# Supplementary material for: Genome wide distribution of G-quadruplexes and their impact on gene expression in malaria parasites
Source: PLoS Genet. 2020 Jul 6;16(7):e1008917. doi: 10.1371/journal.pgen.1008917 (PMC7365481; doi:10.1371/journal.pgen.1008917)
Supplement: S1 Method — (R) [file pgen.1008917.s001.R]

### Function used in Pfalc_G4 paper
################################################################################
###### G4translate change the DNA code into G4Hunter code.
###### Only G or C are taken into account. non G/C bases are translated in 0
###### It is OK if N or U are in the sequence, but might be a problem if other letters or numbers are present
###### lowercase ARE not welcome
##########################################################
G4translate <- function(y,v1=1,v2=2,v3=3,v4=4)		
# x a DNAString or a DNAStringSet (or just a string of char)
{
require(XVector)
x= toupper(Rle(strsplit(as.character(y),NULL)[[1]]))
xres=x
runValue(xres)[runValue(x)=='C' & runLength(x)>3] <- -v4
runValue(xres)[runValue(x)=='C' & runLength(x)==3] <- -v3
runValue(xres)[runValue(x)=='C' & runLength(x)==2] <- -v2
runValue(xres)[runValue(x)=='C' & runLength(x)==1] <- -v1
runValue(xres)[runValue(x)=='G' & runLength(x)>3] <- v4
runValue(xres)[runValue(x)=='G' & runLength(x)==3] <- v3
runValue(xres)[runValue(x)=='G' & runLength(x)==2] <- v2
runValue(xres)[runValue(x)=='G' & runLength(x)==1] <- v1
runValue(xres)[runValue(x)!='C' & runValue(x)!='G'] <- 0	# N or U are not a problem
Rle(as.numeric(xres))
}
################################################################################

################################################################################
##### return the G4Hscore. y is a string of char (DNA sequence)
G4Hscore <- function(y)
	{
		y3=G4translate(y)
		mean(y3)
	}
################################################################################

################################################################################
##### function to refine G4hunt results

G4startrun=function(y,chrom=chr,letter='C')	#y is a START
	{
		if (letter(chrom,y)==letter)
			{
			while (letter(chrom,y)==letter & y!=1) 
				{
					if (letter(chrom,y-1)==letter) 
					{
						y <- y-1
					}else{
						break
					}
				}
			}else{
			y=y+1
			while (letter(chrom,y)!=letter) {y=y+1}
			}	
		return(y)
	}

G4endrun=function(y,chrom=chr,letter='C')	#y is a END
	{
		if (letter(chrom,y)==letter)
			{
			while (letter(chrom,y)==letter & y!=length(chrom))
				{
					if (letter(chrom,y+1)==letter)
					{
						y <- y+1
					}else{
						break
					}
				}
			}else{
			y=y-1
			while (letter(chrom,y)!=letter) {y=y-1}
			}
		return(y)
	}

################################################################################

mG4huntlistref <- function(i,k=25,hl=c(1,1.2,1.5,1.75,2),gen=genome,masked=5,with.seq=T,Gseq.only=T)
{
require(GenomicRanges,Biostrings)
#### k=RUNMEAN WINDOW SIZE, hl=threshold, i=chromosom number in the genome

chr=gen[[i]]
if (masked==2) {chr=injectHardMask(chr)}
if (masked==3) {active(masks(chr))['RM']=T;chr=injectHardMask(chr)}
if (masked==0) {active(masks(chr))=F;chr=injectHardMask(chr)}
if (masked==4) {active(masks(chr))=T;chr=injectHardMask(chr)}

tchr <- G4translate(chr)
chr_G4hk <- runmean(tchr,k)
if (class(gen)=="DNAStringSet")
	{seqname=names(gen)[i]
	}else{
	seqname=seqnames(gen)[i]
	}	

nx=list()

hl=round(hl,2)		# there is a rounding error in the seq funtcion

for (j in hl)
	{
chrCh <- Views(chr_G4hk, chr_G4hk<=(-j))
chrGh <- Views(chr_G4hk, chr_G4hk>=j)

IRC <- reduce(IRanges(start=start(chrCh),end=(end(chrCh)+k-1)))
if (length(IRC)==0)
	{
	nxC <- GRanges()                                
	}else{
	nnIRC=IRC
	start(nnIRC)=sapply(start(IRC),G4startrun,letter='C',chrom=chr)
	end(nnIRC)=sapply(end(IRC),G4endrun,letter='C',chrom=chr)
	seqC=as.character(Views(chr,nnIRC))
	if (Gseq.only) 
		{
			nnseqC=as.character(reverseComplement(Views(chr,nnIRC)))
		}else{
			nnseqC=as.character(Views(chr,nnIRC))
		}	
	nG4scoreC=sapply(seqC,function(x) signif(G4Hscore(x),3))
	mscoreC <- signif(min(Views(chr_G4hk,IRC)),3)
	straC <- Rle(rep('-',length(IRC)))
	hlC <- Rle(rep(j,length(IRC)))
	kC <- Rle(rep(k,length(IRC)))
	maskC <- Rle(rep(masked,length(IRC)))      
	nxC <- GRanges(seqnames=Rle(seqname),  
    ranges=nnIRC,
    strand=straC,
    score=nG4scoreC,
    max_score=mscoreC,
    hl=hlC,
    k=kC,
    mask=maskC,
    sequence=nnseqC)
	}

IRG <- reduce(IRanges(start=start(chrGh),end=(end(chrGh)+k-1)))
if (length(IRG)==0)
	{
	nxG <- GRanges()                                
	}else{
	nnIRG=IRG
	start(nnIRG)=sapply(start(IRG),G4startrun,letter='G',chrom=chr)
	end(nnIRG)=sapply(end(IRG),G4endrun,letter='G',chrom=chr)
	nnseqG=as.character(Views(chr,nnIRG))
	nG4scoreG=sapply(nnseqG,function(x) signif(G4Hscore(x),3))
	mscoreG <- signif(max(Views(chr_G4hk,IRG)),3)
	straG <- Rle(rep('+',length(IRG)))
	hlG <- Rle(rep(j,length(IRG)))
	kG <- Rle(rep(k,length(IRG)))
	maskG <- Rle(rep(masked,length(IRG)))      
	nxG <- GRanges(seqnames=Rle(seqname),  
    ranges=nnIRG,
    strand=straG,
    score=nG4scoreG,
    max_score=mscoreG,
    hl=hlG,
    k=kG,
    mask=maskG,
    sequence=nnseqG)
	}
nx[[which(hl==j)]]=sort(c(nxC,nxG),ignore.strand=T)
if (with.seq==F) {nx[[which(hl==j)]]$sequence=NULL}
names(nx[[which(hl==j)]])=NULL
}

names(nx) <- as.character(hl)
nx <- GRangesList(nx)
return(nx)
}


################################################################################
##### GRanges shuffling ########################################################
# function to randomize GRanges keeping chromosomal and strand distribution and avoiding internal overlaps and genomic gaps
shuffleGRstranded4 <- function(gen=genome,chrnb=24,inputGR=G4list[[5]],gap=Ngaps2)
{	require(GenomicRanges)
  hit <- inputGR[seqnames(inputGR)==names(gen)[chrnb]]
  gapchr <- gap[seqnames(gap)==names(gen)[chrnb]]
  rgap <- ranges(gapchr)
  rgap2 <- reduce(c(rgap,ranges(hit)))
  ravail <- gaps(rgap2)
  #st_avail <- unlist(as.vector(ravail))
  # worked with previous bioconductor but broken for now...
  st_avail <-IRanges:::unlist_as_integer(ravail)
  
  # plus strand shuffling
  hitp <- hit[strand(hit)=='+']
  if (length(hitp)!=0)
  {
    st_rdgr=sample(st_avail,length(hitp))
    if (length(hitp)==1)
    {
      wi_rdgr=width(hitp)
    }else{
      wi_rdgr=sample(width(hitp))
    }
    ra_rdgr <- sort(IRanges(start=st_rdgr,width=wi_rdgr))
    keep <- IRanges()
    ra_rdgr2 <- IRanges()
    while ((sum(overlapsAny(ra_rdgr,rgap2))!=0) | (sum(overlapsAny(ra_rdgr2,keep))!=0))
    {
      keep <- ra_rdgr[overlapsAny(ra_rdgr,rgap2)==0]
      hit2 <- ra_rdgr[overlapsAny(ra_rdgr,rgap2)!=0]
      st_rdgr2 <- sample(st_avail,length(hit2))
      if (length(hit2)==1)
      {
        wi_rdgr2 <- width(hit2)
      }else{
        wi_rdgr2 <- sample(width(hit2))
      }
      ra_rdgr2 <- IRanges(start=st_rdgr2,width=wi_rdgr2)	
      ra_rdgr <- c(keep,ra_rdgr2)
    }
    rdgrp=sort(GRanges(seqnames=Rle(rep(names(gen)[chrnb],length(hitp))),ranges=ra_rdgr,strand=Rle(rep('+',length(hitp))),seqinfo=seqinfo(inputGR)))
  }else{
    rdgrp=GRanges()
  }
  
  # minus strand shuffling
  hitm <- hit[strand(hit)=='-']
  if (length(hitm)!=0)
  {
    st_rdgr=sample(st_avail,length(hitm))
    if (length(hitm)==1)
    {
      wi_rdgr=width(hitm)
    }else{
      wi_rdgr=sample(width(hitm))
    }
    ra_rdgr <- sort(IRanges(start=st_rdgr,width=wi_rdgr))
    keep <- IRanges()
    ra_rdgr2 <- IRanges()
    while ((sum(overlapsAny(ra_rdgr,rgap2))!=0) | (sum(overlapsAny(ra_rdgr2,keep))!=0))
    {
      keep <- ra_rdgr[overlapsAny(ra_rdgr,rgap2)==0]
      hit2 <- ra_rdgr[overlapsAny(ra_rdgr,rgap2)!=0]
      st_rdgr2 <- sample(st_avail,length(hit2))
      if (length(hit2)==1)
      {
        wi_rdgr2 <- width(hit2)
      }else{
        wi_rdgr2 <- sample(width(hit2))
      }
      ra_rdgr2 <- IRanges(start=st_rdgr2,width=wi_rdgr2)	
      ra_rdgr <- c(keep,ra_rdgr2)
    }
    rdgrm=sort(GRanges(seqnames=Rle(rep(names(gen)[chrnb],length(hitm))),ranges=ra_rdgr,strand=Rle(rep('-',length(hitm))),seqinfo=seqinfo(inputGR)))
  }else{
    rdgrm=GRanges()
  }
  
  
  rdgr=sort(c(rdgrp,rdgrm),ignore.strand=T)
  return(rdgr)
}	

# function to resample on a genome

shuffleGRgen <- function(dummy=1,gen2=genome,inputGR2=G4Hlist,gap2=Ngaps2,chrlist=1:16)
{
  rdlist=GRangesList()
  for (i in chrlist) {rdlist[[i]] <- shuffleGRstranded4(gen=gen2,chrnb=i,inputGR=inputGR2,gap=gap2)}
  y<- do.call(c,rdlist)
  return(y)
}
################################################################################

RleList2matrix <- function(rlelist)	# rlelist should be a RleList, not just a list of Rle
{
  matrix(as.numeric(unlist(rlelist,use.names=F)),
         nrow=length(rlelist),
         byrow=T,
         dimnames=list(names(rlelist),NULL))
}

### not stranded shuffling
#### shuffleGR not strand aware
# function to resample on a given chromosom keeping strand information
shuffleGR4=function(gen=genome,chrnb=24,inputGR=G4data,gap=Ngaps2)
	{	require(GenomicRanges)
		if (class(gen)=="DNAStringSet")
		{seqname=names(gen)
		}else{
		seqname=seqnames(gen)
		}	
		hit <- inputGR[seqnames(inputGR)==seqname[chrnb]]
		gapchr=gap[seqnames(gap)==seqname[chrnb]]
# altenative to deal with no gap
		if (length(gapchr)==0) {gapchr=GRanges(seqnames=seqname[chrnb],ranges=IRanges(start=1,width=1),seqinfo=seqinfo(inputGR))}
		ravail <- ranges(gaps(gapchr)[seqnames(gaps(gapchr))==seqname[chrnb] & strand(gaps(gapchr))=="*"])
#		st_avail <- unlist(as.vector(ravail))
# broken in BioC3.7, should come back in BioC3.8
# Temporary fix
		st_avail <- IRanges:::unlist_as_integer(ravail)
#		
		st_rdgr <- sample(st_avail,length(hit))
		if (length(hit)==1)		
				{
				wi_rdgr <- width(hit)
				}else{
				wi_rdgr <- sample(width(hit))
				#necessary if only one range sample(width()) choose a number
				#betwen in 1:width() rather than one width
				}
		ra_rdgr <- sort(IRanges(start=st_rdgr,width=wi_rdgr))
		rgap <- ranges(gapchr)
		#sum(overlapsAny(ra_rdgr,ranges(gapchr)))

		keep <- IRanges()
		ra_rdgr2 <- IRanges()
		while ((sum(overlapsAny(ra_rdgr,rgap))!=0) | (sum(overlapsAny(ra_rdgr2,keep))!=0))
			{
			keep <- ra_rdgr[overlapsAny(ra_rdgr,rgap)==0]
			hit2 <- ra_rdgr[overlapsAny(ra_rdgr,rgap)!=0]
			st_rdgr2 <- sample(st_avail,length(hit2))
			if (length(hit2)==1)
				{
				wi_rdgr2 <- width(hit2)
				}else{
				wi_rdgr2 <- sample(width(hit2))
				}
			ra_rdgr2 <- IRanges(start=st_rdgr2,width=wi_rdgr2)	
			ra_rdgr <- c(keep,ra_rdgr2)
			}
		rdgr <- sort(GRanges(seqnames=Rle(rep(seqname[chrnb],length(hit))),ranges=ra_rdgr,strand=Rle(rep('*',length(hit))),seqinfo=seqinfo(inputGR)))
		return(rdgr)
	}

# function to resample on a genome

shuffleGRgen2 <- function(dummy=1,gen2=genome,inputGR2=G4data,gap2=Ngaps2,chrlist=1:chnb)
	{
	rdlist=GRangesList()
	for (i in chrlist) {rdlist[[i]] <- shuffleGR4(gen=gen2,chrnb=i,inputGR=inputGR2,gap=gap2)}
	y<- do.call(c,rdlist)
	return(y)
	}
