# Supplementary material for: Genome wide distribution of G-quadruplexes and their impact on gene expression in malaria parasites
Source: PLoS Genet. 2020 Jul 6;16(7):e1008917. doi: 10.1371/journal.pgen.1008917 (PMC7365481; doi:10.1371/journal.pgen.1008917)
Supplement: S2 Method — (R) [file pgen.1008917.s002.R]

# Script for Pfalc_G4 paper

#### Genome Annotation #################
# download gff3 from "https://plasmodb.org/common/downloads/release-28/Pfalciparum3D7/gff/data/PlasmoDB-28_Pfalciparum3D7.gff"

setwd('~/Documents/G4H_Pf')
library(BiocManager)
library(GenomicFeatures)

chrinfo=data.frame(chrom=c("Pf3D7_01_v3","Pf3D7_02_v3","Pf3D7_03_v3","Pf3D7_04_v3","Pf3D7_05_v3","Pf3D7_06_v3","Pf3D7_07_v3","Pf3D7_08_v3","Pf3D7_09_v3","Pf3D7_10_v3","Pf3D7_11_v3","Pf3D7_12_v3","Pf3D7_13_v3","Pf3D7_14_v3","PFC10_API_IRAB","M76611"),
                   length=c(640851L,947102L,1067971L,1200490L,1343557L,1418242L,1445207L,1472805L,1541735L,1687656L,2038340L,2271494L,2925236L,3291936L,34242L,5967L),
                   is_circular=c(rep(FALSE,14),T,T))

# transcript database:
txdb <- makeTxDbFromGFF(file='PlasmoDB-28_Pfalciparum3D7.gff',
                        format="gff3",
                        #exonRankAttributeName=NA,
                        chrominfo=chrinfo,
                        dataSource="https://plasmodb.org/common/downloads/",
                        organism="Plasmodium falciparum 3D7")
# pb with exon rank.Removed.
########################################


#### Genome ############################
# download from: https://plasmodb.org/common/downloads/release-28/Pfalciparum3D7/fasta/data/PlasmoDB-28_Pfalciparum3D7_Genome.fasta
# in the console, remove text after '|' in chromname: sed 's/\ |.*//' PlasmoDB-28_Pfalciparum3D7_Genome.fasta > genome_Pf.fasta

library(rtracklayer)
library(Biostrings)
genome=readDNAStringSet('genome_Pf.fasta','fasta')
seqorder <- c('Pf3D7_01_v3','Pf3D7_02_v3','Pf3D7_03_v3','Pf3D7_04_v3','Pf3D7_05_v3','Pf3D7_06_v3','Pf3D7_07_v3','Pf3D7_08_v3','Pf3D7_09_v3','Pf3D7_10_v3','Pf3D7_11_v3','Pf3D7_12_v3','Pf3D7_13_v3','Pf3D7_14_v3','PFC10_API_IRAB','M76611')
seqnames <- factor(c('Pf3D7_04_v3','Pf3D7_05_v3','Pf3D7_02_v3','Pf3D7_09_v3','Pf3D7_12_v3','Pf3D7_06_v3','Pf3D7_14_v3','Pf3D7_03_v3','Pf3D7_07_v3','Pf3D7_13_v3','Pf3D7_08_v3','Pf3D7_01_v3','Pf3D7_10_v3','Pf3D7_11_v3','M76611','PFC10_API_IRAB'),seqorder)
names(genome) <- seqnames
genome <- genome[order(seqnames)]
genomesize <- sum(as.numeric(width(genome)[1:14]))

seqinfoPf3D7 <- Seqinfo(seqnames=c("Pf3D7_01_v3","Pf3D7_02_v3","Pf3D7_03_v3","Pf3D7_04_v3","Pf3D7_05_v3","Pf3D7_06_v3","Pf3D7_07_v3","Pf3D7_08_v3","Pf3D7_09_v3","Pf3D7_10_v3","Pf3D7_11_v3","Pf3D7_12_v3","Pf3D7_13_v3","Pf3D7_14_v3","PFC10_API_IRAB","M76611"),seqlengths=c(640851L,947102L,1067971L,1200490L,1343557L,1418242L,1445207L,1472805L,1541735L,1687656L,2038340L,2271494L,2925236L,3291936L,34242L,5967L),genome='Pf3D7_v3',isCircular=c(rep(F,14),T,T))
########################################


#### G4H list ###########################
source('Pfalc_G4_function.R')

G4H_Pf <- mclapply(1:14, function(i) mG4huntlistref(i,k=25,hl=c(1.2,1.5,1.75),gen=genome,masked=5,with.seq=T,Gseq.only=F))
Res=unlist(do.call(c,G4H_Pf))
seqinfo(Res) <- seqinfoPf3D7
G4Hlist <- split(Res,Res$hl)
names(G4Hlist) <- c('G4H1.2','G4H1.5','G4H1.75')

seqlevels(Res) <- seqlevels(seqinfoPf3D7)
seqinfo(Res) <- seqinfoPf3D7
PfG4H120 <- Res[Res$hl==1.2]
PfG4H150 <- Res[Res$hl==1.5]
PfG4H175 <- Res[Res$hl==1.75]
########################################


#### G4 density by chromosome
G4bychr <-sapply(1:3, function(i) {
  G4dat <- split(G4Hlist[[i]],seqnames(G4Hlist[[i]]))
  f1 <- sapply(1:14, function(i) 1000*length(G4dat[[i]])/seqlengths(G4dat)[i])
}
)

#mean and sd for the whole genome
m <- apply(G4bychr,2,mean)
s <- apply(G4bychr,2,sd)
p.all <- do.call(rbind,lapply(1:14, function(j) sapply(1:3, function(i)  pnorm(G4bychr[j,i],mean=m[i],sd=s[i],lower.tail=F))))
colnames(p.all) <- names(G4Hlist)
rownames(p.all) <- seqlevels(G4Hlist)
round(p.all,3)
pval <- round(p.all[14,],2)

pdf('FigS1.pdf',height=8,width=8)
par(mfrow=c(2,2))
lapply(1:3, function(i) {
  figtitle <- names(G4Hlist)[i] 
  bp <- barplot(G4bychr[,i],col='grey',ylab='G4 density',cex.axis=1,cex.lab=1.2,cex.names=0.7,names.arg=c('1','2','3','4','5','6','7','8','9','10','11','12','13','14'),xlab='Chromosome',mgp=c(2.2,0.6,0))
  title(figtitle)
  lines(c(0,17),rep(1000*length(G4Hlist[[i]])/sum(seqlengths(G4Hlist)),2),lty=2)
}
)
dev.off()
########################################


#### Generating the feature list from txdb
up <- 2000
dw <- 0
PromList <- endoapply(GRangesList(mapply(function(x,y) {promoters(txdb, up=x,down=y)},up,dw)),trim)

names(PromList) <- "Promoter"
seqinfo(PromList) <- seqinfoPf3D7

gene <- genes(txdb)

transcripts <- transcripts(txdb)
transBgen <- transcriptsBy(txdb, by="gene")
transBgenClean <- transBgen[names(transBgen) %in% names(gene)]
transclean <- transcripts[transcripts$tx_name %in% unlist(transBgenClean)$tx_name]

txnames <- transclean$tx_name

promlistclean <- endoapply(PromList, function(x) x[x$tx_name %in% txnames])
promlistclean <- endoapply(promlistclean, function(x) {toto <- x;toto$geneID=transclean$geneID;return(toto)})
Prom <- sort(unique(promlistclean),ignore.strand=T)

Trans <- sort(unique(transclean),ignore.strand=T)

exonallnames <- exonsBy(txdb,by='tx', use.name=T)
seqinfo(exonallnames) <-  seqinfoPf3D7
exonallclean <- exonallnames[names(exonallnames) %in% txnames]
Exon <- sort(unique(unlist(exonallclean)),ignore.strand=T)

intronall <- intronsByTranscript(txdb, use.names=T)
intronallclean <- intronall[names(intronall) %in% txnames]
Intron <- sort(unique(unlist(intronallclean)),ignore.strand=T)

FL <- as.list(Prom)
FL <- c(FL,Trans,Exon,Intron)
FL <- lapply(FL, function(x) {seqinfo(x) <- seqinfoPf3D7;return(x)})

names(FL) <- c('Promoter','Transcript','Exon','Intron')

allgene <- reduce(FL[[2]],ignore.strand=T)
intergen <- gaps(allgene)
intergen <- intergen[strand(intergen)=='*']

FL2=c(FL,intergen)
names(FL2)=c(names(FL),'Intergenic')


# Feature list for TSS, THSS and var genes
TSS <- import('TSS_sorted.bed')
seqinfo(TSS) <- seqinfoPf3D7

#need to remove the first line
THSS <- read.table("GSE109599_10G_MACS2_peaks_merged_ATAC_rpkm_counts.txt",header=F)
THSS <- GRanges(seqnames=THSS$V2,ranges=IRanges(start=THSS$V3,end=THSS$V4))
seqinfo(THSS) <- seqinfoPf3D7

var <- read.table("PfEMP1-true_4.bed",header=F) 
var <- GRanges(seqnames=var$V1,ranges=IRanges(start=var$V2,end=var$V3),strand=var$V4)
seqinfo(var) <- seqinfoPf3D7

featlist <- list(TSS,THSS,var)
names(featlist) <- c('TSS','THSS','var genes')
########################################


#### Feature density in transcript
k=2
feat.chr <- split(FL2[[k]],seqnames(FL2[[k]]))
f1 <- sapply(1:14, function(i) 1000*length(feat.chr[[i]])/seqlengths(genome)[i])
f2 <- sapply(1:14, function(i) 1000*length(feat.chr[[i]][strand(feat.chr[[i]])=='+'])/seqlengths(genome)[i])
f3 <- sapply(1:14, function(i) 1000*length(feat.chr[[i]][strand(feat.chr[[i]])=='-'])/seqlengths(genome)[i])

cv1 <- sapply(1:14, function(i) sum(width(reduce(feat.chr[[i]])))/seqlengths(genome)[i]/2)
cv1b <- sapply(1:14, function(i) sum(width(reduce(feat.chr[[i]],ignore.strand=T)))/seqlengths(genome)[i])

cv2 <- sapply(1:14, function(i) sum(width(reduce(feat.chr[[i]][strand(feat.chr[[i]])=='+'])))/seqlengths(genome)[i])
cv3 <- sapply(1:14, function(i) sum(width(reduce(feat.chr[[i]][strand(feat.chr[[i]])=='-'])))/seqlengths(genome)[i])

pdf('FigS2.pdf',width=14)
par(mfrow=c(1,2))
par(mar=c(5,5,3,1))
barplot(rbind(f1,f2,f3),col=c('grey','pink','lightblue'),beside=T,names.arg=c('1','2','3','4','5','6','7','8','9','10','11','12','13','14'),xlab='Chromosome',ylab='feature density (by kb)',cex.names=1.2,cex.lab=1.5,ylim=c(0,0.3))
legend('topright',legend=c('both strand','plus strand','minus strand'), fill=c('grey','pink','lightblue'))
title('transcript')
barplot(rbind(cv1b,cv2,cv3),col=c('grey','pink','lightblue'),beside=T,names.arg=c('1','2','3','4','5','6','7','8','9','10','11','12','13','14'),xlab='Chromosome',ylab='feature coverage',cex.names = 1.2,cex.lab=1.5,ylim=c(0,0.8))
legend('topright',legend=c('both strand','plus strand','minus strand'), fill=c('grey','pink','lightblue'))
title('transcript')
dev.off()


#### Number of G4s in genomic features
G4inFL2 <- sapply(G4Hlist[1:3],function(y) sapply(FL2,function(x) sum(countOverlaps(y,x,ignore.strand=T)>0)))
G4inFeat <- sapply(G4Hlist[1:3],function(y) sapply(featlist,function(x) sum(countOverlaps(y,x,ignore.strand=T)>0)))
SumFeat <- rbind(G4inFL2,G4inFeat,sapply(G4Hlist[1:3],length))

#to exclude G4s in the promoter region that overlap with transcript ("within")
G4inProm <- sapply(G4Hlist[1:3],function(y) sapply(FL2,function(x) y[overlapsAny(y,x,ignore.strand=T)]))
filtG4H120 <- G4inProm[[1]][!overlapsAny(G4inProm[[1]],Trans,type="within",ignore.strand=T)]
filtG4H150 <- G4inProm[[6]][!overlapsAny(G4inProm[[6]],Trans,type="within",ignore.strand=T)]
filtG4H175 <- G4inProm[[11]][!overlapsAny(G4inProm[[11]],Trans,type="within",ignore.strand=T)]

SumProm <- rbind(c(length(filtG4H120),length(filtG4H150),length(filtG4H175)),SumFeat[2:9,])
row.names(SumProm) <- row.names(SumFeat)
write.table(SumProm,file='SumG4.txt',sep='\t',col.names=NA,row.names=T,quote=F)


#### Density of G4s in genomic features
G4d <- sapply(G4Hlist[1:3],function(y) sapply(FL2,function(x) 1000*sum(countOverlaps(y,x,ignore.strand=T))/sum(as.numeric(width(x)))))
G4dfeat <- sapply(G4Hlist[1:3],function(y) sapply(featlist,function(x) 1000*sum(countOverlaps(y,x,ignore.strand=T))/sum(as.numeric(width(x)))))
gbG4dens <- sapply(G4Hlist[1:3],function(x) length(x)*1000/genomesize)

Prom2 <- unlist(Prom)
filtG4H120d <- 1000*sum(countOverlaps(filtG4H120,Prom2,ignore.strand=T))/sum(as.numeric(width(Prom2)))
filtG4H150d <- 1000*sum(countOverlaps(filtG4H150,Prom2,ignore.strand=T))/sum(as.numeric(width(Prom2)))
filtG4H175d <- 1000*sum(countOverlaps(filtG4H175,Prom2,ignore.strand=T))/sum(as.numeric(width(Prom2)))

DensG4 <- rbind(c(filtG4H120d,filtG4H150d,filtG4H175d),G4d[2:5,],G4dfeat,gbG4dens)
row.names(DensG4) <- row.names(SumFeat)
write.table(DensG4,file='DensG4.txt',sep='\t',col.names=NA,row.names=T,quote=F)

##Table1 was obtained from combination of SumG4 and DensG4 text files


#### Relative density of G4s in genomic features
DensrelG4 <- t(apply(DensG4,1, function(x) x/DensG4[9,]))
write.table(DensrelG4,file='DensrelG4.txt',sep='\t',col.names=NA,row.names=T,quote=F)

pdf('Fig4A.pdf',width=11)
par(mar=c(5,5,3,2))
barplot(DensrelG4[c(1:5,8),1],col=c('gold','orange','red','purple','plum','midnightblue'),beside=T,names=F,ylim=c(0,10),cex.axis=2)
abline(h=1,lty=2,lwd=1.8,col='gray45')
dev.off()

#### Generating 1,000 reshuffling of the G4 lists

Ngaps2 <- GRanges(seqnames=names(genome), ranges=rep(IRanges(start=1,width=1),16),strand='*',seqinfo=seqinfoPf3D7)

rdlength <- 1:1000
rdlistG4H1.2 <- mclapply(rdlength,function(x) {shuffleGRgen(x,gen=genome,inputGR=G4Hlist[[1]],gap=Ngaps2,chrlist=1:14)},mc.cores=4)
rdlistG4H1.2 <- GRangesList(rdlistG4H1.2)
rdlistG4H1.5 <- GRangesList(mclapply(rdlength,function(x) {shuffleGRgen(x,gen=genome,inputGR=G4Hlist[[2]],gap=Ngaps2,chrlist=1:14)},mc.cores=4))
rdlistG4H1.75 <- GRangesList(mclapply(rdlength,function(x) {shuffleGRgen(x,gen=genome,inputGR=G4Hlist[[3]],gap=Ngaps2,chrlist=1:14)},mc.cores=4))

rdG4list <- list(rdlistG4H1.2,rdlistG4H1.5,rdlistG4H1.75)
names(rdG4list) <- c('rdlistG4H1.2','rdlistG4H1.5','rdlistG4H1.75')

#### Computing mean Fold-enrichment and pvalue

#for FL2
G4d.rdlist <- mclapply(rdG4list, function(z) sapply(z[1:1000],function(y) sapply(FL2,function(x) 1000*sum(countOverlaps(y,x,ignore.strand=T))/sum(as.numeric(width(x))))),mc.cores=5)

mean.G4d.rdlist <- do.call(cbind,lapply(G4d.rdlist,function(x) apply(x,1,mean)))
sd.G4d.rdlist <- do.call(cbind,lapply(G4d.rdlist,function(x) apply(x,1,sd)))
enrich.ptest.G4d.rdlist <- sapply(1:3, function(i) apply(apply(G4d.rdlist[[i]], 2, function(y) y>=G4d[,i]),1,sum))/1000
colnames(enrich.ptest.G4d.rdlist) <- names(rdG4list)
deplet.ptest.G4d.rdlist <- sapply(1:3, function(i) apply(apply(G4d.rdlist[[i]], 2, function(y) y<=G4d[,i]),1,sum))/1000
colnames(deplet.ptest.G4d.rdlist) <- names(rdG4list)

FC.G4d.rdlist <- lapply(1:3, function(i) apply(G4d.rdlist[[i]], 2, function(y) G4d[,i]/y))
FC.G4d.rdlist.2 <- lapply(1:3, function(i) {x=FC.G4d.rdlist[[i]];x[is.infinite(x)]=NA;return(x)})
meanFC.G4d.rdlist <- do.call(cbind,lapply(FC.G4d.rdlist.2,function(x) apply(x,1,mean,na.rm=T)))
sdFC.G4d.rdlist <- do.call(cbind,lapply(FC.G4d.rdlist.2,function(x) apply(x,1,sd,na.rm=T)))
colnames(meanFC.G4d.rdlist) <- names(G4Hlist)[1:3]
colnames(sdFC.G4d.rdlist) <- names(G4Hlist)[1:3]

write.table(enrich.ptest.G4d.rdlist,file='newenrich.ptest.G4d.rdlist.txt',sep='\t',col.names=NA)
write.table(deplet.ptest.G4d.rdlist,file='newdeplet.ptest.G4d.rdlist.txt',sep='\t',col.names=NA)
write.table(mean.G4d.rdlist,file='newmean.G4d.rdlist.txt',sep='\t',col.names=NA)
write.table(sd.G4d.rdlist,file='newsd.G4d.rdlist.txt',sep='\t',col.names=NA)
write.table(meanFC.G4d.rdlist,file='newmeanFC.G4d.rdlist.txt',sep='\t',col.names=NA)
write.table(sdFC.G4d.rdlist,file='newsdFC.G4d.rdlist.txt',sep='\t',col.names=NA)

#for featlist
G4dfeat.rdlist <- mclapply(rdG4list, function(z) sapply(z[1:1000],function(y) sapply(featlist,function(x) 1000*sum(countOverlaps(y,x,ignore.strand=T))/sum(as.numeric(width(x))))),mc.cores=5)

mean.G4dfeat.rdlist <- do.call(cbind,lapply(G4dfeat.rdlist,function(x) apply(x,1,mean)))
sd.G4dfeat.rdlist <- do.call(cbind,lapply(G4dfeat.rdlist,function(x) apply(x,1,sd)))
enrich.ptest.G4dfeat.rdlist <- sapply(1:3, function(i) apply(apply(G4dfeat.rdlist[[i]], 2, function(y) y>=G4dfeat[,i]),1,sum))/1000
colnames(enrich.ptest.G4dfeat.rdlist) <- names(rdG4list)
deplet.ptest.G4dfeat.rdlist <- sapply(1:3, function(i) apply(apply(G4dfeat.rdlist[[i]], 2, function(y) y<=G4dfeat[,i]),1,sum))/1000
colnames(deplet.ptest.G4dfeat.rdlist) <- names(rdG4list)

FC.G4dfeat.rdlist <- lapply(1:3, function(i) apply(G4dfeat.rdlist[[i]], 2, function(y) G4dfeat[,i]/y))
FC.G4dfeat.rdlist.2 <- lapply(1:3, function(i) {x=FC.G4dfeat.rdlist[[i]];x[is.infinite(x)]=NA;return(x)})
meanFC.G4dfeat.rdlist <- do.call(cbind,lapply(FC.G4dfeat.rdlist.2,function(x) apply(x,1,mean,na.rm=T)))
sdFC.G4dfeat.rdlist <- do.call(cbind,lapply(FC.G4dfeat.rdlist.2,function(x) apply(x,1,sd,na.rm=T)))
colnames(meanFC.G4dfeat.rdlist) <- names(G4Hlist)[1:3]
colnames(sdFC.G4dfeat.rdlist) <- names(G4Hlist)[1:3]

write.table(enrich.ptest.G4dfeat.rdlist,file='newenrich.ptest.G4dfeat.rdlist.txt',sep='\t',col.names=NA)
write.table(deplet.ptest.G4dfeat.rdlist,file='newdeplet.ptest.G4dfeat.rdlist.txt',sep='\t',col.names=NA)
write.table(mean.G4dfeat.rdlist,file='newmean.G4dfeat.rdlist.txt',sep='\t',col.names=NA)
write.table(sd.G4dfeat.rdlist,file='newsd.G4dfeat.rdlist.txt',sep='\t',col.names=NA)
write.table(meanFC.G4dfeat.rdlist,file='newmeanFC.G4dfeat.rdlist.txt',sep='\t',col.names=NA)
write.table(sdFC.G4dfeat.rdlist,file='newsdFC.G4dfeat.rdlist.txt',sep='\t',col.names=NA)

##Supplementary Table S3 was obtained from combination of all these txt files with DensG4.txt and DensrelG4.txt files.

meanFC <- rbind(meanFC.G4d.rdlist,meanFC.G4dfeat.rdlist)
pdf('Fig2A.pdf',width=8)
par(mar=c(5,5,3,2))
barplot(meanFC[1:8,1],col=c('gold','orange','red','purple','plum','lightskyblue','mediumblue','midnightblue'),beside=T,ylab='Fold-enrichment',names=rownames(meanFC[1:8]),ylim=c(0,10),cex.axis=1.5,cex.names=0.9,cex.lab=1.9)
abline(h=1,lty=2,lwd=1.8,col='gray45')
dev.off()
###########################################


#### Figure 2B
Feat0 <- THSS[THSS %within% (GRanges(seqinfoPf3D7)-2000)]

Feat <- resize(Feat0,fix='center',width=4001)
pG4 <- PfG4H120[strand(PfG4H120)=='+']
pG4cov <- coverage(pG4)
mG4 <- PfG4H120[strand(PfG4H120)=='-']
mG4cov <- coverage(mG4)
profFeat_p <- pG4cov[Feat]
profFeat_m <- mG4cov[Feat]
prof_G4nearFeat_p <- RleList2matrix(profFeat_p)
prof_G4nearFeat_m <- RleList2matrix(profFeat_m)

pdf('Fig2B.pdf')
par(mar=c(5,5,3,2))
xlarg <- 1000L
ylableg='Fraction of G4FS'
plot(colMeans(prof_G4nearFeat_p)[(2001L-xlarg):(2001L+xlarg)],x=((-xlarg):xlarg),lwd=2,type='l',xlab='Distance to THSS peaks centre (bp)',ylab=ylableg,col='red',ylim=c(0,0.025),yaxs='i',xaxs='i',cex.axis=1.4,cex.lab=1.8)
lines(colMeans(prof_G4nearFeat_m)[(2001L-xlarg):(2001L+xlarg)],x=((-xlarg):xlarg),lwd=2,type='l',col='blue')
abline(v=0,col='purple',lty=2)
legend('topright',c('+ strand','- strand'),text.col=c('red','blue'),bty='n',text.font=2,cex=1.2)
dev.off()


#### Figure 2C
FL4.GC <- endoapply(FL2, function(f)
{
  f1 <- split(f,seqnames(f))
  f1.G_C_CG <- mclapply(1:5, function(i) sapply(as(f1[[i]],'GRangesList'), function(j) c(letterFrequency(Views(genome[[i]],ranges(j)),'G',as.prob=T),letterFrequency(Views(genome[[i]],ranges(j)),'C',as.prob=T),letterFrequency(Views(genome[[i]],ranges(j)),'CG',as.prob=T))),mc.cores=6)
  f2 <- lapply(1:5, function(i) {x=f1[[i]]; x$G=f1.G_C_CG[[i]][1,];x$C=f1.G_C_CG[[i]][2,]; x$GC=f1.G_C_CG[[i]][3,]; return(x)})
  f3 <- do.call(c,f2)
  return(f3)
}
)

FL5.GC <- endoapply(featlist, function(f)
{
  f1 <- split(f,seqnames(f))
  f1.G_C_CG <- mclapply(1:3, function(i) sapply(as(f1[[i]],'GRangesList'), function(j) c(letterFrequency(Views(genome[[i]],ranges(j)),'G',as.prob=T),letterFrequency(Views(genome[[i]],ranges(j)),'C',as.prob=T),letterFrequency(Views(genome[[i]],ranges(j)),'CG',as.prob=T))),mc.cores=6)
  f2 <- lapply(1:3, function(i) {x=f1[[i]]; x$G=f1.G_C_CG[[i]][1,];x$C=f1.G_C_CG[[i]][2,]; x$GC=f1.G_C_CG[[i]][3,]; return(x)})
  f3 <- do.call(c,f2)
  return(f3)
}
)

FL4.GC_new <- lapply(FL4.GC[1:5],function(x) x$GC)
FL5.GC_new <- lapply(FL5.GC,function(x) x$GC)
FL6.GC <- do.call(c,list(FL4.GC_new,FL5.GC_new))

pdf('Fig2C.pdf',width=8)
par(mar=c(5,5,3,2))
boxplot(FL6.GC, outline=F, names=rownames(meanFC),ylab='%GC',col=c('gold','orange','red','purple','plum','lightskyblue','mediumblue','midnightblue'),cex.axis=0.85,cex.lab=1.9)
lines(c(0.25,10),c(0.194,0.194),lty=4,col='black')
dev.off()

 
#### Figure 5
recomb <- read.table('recombination-point_sorted.txt')
recomb_gr <- GRanges(seqnames=recomb$V1,ranges=IRanges(start=recomb$V2,end=recomb$V3))
seqinfo(recomb_gr) <- seqinfoPf3D7

# take only short recomb (>10)
recomb_gr2 <- recomb_gr[width(recomb_gr)<10]
neaG4H120 <- data.frame(distanceToNearest(recomb_gr2,PfG4H120))[,3]
neaG4H150 <- data.frame(distanceToNearest(recomb_gr2,PfG4H150))[,3]
neaG4H175 <- data.frame(distanceToNearest(recomb_gr2,PfG4H175))[,3]

rdlength <- 1:10
rd_recomb <- mclapply(rdlength,function(x) {shuffleGRgen2(x,gen=genome,inputGR=recomb_gr2,gap=Ngaps2,chrlist=1:14)},mc.cores=4)
rd_recomb <- GRangesList(rd_recomb)

rdneaG4H120 <- do.call(cbind,lapply(rd_recomb, function(x) data.frame(distanceToNearest(x,PfG4H120))[,3]))
apply(rdneaG4H120,2,summary)
rdneaG4H150 <- do.call(cbind,lapply(rd_recomb, function(x) data.frame(distanceToNearest(x,PfG4H150))[,3]))
apply(rdneaG4H150,2,summary)
rdneaG4H175 <- do.call(cbind,lapply(rd_recomb, function(x) data.frame(distanceToNearest(x,PfG4H175))[,3]))
apply(rdneaG4H175,2,summary)

gneaG4H120 <- cbind(neaG4H120,rdneaG4H120[,1])
gneaG4H150 <- cbind(neaG4H150,rdneaG4H150[,1])
gneaG4H175 <- cbind(neaG4H175,rdneaG4H175[,1])
meansG4H120 <- c(mean(neaG4H120),mean(rdneaG4H120[,1]))
meansG4H150 <- c(mean(neaG4H150),mean(rdneaG4H150[,1]))
meansG4H175 <- c(mean(neaG4H175),mean(rdneaG4H175[,1]))

pdf('Fig5.pdf',width=8,height=15)
par(mfrow=c(3,1))
par(mar=c(5,5,3,2))
boxplot(gneaG4H120,outline=F,ylab='Distance from recomb. to nearest G4',names=c('G4H1.2','Random'),col=c('red','pink'),cex.axis=1.7,cex.lab=1.7)
points(meansG4H120,pch=19)
boxplot(gneaG4H150,outline=F,ylab='Distance from recomb. to nearest G4',names=c('G4H1.5','Random'),col=c('blue','lightblue'),cex.axis=1.7,cex.lab=1.7)
points(meansG4H150,pch=19)
boxplot(gneaG4H175,outline=F,ylab='Distance from recomb. to nearest G4',names=c('G4H1.75','Random'),col=c('darkgreen','lightgreen'),cex.axis=1.7,cex.lab=1.7)
points(meansG4H175,pch=19)
dev.off()

# Wilcoxon test
wilcox.test(gneaG4H120[,1],gneaG4H120[,2])
wilcox.test(gneaG4H150[,1],gneaG4H150[,2])
wilcox.test(gneaG4H175[,1],gneaG4H175[,2])
