# Supplementary material for: Genome wide distribution of G-quadruplexes and their impact on gene expression in malaria parasites
Source: PLoS Genet. 2020 Jul 6;16(7):e1008917. doi: 10.1371/journal.pgen.1008917 (PMC7365481; doi:10.1371/journal.pgen.1008917)
Supplement: S1 Table — (XLSX) [file pgen.1008917.s003.xlsx]

## Sheet: G4H1.2
#	chromosome	start	end	width	strand	G4Hunter_score	threshold	window	sequence
1	Pf3D7_01_v3	5	320	316	-	-1.44	1.2	25	GGTTCAGGGTTTAGGGTTTAGGGTTTAGGGTTTAGGTTTTAGGGTTCAGGGTTCAGGGTTTAGGGTTTAGGGTTCAGGGTTTAGGGTTCAGGGTTTAGGGTTTAGGGTTCAGGGTTTAGGGTTCAGGGTTCAGGGTTTAGGGTTCAGGGTTTTAGGTTTAGGGTTTAGGGTTAGGGTTCAGGGTTCAGGGTTTAGGGTTCAGGGTTTAGGTTTCAGGGTTTAGGGTTCAGGGTTTAGGGTTTAGGGTTCAGGGTTTAGGGTTTAGGGTTCAGGGTTTAGGGTTCAGGGTTTAGGGTTTAGGGTTTAGGTTTTAGGG
2	Pf3D7_01_v3	4163	4205	43	+	1.52	1.2	25	GTTTCTTTAGCTTAGAGGGGGGGGTAAATATAGTGGTATGTCG
3	Pf3D7_01_v3	5444	5478	35	+	1.76	1.2	25	GAAATTTTTCATAGGGGGGGGTATTGCTCCTGGGG
4	Pf3D7_01_v3	6133	6167	35	+	1.6	1.2	25	GAAATTTTTCATAGGGGGGGGTATAGCTCTTTGGG
5	Pf3D7_01_v3	6835	6859	25	+	1.44	1.2	25	GGGGGGGGTATATCGATTTTGGTCG
6	Pf3D7_01_v3	7456	7480	25	-	-1.2	1.2	25	GTGAAGTATGTGGGGTATAGTAGGG
7	Pf3D7_01_v3	7524	7546	23	+	1.36	1.2	25	GGGGGGGGTATATCACTTTTTGG
8	Pf3D7_01_v3	7851	7874	24	+	1.52	1.2	25	GAAGGGGGGATATAACCAGTGGGG
9	Pf3D7_01_v3	27840	27869	30	+	1.32	1.2	25	GGGTTAAGGGTATACATTTAGGGGTTAGGG
10	Pf3D7_01_v3	29512	29555	44	+	1.28	1.2	25	GGTGACGCAAAGTAGTGGTGGGGGTGCTGCTGGTAGTAGTGGTG
11	Pf3D7_01_v3	31828	31866	39	-	-1.44	1.2	25	GGCTGTTGGACGTCGTGGGGGTCGGCGCGGGCTCCAGGG
12	Pf3D7_01_v3	33018	33045	28	-	-1.36	1.2	25	GTGGGTTTGGCTTTGGTTTGGGGTTTGG
13	Pf3D7_01_v3	33055	33085	31	-	-1.32	1.2	25	GGGGCGTAACACAAATTGGGTGAGGGGGGTG
14	Pf3D7_01_v3	33866	33890	25	+	1.52	1.2	25	GTTAATGGGGAAAAAGGTAGTGGGG
15	Pf3D7_01_v3	34344	34378	35	-	-1.92	1.2	25	GTCATCTTCAAGGGGGGTGGAGGGGTGACAGTCGG
16	Pf3D7_01_v3	34527	34563	37	-	-1.6	1.2	25	GGTGCTGGAGGAGGAGGTGGAGGGGATTGGTTCTCTG
17	Pf3D7_01_v3	34631	34696	66	-	-1.84	1.2	25	GAGGGCGGGTATAACAGCGGGGTTGTTGAACAAATTTGGGGGGGGGTTTGTTGGTTGTGGTTTGGG
18	Pf3D7_01_v3	75785	75807	23	+	1.52	1.2	25	GTGTGGGTGGTGGTGGGTGGGTG
19	Pf3D7_01_v3	90889	90912	24	-	-1.28	1.2	25	GGTGTGGGTGTGGGCTAGGAGGTG
20	Pf3D7_01_v3	100040	100084	45	+	1.72	1.2	25	GAAGAGGATGGTTATGTTGTGGGGGGGGAGATATCGAAACAGTTG
21	Pf3D7_01_v3	122811	122827	17	-	-1.76	1.2	25	GGGGAGGGGGGAAAAGG
22	Pf3D7_01_v3	144653	144675	23	-	-1.2	1.2	25	GGATAAGGGGATAGAGGAGGTAG
23	Pf3D7_01_v3	148874	148988	115	-	-1.68	1.2	25	GGGGATGATAATATAAAAGGGGGTGATAATATAAAAGGGGGTGATAATATAAAAGGGGATGATAATATAAATGGGGATGATAATATAAAAGGGGGTGATAATATAAAAGGGGATG
24	Pf3D7_01_v3	171155	171178	24	+	1.24	1.2	25	GATGGAAATACGAGGGAGGGGATG
25	Pf3D7_01_v3	178828	178857	30	-	-1.28	1.2	25	GAGTAGGGGGAAGGGAGTGTTCTCGTCAAG
26	Pf3D7_01_v3	186833	186860	28	+	1.48	1.2	25	GAAAATAAATAAAAAAGGGGTGGGGGTG
27	Pf3D7_01_v3	244187	244210	24	+	1.2	1.2	25	GAAATGGAGGGGATGTTAACAGGG
28	Pf3D7_01_v3	248616	248640	25	-	-1.24	1.2	25	GGGGGAGATTACAAAAAGGGTGAAG
29	Pf3D7_01_v3	253447	253475	29	-	-1.48	1.2	25	GAAAAATTGTTGGGGCAAAAAGGGGGAAG
30	Pf3D7_01_v3	307575	307600	26	+	1.4	1.2	25	GGGTACGGTTTCAGCGGGGGGCACAG
31	Pf3D7_01_v3	322168	322188	21	-	-1.4	1.2	25	GTATGGAGAAGGGGTGGGAGG
32	Pf3D7_01_v3	350561	350582	22	+	1.2	1.2	25	GGATTGGGGGGAATGTAATTTG
33	Pf3D7_01_v3	353342	353353	12	+	1.32	1.2	25	GGGGAGAAGGGG
34	Pf3D7_01_v3	376563	376590	28	-	-1.24	1.2	25	GTAGGGAAGGAGGAAGGGTTTGGACAAG
35	Pf3D7_01_v3	394952	394974	23	+	1.52	1.2	25	GTGATATATATAAAGGGGGGGGG
36	Pf3D7_01_v3	412413	412452	40	-	-1.8	1.2	25	GGAAAGGGAAGGGAAGGGAAGGGAAGGGAAGGAAAGAAGG
37	Pf3D7_01_v3	418828	418849	22	+	1.64	1.2	25	GGAGTTGCAGGTAAGGGGGGGG
38	Pf3D7_01_v3	425269	425287	19	-	-1.36	1.2	25	GGAAGAAGAGGGGGGGTCG
39	Pf3D7_01_v3	427494	427515	22	-	-1.24	1.2	25	GAAGAGGGAAATAATTTGGGGG
40	Pf3D7_01_v3	440817	440839	23	-	-1.36	1.2	25	GGGGGTCCAGGTAGTGGAAAGGG
41	Pf3D7_01_v3	442510	442552	43	-	-1.4	1.2	25	GGGAGAATAACACACAGGGCAGGGGGAAGGGTACACATAAAAG
42	Pf3D7_01_v3	475700	475723	24	-	-1.2	1.2	25	GGGCGGTGTGTACAAAGGGCAGGG
43	Pf3D7_01_v3	480387	480413	27	+	1.6	1.2	25	GTTAGGTGGGGAGTTTGACTGGGGCGG
44	Pf3D7_01_v3	502586	502610	25	+	1.56	1.2	25	GTGTGTGGGGTGGTGGTGGTGGTGG
45	Pf3D7_01_v3	505555	505574	20	+	1.2	1.2	25	GAGGGGGTCTGTAATAAGGG
46	Pf3D7_01_v3	523749	523768	20	-	-1.28	1.2	25	GGGGAAGATAGGGAGAGGTG
47	Pf3D7_01_v3	529997	530019	23	+	1.2	1.2	25	GTGGGGGTGAAGGTCAAGTTAGG
48	Pf3D7_01_v3	530666	530688	23	+	1.2	1.2	25	GGTGGAGAAAAAAGAGGGGATGG
49	Pf3D7_01_v3	530703	530726	24	+	1.28	1.2	25	GGTGGTGGGGTAAATATAGGAAGG
50	Pf3D7_01_v3	531365	531393	29	+	1.28	1.2	25	GGAAGTGAGAATGGGAATAAGGGGATTGG
51	Pf3D7_01_v3	547156	547178	23	-	-1.52	1.2	25	GTGTGGGTGGTGGTGGGTGGGTG
52	Pf3D7_01_v3	564240	564277	38	-	-1.36	1.2	25	GTGTTGGATTATTCGGGGGATTGGGTACCTATGGATGG
53	Pf3D7_01_v3	564284	564310	27	-	-1.32	1.2	25	GGTGTGGGTGTGGGTTAGGAGGTGTTG
54	Pf3D7_01_v3	578768	578810	43	-	-1.44	1.2	25	GAAGCTGGGATACTAACAGGGGGGGAAGTATCAAATGGAATTG
55	Pf3D7_01_v3	609679	609723	45	+	1.4	1.2	25	GTGGTTGTGGTGCTGGTGCTGGGGGTTCGGTTTGGTCGGTAGAGG
56	Pf3D7_01_v3	611113	611140	28	-	-1.24	1.2	25	GGAAAGGTTTGTAGTGGAGATGGGGAGG
57	Pf3D7_01_v3	611251	611264	14	+	1.36	1.2	25	GGGTGAGGGGGGTG
58	Pf3D7_01_v3	611282	611311	30	+	1.68	1.2	25	GGGGGAGCCGGTTTGGAGTTTGGGGCTGGG
59	Pf3D7_01_v3	611339	611366	28	+	1.36	1.2	25	GTAATGGTATTGGGGGTTTTTGGGATTG
60	Pf3D7_01_v3	612512	612538	27	+	1.32	1.2	25	GGCGGGTGGTTGGGGACAGTCGTTGTG
61	Pf3D7_01_v3	616572	616601	30	-	-1.32	1.2	25	GGGTTAAGGGTATAACTTTAGGGGTTAGGG
62	Pf3D7_01_v3	640392	640583	192	+	1.72	1.2	25	GTAGTACTGGTTAGGGGTTTAGGGTTTAGGGTTTAGGGTTTAGGGTTTAGGGTTCATGGGTTTAGGGTTTAGGGTTCAGGGTTTAGGGTTTAGGGTTTAGGGTTCAGGGTTTAGGGTTCCGGGTTTAGGGTTCAGGGTTTAGGGTTCAGGGTTTAGGGTTTAGGTTTAGGGTTTAGGGTTCAGGGTTCAGGG
63	Pf3D7_01_v3	640595	640701	107	+	1.44	1.2	25	GGGTTTTAGGTTTAGGGTTCAGGGTTTAGGGTTTAGGGTTCAGGGTTTAGGGTTCAGGGTTTAGGGTTTAGGGTTCAGGGTTTAGGGTTTAGGGTTTAGGGTTTAGG
64	Pf3D7_01_v3	640712	640851	140	+	1.44	1.2	25	GGGTTCAGGGTTTAGGGTTTAGGGTTTAGGGTTTAGGGTTTAGGGTTCAGGGTTTAGGGTTTAGGTTTAGGGTTTAGGGTTCAGGGTTTAGGTTTAGGGTTCAGGGTTTAGGGTTTAGGGTTTAGGGTTTAGGGTTTAGG
65	Pf3D7_02_v3	3	554	552	-	-1.44	1.2	25	GGTTTAGGGTTCAGGGTTTAGGGTTCAGGGTTTAGGGTTCAGGGTTTAGGGTTCAGGGTTTAGGGTTTAGGGTTCAGGGTTCAGGGTTTAGGGTTCAGGGTTTAGGTTTAGGGTTCAGGGTTTAGGGTTTCAGGGTTTAGGTTTAGGGTTCAGGGTTCAGGGTTTAGGGTTCAGGGTTCAGGGTTTAGGGTTTAGGGTTCAGGGTTTAGGTTTAGGGTTTAGGGTTTAGGTTTAGGGTTCAGGGTTTAGGGTTTAGGTTCAGGGTTTAGGTTTAGGGTTTAGGGTTTAGGGTTTAGGGTTTAGGTTTAGGGTTCAGGGTTTAGGGTTCAGGGTTTCAGGGTTTGGGTTTCAGGGTTTAGGTTTAGGGTTCAGGGTTTAGGGTTTAGGTTTAGGGTTCAG…
66	Pf3D7_02_v3	559	736	178	-	-1.44	1.2	25	GGTTCAGGGTTTAGGGTTTAGGGTTTAGGGTTAGGTTTAGGGTTTAGGGTTCAGGGTTTAGGTTCAGGGTTTAGGGTTCAGGGTTTAGGGTTTAGGTTTAGGTTTAGGGTTCAGGGTTTAGGGTTTAGGTTTAGGGTTCAGGGTTTAGGGTTCAGGGTTTAGGGTTTAGGGTTCAGGG
67	Pf3D7_02_v3	748	1152	405	-	-1.44	1.2	25	GGGTTCAGGGTTTAGGGTTTAGGTTTAGGGTTTAGGGTTTAGGGTTCAGGGTTTAGGGTTTAGGTTTAGGGTTCAGGGTTTAGGGTTCAGGGTTCAGGGTTCAGGGTTTAGGGTTTAGGGTTTAGGGTTCTGGGTTTAGGTTTAGGGTTCAGGGTTTAGGGTTCAGGGTTTAGGGTTTAGGGTTCAGGGTTTAGGGTTCAGGGTTTAGGTTTTAGGGTTCAGGGTTCAGGGTTTAGGGTTTAGGGTTTAGGGTTCAGGGTTTAGGGTTTAGGGTTCAGGGTTTAGGGTTTAGGGTTCAGGGTTTAGGTTTAGGGTTCAGGGTTTAGGGTTTAGGGTTCAGGGTTTAGGGTTTAGGGTTTAGGGTTTAGGGTTTAGGGTTTAGGGTTCAGGGTTTAGGGT…
68	Pf3D7_02_v3	5050	5094	45	+	1.36	1.2	25	GGGCTGTTTCTTTAGCTTAGGGGGGGTAAATATAGTGGTATGTCG
69	Pf3D7_02_v3	5979	6008	30	-	-1.36	1.2	25	GACAGTGTTTTGGGGGTAATTAGGGAATGG
70	Pf3D7_02_v3	6346	6367	22	+	1.36	1.2	25	GGGGGGGGTATAGCTCTTTCGG
71	Pf3D7_02_v3	7035	7056	22	+	1.36	1.2	25	GGGGGGGGTATTGCTCTTTCGG
72	Pf3D7_02_v3	7712	7732	21	+	1.24	1.2	25	GACAATTTTCATAGGGGGGGG
73	Pf3D7_02_v3	7880	7910	31	+	1.32	1.2	25	GTTTTTGGGCAGGGAAAACATGGGGCAATTG
74	Pf3D7_02_v3	8346	8377	32	-	-1.76	1.2	25	GTGAAATGTGGGGTATGTGGGGTATAGTAGGG
75	Pf3D7_02_v3	8414	8436	23	+	1.36	1.2	25	GGGGGGGGTATATCACTTTTTGG
76	Pf3D7_02_v3	25140	25172	33	-	-1.44	1.2	25	GGTTTGGTGGTGTGGTGTGGTGTGGGGTGATTG
77	Pf3D7_02_v3	25241	25268	28	+	1.32	1.2	25	GGTAGTGGGGGCGATAGTTCACGGGATG
78	Pf3D7_02_v3	25906	25936	31	+	1.4	1.2	25	GAAGAATGGGAAGACGAATGGGGAGGAGGAG
79	Pf3D7_02_v3	27471	27514	44	-	-1.52	1.2	25	GTCTTCACGTGGTGGGTCGGAGGGGGCGGCACCATCGCCGGGGG
80	Pf3D7_02_v3	27589	27625	37	+	1.36	1.2	25	GGCGGAAGGCACGGAACAGGGGGAGGAGAAGTCGGAG
81	Pf3D7_02_v3	28942	28966	25	-	-1.28	1.2	25	GGCATTTTTTAATGCGGGGGTTGGG
82	Pf3D7_02_v3	36094	36121	28	+	1.44	1.2	25	GTTGGAGGGGGGTTTCCTGTGAGGGATG
83	Pf3D7_02_v3	41876	41912	37	-	-1.68	1.2	25	GTGGGACGATGTGTGGGGCGTCGGGGAAAAATCTTGG
84	Pf3D7_02_v3	57910	57933	24	-	-1.28	1.2	25	GGTGTGGGTTTGGGTTAGGAGGTG
85	Pf3D7_02_v3	63756	63780	25	+	1.28	1.2	25	GGTGGTGGTATTCCAGGATTGGGGG
86	Pf3D7_02_v3	116920	116943	24	-	-1.28	1.2	25	GGGGGAGGAGGAAAATATAATAGG
87	Pf3D7_02_v3	120658	120683	26	+	1.4	1.2	25	GTATGGGGATAATTTACAATTGGGGG
88	Pf3D7_02_v3	130578	130605	28	-	-1.2	1.2	25	GATAAAGGAAAGGGGGAAATGGTGAATG
89	Pf3D7_02_v3	152994	153014	21	-	-1.4	1.2	25	GTAAGAAAGGGGGAGGGTTGG
90	Pf3D7_02_v3	156561	156606	46	-	-1.4	1.2	25	GGGGAGGATAAAAATATAACAGGGGAGGATAAAAATATAACAGGGG
91	Pf3D7_02_v3	169425	169467	43	-	-1.48	1.2	25	GAGACAATGTCTCAGGAGGGGGGAGGCCAGGAGGATGATGATG
92	Pf3D7_02_v3	201469	201489	21	-	-1.24	1.2	25	GGGGGGAATGATAAGGTGAAG
93	Pf3D7_02_v3	224812	224837	26	-	-1.56	1.2	25	GGTTGTGGGAAAGGGATGGGAATGGG
94	Pf3D7_02_v3	249607	249633	27	+	1.4	1.2	25	GTTTGGGTAGATTGATTGGAGGGGTGG
95	Pf3D7_02_v3	257523	257552	30	+	1.2	1.2	25	GGTGAAGGGGGATAATAAGGAAGAAGAAGG
96	Pf3D7_02_v3	290890	290924	35	-	-1.72	1.2	25	GAAATAGTTGGGGATCACATTGGGGTGATAAGGGG
97	Pf3D7_02_v3	294845	294889	45	-	-1.8	1.2	25	GAAATAGTTGGGGTTATTATTGGGGGGATGAAGGAAATTTCAGAG
98	Pf3D7_02_v3	301635	301661	27	-	-1.24	1.2	25	GGGGTTAAGGTTACGGGATCATGTGGG
99	Pf3D7_02_v3	304197	304224	28	-	-1.36	1.2	25	GTTGGGGTCCATATTGGGGAGATGAAGG
100	Pf3D7_02_v3	309652	309685	34	-	-1.48	1.2	25	GAAATAGTTGGGGTAAATATTGGGGAGACGATGG
101	Pf3D7_02_v3	314023	314056	34	-	-1.4	1.2	25	GAAATAGTTGGGGTAAACATTGGGGAGACAAAGG
102	Pf3D7_02_v3	318153	318193	41	-	-1.32	1.2	25	GGCAGGACATCTACGTGGGGAGGGAAAAGGAAATTCTGAGG
103	Pf3D7_02_v3	318506	318539	34	-	-1.48	1.2	25	GAAATAGTTGGGGTAAATATTGGGGAGACGATGG
104	Pf3D7_02_v3	320600	320624	25	+	1.4	1.2	25	GCTGGGGGAAGAACAGACTCTGGGG
105	Pf3D7_02_v3	323080	323113	34	-	-1.52	1.2	25	GAAATAGTTGGGGTAAATATTGGGGAGATGAAGG
106	Pf3D7_02_v3	325510	325533	24	-	-1.24	1.2	25	GTACAAGGGGGGAGGAAGATGATG
107	Pf3D7_02_v3	367091	367131	41	+	1.44	1.2	25	GGCTGATGAAGACATCGGGGGGGAGGATGATGCTGAAGATG
108	Pf3D7_02_v3	367134	367158	25	+	1.2	1.2	25	GACGGGGAGGGTGATGATGAAGATG
109	Pf3D7_02_v3	371686	371731	46	+	1.32	1.2	25	GAAGGTGAAGAGGTAGGTGAAGGGGTAGGTGAAGAGGTAGGTGAAG
110	Pf3D7_02_v3	380332	380349	18	+	1.2	1.2	25	GGGGGGGATTAGCGAAAG
111	Pf3D7_02_v3	382252	382284	33	+	1.36	1.2	25	GGTTTTTTAAAGGGTGTGTAGGGGTCCCTGGGG
112	Pf3D7_02_v3	400819	400912	94	-	-1.44	1.2	25	GAGGTACAATGGTGGGGGGGAAAACATCGACAGGTACAATGGTGGGGGGGAAAACATCGACAGGTACAATGGTGGGGGGGAAAACATCGACAGG
113	Pf3D7_02_v3	422452	422478	27	-	-1.92	1.2	25	GGAGGGGGGGGGGGAAAAAAAAAAAAG
114	Pf3D7_02_v3	509299	509318	20	+	1.2	1.2	25	GTTTTTTTTGAGGGGGGAGG
115	Pf3D7_02_v3	514949	514974	26	-	-1.28	1.2	25	GTAGGAGAAGGGGGGATATCAATAGG
116	Pf3D7_02_v3	538107	538130	24	-	-1.6	1.2	25	GATAAAAGGGGAGTTGAGAGGGGG
117	Pf3D7_02_v3	569378	569407	30	+	1.36	1.2	25	GATGGAGGGGGGGAACCAGTTGGTTGCATG
118	Pf3D7_02_v3	569690	569715	26	+	1.28	1.2	25	GAAGAGGTAACATTTGGTGGGGGTGG
119	Pf3D7_02_v3	575693	575733	41	+	1.36	1.2	25	GGATAACTCTGCCTAAGGGGGGGGAGAAATAAAAATTAAAG
120	Pf3D7_02_v3	587473	587512	40	+	1.52	1.2	25	GTGAATTGAGTAAAAGGGGGGTTGGTTTAATTTGTTTGGG
121	Pf3D7_02_v3	627776	627797	22	+	1.2	1.2	25	GGTTGAGGGGGTGTGACATAGG
122	Pf3D7_02_v3	636283	636311	29	-	-1.2	1.2	25	GAATGGAAGTATAGGGGGTATTGGAAAAG
123	Pf3D7_02_v3	641558	641601	44	-	-1.6	1.2	25	GGAGGAGGACCACTCGGAGGGGGGGGTATTTTATTGTTTTTATG
124	Pf3D7_02_v3	649061	649085	25	-	-1.2	1.2	25	GTGGTACTGGATGGGGTTGAGGAAG
125	Pf3D7_02_v3	667992	668013	22	-	-1.2	1.2	25	GATAATATGTCTAGGGAGGGGG
126	Pf3D7_02_v3	669844	669874	31	+	1.92	1.2	25	GAAGGAAGGGGGGGAGGGGCCATAACAAAGG
127	Pf3D7_02_v3	683242	683277	36	+	1.28	1.2	25	GAACAATTTTGTAATAGGGGGGGTGATTTGTGCGTG
128	Pf3D7_02_v3	697854	697872	19	+	1.44	1.2	25	GGGGGTTATAAAAATGGGG
129	Pf3D7_02_v3	698238	698308	71	-	-1.52	1.2	25	GGGCAAAATGGACAAAATGGGGGACAGCCAAATGGGGAAAATGGAGGGAAACCAAATGGGGAAAATGGGGG
130	Pf3D7_02_v3	698459	698485	27	-	-1.2	1.2	25	GGGGGAAAAACAAATGGGCAAAATGGG
131	Pf3D7_02_v3	699345	699378	34	-	-1.32	1.2	25	GCTGTGAAAGGGGGTAAATGTTGGGTGTTATATG
132	Pf3D7_02_v3	700325	700364	40	+	2.44	1.2	25	GGAAAAGAAAGGGGGAGGGGGGGGGAAAAAAAAAAAAAAG
133	Pf3D7_02_v3	723379	723401	23	+	1.6	1.2	25	GCCATTTTGGGGGGAGGGGTTAG
134	Pf3D7_02_v3	749388	749403	16	-	-1.52	1.2	25	GGGGGGGGGAAAGAAG
135	Pf3D7_02_v3	754719	754748	30	+	1.52	1.2	25	GGAGGGTGGGGGGAAAAAAAAAAAGAAAGG
136	Pf3D7_02_v3	786898	786922	25	+	1.2	1.2	25	GGGGGGAAATTAAAAGGAATGATTG
137	Pf3D7_02_v3	800539	800564	26	+	1.28	1.2	25	GGGAGATATGGAATTAGGGGATATGG
138	Pf3D7_02_v3	814399	814434	36	+	1.32	1.2	25	GAAAAACGAAAAAGGGGGGGGAATAAAAAATATATG
139	Pf3D7_02_v3	878019	878041	23	-	-1.52	1.2	25	GTGTGGGTGGTGGTGGGTGGGTG
140	Pf3D7_02_v3	897086	897115	30	+	1.28	1.2	25	GCACTTGGGTGAGGGCAAAGGAGGGAGCTG
141	Pf3D7_02_v3	908188	908211	24	+	1.2	1.2	25	GTGGGTGTGGGTTAGGAGGTGTTG
142	Pf3D7_02_v3	918436	918475	40	+	1.52	1.2	25	GCAGGGGCCGGTGTCGGGGATGGAGATGCTGGTGCTGGTG
143	Pf3D7_02_v3	919865	919900	36	+	1.24	1.2	25	GGTAACGGAAATAAGGGGGGCGTTTGATGAAGTCGG
144	Pf3D7_02_v3	920619	920643	25	-	-1.32	1.2	25	GGGGGGTAGTGAGTCATCACGGGCG
145	Pf3D7_02_v3	920939	920985	47	-	-1.72	1.2	25	GGTGAAGGACACGGACAGGGAGGGGGAGGAGGAAGAGGCAAAGAAGG
146	Pf3D7_02_v3	921026	921056	31	-	-1.36	1.2	25	GGCGACGAAGTCGAGGAGGGGGAGACGGTGG
147	Pf3D7_02_v3	922355	922402	48	-	-1.32	1.2	25	GTGGTGGGAGTGGTGGTGTTAAGGGTAGGAATAGGAAAAAACGGGGTG
148	Pf3D7_02_v3	923622	923646	25	-	-1.28	1.2	25	GGGGAGTGGTAAGGGCGGTGATCCG
149	Pf3D7_02_v3	925251	925280	30	-	-1.32	1.2	25	GGGTTAAGGGTATAACTTTAGGGGTTAGGG
150	Pf3D7_02_v3	939640	939662	23	-	-1.36	1.2	25	GGGGGGGGTATATCACTTTTTGG
151	Pf3D7_02_v3	939699	939730	32	+	1.76	1.2	25	GTGAAATGTGGGGTATGTGGGGTATAGTAGGG
152	Pf3D7_02_v3	940166	940196	31	-	-1.32	1.2	25	GTTTTTGGGCAGGGAAAACATGGGGCAATTG
153	Pf3D7_02_v3	940327	940351	25	-	-1.44	1.2	25	GGGGGGGGTATATCGATTTTGGTCG
154	Pf3D7_02_v3	941019	941040	22	-	-1.36	1.2	25	GGGGGGGGTATTGCTCTTTCGG
155	Pf3D7_02_v3	941709	941743	35	-	-1.6	1.2	25	GAAATTTTTCATAGGGGGGGGTATTGCTCTTTGGG
156	Pf3D7_02_v3	942068	942097	30	+	1.36	1.2	25	GATGATGATTTGGGGGTAATTAGGGAATGG
157	Pf3D7_02_v3	942982	943028	47	-	-1.68	1.2	25	GGGCTGTTTCTTTAGCTTAGGGGGGGGGTAAATATAGTGGTATGTCG
158	Pf3D7_02_v3	946544	947098	555	+	1.44	1.2	25	GAGGTTTAGGGTTCAGGGTTTAGGGTTCAGGGTTTAGGGTTCAGGGTTTAGGGTTTAGGGTTCAGGGTTAGGTTTAGGGTTCAGGGTTTTAGGTTTAGGGTTCAGGGTTTAGGGTTTAGGGTTTAGGGTTTAGGGTTTAGGGTTTAGGGTTTAGGGTTTAGGGTTCAGGGTTTAGGGTTCAGGGTTCAGGGTTTAGGGTTTAGGGTTTAGGGTTTAGGGTTCAGGGTTTAGGGTTTAGGGTTTAGGGTTTAGGGTTTAGGGTTTAGGGTTCAGGGTTTAGGGTTTAGGGTTTAGGGTTCAGGGTTTAGGGTTCAGGGTTTAGGGTTCAGGGTTTAGGGTTCAGGGTTCAGGGTTTAGGGTTCAGGGTTTAGGGTTCAGGGTTTAGGGTTTAGGGTTCAG…
159	Pf3D7_03_v3	53	76	24	-	-1.4	1.2	25	GGGTATAGGGTTTAGGGTTACGGG
160	Pf3D7_03_v3	149	186	38	-	-1.24	1.2	25	GGGTTTAGGTTTTGGGTTTTAGGGTTTAGGTTATAGGG
161	Pf3D7_03_v3	198	1854	1657	-	-1.68	1.2	25	GGTTTAGGGTTTAGGGTTTAGGGTTTAGGGTTCAGGGTTCAGGGTTTAGGTTTAGGGTTTAGGGTTTAGGGTTCAGGGTTTAGGGGTTCTCCGGTTTAGGGTTTTAGGGTTCAGGGTTCAGGGTTTAGGGTTTAGGGTTTAGGGTTTAGGGTTCAGGGTTTAGGGTTTAGGGTTCAGGGTTTAGGGTTTCAGGGTTTAGGGTTCAGGGTTTAGGGTTTAGGGTTCAGGGTTTAGGGTTTAGGGTTCAGGGTTCAGGGTTTAGGGTTTAGGGTTTAAGGGTTTAGGGTTTAGGGTTTAGGGTTTAGGGTTCAGGGTTTAGGGTTTAGGGTTTAGGGTTTAGGGTTTAGGGTTTAGGGTTCAGGGTTTAGGGTTCAGGTTTTAGGGTTCAGGGTTCAGGGT…
162	Pf3D7_03_v3	1860	1938	79	-	-1.4	1.2	25	GGTTTTAGGGTTTAGGGTTCAGGGTTTAGGGTTCAGGGTTCAGGGTTTAGGGTTCAGGGTTTAGGGTTCAGGGTTTAGG
163	Pf3D7_03_v3	1943	2184	242	-	-1.44	1.2	25	GGGTTTAGGGTTTAGGGTTCAGGGTTTAGGGTTTAGGTTTCAGGGTTTAGGGTTTAGGTTTTAGGGTTTTAGGGTTTAGGGTTTAGGGTTTAGGGTTCAGGGTTTAGGGTTTAGGGTTTAGGGTTTAGGGTTCAGGGTTTAGGGTTTAGGGTTCAGGGTTTAGGGTTCAGGGTTTAGGGTTCAGGGTTTAGGGTTTAGGGTTCAGGGTTCAGGGTTTAGGGTTTTAGGGTTTAGGGTTTAGG
164	Pf3D7_03_v3	2191	2715	525	-	-1.68	1.2	25	GGTTTTAGGGTTCAGGGTTTAGGGTTTAGGGTTTAGGGTTTAGGGTTTAGGGTTTAGGGTTCAGGGTTTAGGGTTTAGGGTTCAGGGTTTAGGTTTAGGGTTTAGGGTTCAGGGTTTAGGGTTTAGGGTTCAGGGTTTAGGGTTCAGGGTTTAGGGTTCAGGGTTTTAGGGTTCAGGGTTTAGGGTTTAGGGTTTAGGGTTTAGGGTTTAGGGTTTAGGGTTCAGGGTTTAGGGTTTAGGGTTCAGGGTTTAGGGTTTAGGGTTCAGGGTTTAGGGTTCAGGGTTCAGGGTTCAGGGGTTTAGGGTTCAGGGTTTAGGGTTCAGGGTTCAGGGTTTAGGGTTCAGGGTTCAAGGTTTAGGGTTTAGGGTTTAGGGTTCAGGGTTTAGGGTTTAGGGTTT…
165	Pf3D7_03_v3	2720	3599	880	-	-1.52	1.2	25	GGGTTCAGGGTTCAGGGTTTAGGGTTTAGGGTTCAGGGTTTAGGTTTAGGGTTTAGGGTTTAGGGTTCAGGGTTTAGGGTTTAGGGTTTAGGGTTTAGGGTTCAGGGTTTAGGGTTTAGGGTTTAGGGTTTTAGGGTTTAGGGTTTAGGGTTCAGGGTTTAGGGTTCAGGGTTTAGGGTTTAGGGTTTAGGTTTAGGGTTTGGGTTGGGTTCAGGGTTAGGGTTCAGGGTTTAGGGTTCAGGGTTCAGGGTTTAGGGTTTAGGGTTCAGGGTTTAGGGTTTAGGGTTCAGGGTTTAGGGTTCAGGGTTTAGGGTTTAGGGTTCAGGGTTTAGGGTTTAGGGTTCAGGGTTTAGGGTTCAGGGTTTAGGGTTTAGGGTTCCAGGGTTCAGGGTTTAGGGT…
166	Pf3D7_03_v3	6768	6812	45	+	1.4	1.2	25	GGGCTGTTTCTTTAGCTTAGGGGGGGTAAATATAGTGGTGTGTTG
167	Pf3D7_03_v3	7696	7725	30	-	-1.36	1.2	25	GAGTGTGTTTTGGGGGTAATTAGGGAATGG
168	Pf3D7_03_v3	8063	8084	22	+	1.6	1.2	25	GGGGGGGGTATTGCTCTTTGGG
169	Pf3D7_03_v3	8753	8760	8	+	1.2	1.2	25	GGGGGGGG
170	Pf3D7_03_v3	9443	9450	8	+	1.24	1.2	25	GGGGGGGG
171	Pf3D7_03_v3	9598	9628	31	+	1.32	1.2	25	GTTTTTGGGCAGGGAAAACATGGGGCAATTG
172	Pf3D7_03_v3	10132	10154	23	+	1.36	1.2	25	GGGGGGGGTATATCACTTTTTGG
173	Pf3D7_03_v3	10459	10482	24	+	1.52	1.2	25	GAAGGGGGGATATAACCAGTGGGG
174	Pf3D7_03_v3	35313	35342	30	+	1.32	1.2	25	GGGTTAAGGGTATAACTTTAGGGGTTAGGG
175	Pf3D7_03_v3	36881	36913	33	-	-1.44	1.2	25	GGTTTGGTGGTGTGGTGTGGTGTGGGGTGATTG
176	Pf3D7_03_v3	36986	37010	25	+	1.24	1.2	25	GAGGAGGAGTTAAGGGGTATTGAGG
177	Pf3D7_03_v3	39419	39448	30	+	1.28	1.2	25	GAAGACACGGACAGGAAGGGGGAGGAGAAG
178	Pf3D7_03_v3	40441	40491	51	-	-2.08	1.2	25	GTGGATGAGGGGGGTTTGGAGTTGGGGGATTCGTTGGGGCCTCTGGGGCCG
179	Pf3D7_03_v3	40519	40553	35	-	-1.24	1.2	25	GGTAACGGAAATAAGGGGGGCGTTTGATGAAGGAG
180	Pf3D7_03_v3	42056	42105	50	-	-1.4	1.2	25	GGTGCAGGGGCTTTTTCCTGTGGGGATTCAGGTGGAGGTGGAGCTGGGGG
181	Pf3D7_03_v3	42302	42329	28	+	1.28	1.2	25	GTGTGGGGGATATGTTTACGTGTGGGTG
182	Pf3D7_03_v3	46905	46928	24	-	-1.2	1.2	25	GTGGAAAAACTATGGGAGGGGTTG
183	Pf3D7_03_v3	85198	85213	16	-	-1.48	1.2	25	GAAGGGGAGTTGGGGG
184	Pf3D7_03_v3	127418	127444	27	+	1.24	1.2	25	GGAAGGTGGATGGGGTCGAACAGGAGG
185	Pf3D7_03_v3	166657	166681	25	-	-1.32	1.2	25	GGGTTTGGTAAGTGTTGATGAGGGG
186	Pf3D7_03_v3	175429	175453	25	-	-1.24	1.2	25	GAGGATGAGGATTTTATGGGGGATG
187	Pf3D7_03_v3	178264	178303	40	-	-1.96	1.2	25	GGTTTTAAAAAAAGAGGGGGGTGGGGGTGTGTAAAACAGG
188	Pf3D7_03_v3	178401	178408	8	-	-1.28	1.2	25	GGGGGGGG
189	Pf3D7_03_v3	190200	190221	22	-	-1.4	1.2	25	GTTTGGGTATGTTTTAGGGGGG
190	Pf3D7_03_v3	192447	192468	22	-	-1.2	1.2	25	GGGGAAGGGATATCAGAAGTGG
191	Pf3D7_03_v3	223136	223158	23	-	-2.88	1.2	25	GGGGGGGGAGGGGTAAAGGGGGG
192	Pf3D7_03_v3	239627	239644	18	+	2	1.2	25	GGGGGGGGATGAGGGGAG
193	Pf3D7_03_v3	266718	266740	23	-	-1.28	1.2	25	GTGTCTTCATGTGGGGCAAGGGG
194	Pf3D7_03_v3	269350	269375	26	-	-1.36	1.2	25	GTTACATGGGGGCATGATGGGAGGTG
195	Pf3D7_03_v3	271981	272004	24	-	-1.32	1.2	25	GGGGGGGAAATTTAAATAGTAAGG
196	Pf3D7_03_v3	307652	307676	25	-	-1.2	1.2	25	GAAGGGGCCCAAGAAGATAAGGGGG
197	Pf3D7_03_v3	316020	316032	13	+	1.32	1.2	25	GGGGGGGGAAAAG
198	Pf3D7_03_v3	317051	317073	23	+	1.48	1.2	25	GGGGTCATATGACGTAGGGGGAG
199	Pf3D7_03_v3	337490	337514	25	-	-1.24	1.2	25	GCTAGGAATATATGGATCTGGGGGG
200	Pf3D7_03_v3	344110	344133	24	-	-1.2	1.2	25	GGGATGATTCTTATTATGTGGGGG
201	Pf3D7_03_v3	372051	372075	25	-	-1.32	1.2	25	GAATAAGAAGAAGAAAGAGGGGGGG
202	Pf3D7_03_v3	372279	372291	13	+	1.44	1.2	25	GGGGGGGGGACAG
203	Pf3D7_03_v3	372583	372602	20	-	-2.16	1.2	25	GGTAGGGGGGGGGGGGAGTG
204	Pf3D7_03_v3	378415	378439	25	-	-1.68	1.2	25	GGGAGAGAGGCATTTTTTGGGGGGG
205	Pf3D7_03_v3	412103	412125	23	-	-1.24	1.2	25	GGGTTGGGGGTATAAAAGAATTG
206	Pf3D7_03_v3	413437	413462	26	-	-1.48	1.2	25	GGGGGGGATGTTTGGTTTGGTATTCG
207	Pf3D7_03_v3	416604	416624	21	-	-1.2	1.2	25	GGGGGTAAGGAGATGAAGGAG
208	Pf3D7_03_v3	422949	422973	25	+	1.24	1.2	25	GTAATGGAGTTATGTACGGGTGGGG
209	Pf3D7_03_v3	481356	481396	41	-	-1.76	1.2	25	GAGAAGGGAGAAACAACAGGAGGGGAGGGGAGCTTGAAAAG
210	Pf3D7_03_v3	497149	497174	26	-	-1.2	1.2	25	GGATGGATATGGGCTGTATTCTGGGG
211	Pf3D7_03_v3	516226	516258	33	-	-1.44	1.2	25	GAAAAGTTGGGGAGGGGACCACGACACGTTGGG
212	Pf3D7_03_v3	546926	546947	22	-	-1.28	1.2	25	GGAGGGGCAGGAGGAGCAGGAG
213	Pf3D7_03_v3	579810	579831	22	-	-1.4	1.2	25	GGGGGGCTGGATGGTTATTTGG
214	Pf3D7_03_v3	586557	586571	15	+	1.24	1.2	25	GGGGGGTCATGGAGG
215	Pf3D7_03_v3	624943	624967	25	+	1.24	1.2	25	GGTGGAAAACAAATTAGGGGGAAGG
216	Pf3D7_03_v3	629537	629565	29	+	1.24	1.2	25	GAACAGGATGGTTTGTTGAAGGGGGAATG
217	Pf3D7_03_v3	676430	676456	27	+	1.68	1.2	25	GGGGGTGGGAAAATGCGTAAAAGGGGG
218	Pf3D7_03_v3	686277	686303	27	+	1.32	1.2	25	GAGGGATGAATAGGGGATGGCACGTGG
219	Pf3D7_03_v3	687136	687159	24	+	1.2	1.2	25	GGGGAAACAAGGGCAACAAGGTGG
220	Pf3D7_03_v3	687740	687779	40	+	1.84	1.2	25	GGCGTCGGGTGCGAATTTGGGGTTGGGGGAAGTCTCTATG
221	Pf3D7_03_v3	691574	691594	21	-	-1.2	1.2	25	GGTTTTGTTGTATATGGGGGG
222	Pf3D7_03_v3	715367	715387	21	+	1.4	1.2	25	GGGAGGGGGTTGGAAGTTATG
223	Pf3D7_03_v3	738179	738209	31	+	2.12	1.2	25	GGGGGGTGGGGGGAAGGAAGAAATATTTAGG
224	Pf3D7_03_v3	753706	753733	28	+	1.2	1.2	25	GATGAGGAGGAGGAGGAGGAGGAGGAAG
225	Pf3D7_03_v3	775568	775590	23	+	1.28	1.2	25	GGGGAGAGGAAAATATGGGAGAG
226	Pf3D7_03_v3	778627	778663	37	+	1.32	1.2	25	GGAGAAAAAGAGGGTGATGGGGAAGAAGTTATGGAAG
227	Pf3D7_03_v3	786093	786123	31	-	-1.36	1.2	25	GGCGCAGGGCAAACGGTGGGGAGGTCTTGTG
228	Pf3D7_03_v3	807621	807647	27	-	-1.36	1.2	25	GGATTAGCAGGGGAAGATGTATTGGGG
229	Pf3D7_03_v3	848028	848040	13	+	1.88	1.2	25	GGGGGGGAGGGGG
230	Pf3D7_03_v3	860603	860623	21	-	-1.2	1.2	25	GGAGGGAAATGGGGAAATTTG
231	Pf3D7_03_v3	900799	900822	24	-	-1.6	1.2	25	GGGTGGGGGGGTTTTATATAACGG
232	Pf3D7_03_v3	915968	915994	27	+	1.24	1.2	25	GAAGAATGGGAAGGAATATGGGGAATG
233	Pf3D7_03_v3	927932	927973	42	+	1.4	1.2	25	GTGCATTATAAAAGAAGGGGGGGGAAAAAAAAATAAAAGAGG
234	Pf3D7_03_v3	932250	932280	31	-	-1.28	1.2	25	GAAATTGAAGGAAGGGTGGGGTTAGTAATAG
235	Pf3D7_03_v3	938178	938204	27	-	-1.36	1.2	25	GGGGAAAAAGGGAAAAAGGGAAAAAGG
236	Pf3D7_03_v3	943852	943890	39	+	1.2	1.2	25	GTGTGAGGATAATTCGGAGGGGGATACACATATGGAAGG
237	Pf3D7_03_v3	950345	950390	46	+	1.88	1.2	25	GGAGATGCCAAAGGAGTGGGGGGTATGATTGTTGGGGATTTGGATG
238	Pf3D7_03_v3	974338	974357	20	-	-1.36	1.2	25	GGGTGAAAATGGGGGAAAGG
239	Pf3D7_03_v3	980306	980339	34	+	1.4	1.2	25	GTGTAACAAAAGGGGGGGGAGTTGTCTTTTTTTG
240	Pf3D7_03_v3	1006975	1006997	23	-	-1.52	1.2	25	GTGTGGGTGGTGGTGGGTGGGTG
241	Pf3D7_03_v3	1016377	1016406	30	+	1.6	1.2	25	GGTGGGGGTTGGTCTGTGGTGTAGGGTATG
242	Pf3D7_03_v3	1033118	1033145	28	+	1.44	1.2	25	GCGCAGGGAGGGGATCTGCTGGTGGAGG
243	Pf3D7_03_v3	1033383	1033422	40	+	1.48	1.2	25	GTCAAGGGTGGTGGAGGGGTTTTCTGTGGAGAGGGTACAG
244	Pf3D7_03_v3	1034509	1034535	27	-	-1.48	1.2	25	GTATAGTGGGGATGGGGAAGAGTGTAG
245	Pf3D7_03_v3	1034716	1034749	34	+	2.4	1.2	25	GCGCGGGGGGAGGGGGTTTGGGAGGCGGTGGAGG
246	Pf3D7_03_v3	1035985	1036021	37	+	1.32	1.2	25	GGGATGACAGGTGGTGGGTCGTGGTGGTCGGAGCGGG
247	Pf3D7_03_v3	1037544	1037571	28	-	-1.24	1.2	25	GAATGGGAAGAAGGGGAAGAAGCAGGCG
248	Pf3D7_03_v3	1039894	1039923	30	-	-1.32	1.2	25	GGGTTAAGGGTATAACTTTAGGGGTTAGGG
249	Pf3D7_03_v3	1055941	1055964	24	-	-1.52	1.2	25	GAAGGGGGGATATAACCAGTGGGG
250	Pf3D7_03_v3	1056269	1056291	23	-	-1.36	1.2	25	GGGGGGGGTATATCACTTTTTGG
251	Pf3D7_03_v3	1056335	1056359	25	+	1.48	1.2	25	GTGGGGTATGTGGGTAATTGTAGGG
252	Pf3D7_03_v3	1056795	1056819	25	-	-1.32	1.2	25	GGGTAGGGAAAACATGGGGCAATTG
253	Pf3D7_03_v3	1056956	1056980	25	-	-1.44	1.2	25	GGGGGGGGTATATCGATTTTGGTCG
254	Pf3D7_03_v3	1057648	1057669	22	-	-1.28	1.2	25	GGGGGGGGTATATCAATTTTTG
255	Pf3D7_03_v3	1058340	1058373	34	-	-1.44	1.2	25	GAAATTTTTCATGGGGGGGGGTATTGCTCTTTCG
256	Pf3D7_03_v3	1058698	1058727	30	+	1.36	1.2	25	GAGTGTGTTTTGGGGGTAATTAGGGAATGG
257	Pf3D7_03_v3	1059612	1059656	45	-	-1.36	1.2	25	GGGCTGTTTCTTTAGCTTAGGGGGGGTAAATATAGTGGTATGTTG
258	Pf3D7_03_v3	1063237	1063406	170	+	1.44	1.2	25	GGGTTTAGGGTTTAGGGTTCAGGGTTCAGGGTTTAGGTTTAGGGTTTAGGGTTCAGGGTTTAGGGTTCAGGGTTTAGGGTTCAGGGTTCAGGGTTTAGGGTTTAGGGTTTAGGGTTCAGGGTTCAGGGTTCAGGGTTCAGGGTTTATGGTTTAGGGTTCAGGGTTTAGGG
259	Pf3D7_03_v3	1063424	1063573	150	+	1.44	1.2	25	GGTTTAGGGTTCAGGGTTTAGGGTTCAGGGTTCAGGGTTTAGGGTTCAGGGTTTAGGGTTTAGGGTTCAGGGTTTAGGGTTTAGGGTTTAGGGTTTAGGGTTTAGGGTTCAGGGTTTAGGGTTTAGGGTTTCAGGGTTTAGGGTTCAGGG
260	Pf3D7_03_v3	1063584	1064522	939	+	1.44	1.2	25	GGGTTTAGGGTTCAGGGTTTAGGTTTAGGGTTCAGGGTTTAGGGTTCAGGGTTTAGGTTTAGGGTTCAGGGTTTAGGGTTTAGGGTTCAGGGTTTAGGGTTCAGGGTTTAGGGTTTAGGGTTCAGGGTTTAGGGTTCAGGGTTCAGGGTTTAGGGTTTAGGGTTTAGGGTTTAGGGTTCAGGGTTTAGGGTTTAGGGTTTAGGGTTTAGGGTTCAGGGTTTAGGGTTCAGGGTTCAGGGTTTAGGGTTTAGGGTTTAGGGTTTAGGGTTTAGGGTTCAGGGTTTAGGGTTCAGGGTTTAGGGTTTAGGGTTCAGGGTTTAGGGTTCAGGGTTTAGGGTTTAGGGTTTAGGGTTCAGGGTTTAGGGTTCAGGGTTCAGGGTTTAGGGTTCAGGGTTTAGG…
261	Pf3D7_03_v3	1064527	1066417	1891	+	1.44	1.2	25	GGTTTCAGGGTTTAGGGTTTAGGGTTCAGGGTTTAGGGTTCAGGGTTCAGGGTTTAGGGTTCAGGGTTTAGGGTTCAGGGTTTAGGGTTTAGGTTTAGGGTTTAGGGTTTAGGGTTTAGGGTTCAGGGTTCAGGGTTTAGGGTTTAGGGTTTAGGGTTTAGGGTTCAGGGTTTAGGGTTTTAGGGTTTAGGGTTTAGGGTTCAGGGTTTAGGGTTCAGGGTTCAGGGTTTAGGGTTCAGGGTTCAGGGTTTAGGGTTCAGGGTTTAGGGTTCAGGGTTTAGGGTTTAGGGTTCAGGGTTTAGGGTTTAGGGTTTAGGGTTCAGGGTTTAGGGTTTAGGGTTCAGGGTTTAGGGTTTAGGGTTCAGGGTTTAGGGTTCAGGGTTTAGGGTTTAGGGTTCA…
262	Pf3D7_03_v3	1066429	1066589	161	+	1.44	1.2	25	GGTTTAGGGTTTAGGGTTTAGGGTTCAGGGTTTAGGGTTTAGGGTTTAGGGTTTAGGGTTCAGGGTTTAGGGTTTAGGGTTCAGGGTTTAGGGTTCAGGGTTTAGGGTTCAGGGTTTAGGTTTAGGGTTCAGGGTTCAGGGTTTAGGGTTTAGGGTTTAGG
263	Pf3D7_03_v3	1066607	1066677	71	+	1.4	1.2	25	GGTTTAGGGTTCAGGGTTTAGGGTTCAGGGTTCAGGGTTTAGGGTTCAGGGTTTAGGGTTCAGGGTTTAGG
264	Pf3D7_03_v3	1066683	1066767	85	+	1.44	1.2	25	GGTTTAGGGTTTAGGGTTTAGGGTTTAGGGTTCAGGGTTCAGGGTTTAGGTTTAGGGTTTAGGGTTTAGGGTTCAGGGTTTAGGG
265	Pf3D7_03_v3	1066774	1067933	1160	+	1.44	1.2	25	GGTTTAGGGTTTAGGGTTCAGGGTTCAGGGTTTAGGGTTTAGGGTTTAGGGTTTAGGGTTCAGGGTTTAGGGTTTAGGGTTCAGGGTTTAGGGTTCAGGGTTTAGGGTTCAGGGTTCAGGGTTTAGGGTTTAGGGTTCAGGGTTTAGGGTTTAGGGTTCAGGGTTTAGGGTTCAGGGTTTAGGGTTTAGGGTTCAGGGTTTAGGGTTTAGGGTTCTAGGGTTTAGGGTTCAGGGTTTAGGGTTTAGGGTTCAGGGTTCAGGGTTCAGGGTTTAGGGTTCAGGGTTTAGGGTTCAGGGTTTAGGGTTTAGGGTTTAGGGTTTAGGGTTCAGGGTTTAGGGTTTAGGGTTTAGGGTTTAGGGTTCAGGGTTTAGGGTTTAGGGTTCAGGGTTTAGGGTTCA…
266	Pf3D7_04_v3	3	437	435	-	-1.48	1.2	25	GGGTTCAGGGTTTTAGGGTTCAGGGTTTAGGGTTTAGGGTTCAGGGTTTAGGGTTTAGGGTTTAGGGTTTAGGGTTTCAGGGTTTAGGTTTTAGGGTTTAGGGTTTAGGGTTTAGGGTTTAGGGTTCGGGTTCAGGGTTTAGGGTTTAGGGTTCAGGGTTTAGGTTTAGGGTGTGGGTTTAGGGTTTAGGGTTTAGGGTTCAGGGTTTAGGGTTTAGGGTTTAGGGTTTAGGGTTTAGGGTTTAGGGTTCAGGGTTTAGGGTTCAGGGTTTAGGGTTCAGGGTTTAGGGTTTAGGGTTTAGGGTTCAGGGTTTAGGTTTAGGGTTTAGGGTTTAGGGTTCAGGGTTCAGGGTTTAGGGTTTAGGGTTCAGGTTTTAGGGTTTAGGGTTTAGGGTTCAGG…
267	Pf3D7_04_v3	448	491	44	-	-1.4	1.2	25	GGTTTAGGGTTTAGGGTTCAAGGGTTTAGGGTTCAGGGTTTAGG
268	Pf3D7_04_v3	3730	3774	45	+	1.36	1.2	25	GGGCTGTTTCTTTAGCTTAGGGGGGGTAAATATAGTGGTATGTCG
269	Pf3D7_04_v3	4660	4689	30	-	-1.36	1.2	25	GAGTGTGTTTTGGGGGTAATTAGGGAATGG
270	Pf3D7_04_v3	5027	5048	22	+	1.6	1.2	25	GGGGGGGGTATTGCTCTTTGGG
271	Pf3D7_04_v3	5718	5739	22	+	1.6	1.2	25	GGGGGGGGTATTGCTCTTTGGG
272	Pf3D7_04_v3	6407	6431	25	+	1.44	1.2	25	GGGGGGGGTATATCGATTTTGGTCG
273	Pf3D7_04_v3	6562	6592	31	+	1.32	1.2	25	GTTTTTGGGCAGGGAAAACATGGGGCAATTG
274	Pf3D7_04_v3	7028	7059	32	-	-1.76	1.2	25	GTGAAATGTGGGGTATGTGGGGTATAGTAGGG
275	Pf3D7_04_v3	7096	7118	23	+	1.36	1.2	25	GGGGGGGGTATATCACTTTTTGG
276	Pf3D7_04_v3	7423	7446	24	+	1.52	1.2	25	GAAGGGGGGATATAACCAGTGGGG
277	Pf3D7_04_v3	32400	32427	28	-	-1.24	1.2	25	GGTGGAGGTGGTGGTTGTGGTGGTGGTG
278	Pf3D7_04_v3	32728	32752	25	+	1.2	1.2	25	GTGGGCGGAGGAGACCACGAAGGGG
279	Pf3D7_04_v3	33318	33350	33	-	-1.68	1.2	25	GTTGGCCGGGGCGTTGAGGGTTGGGGACACTAG
280	Pf3D7_04_v3	33600	33671	72	-	-1.48	1.2	25	GGTATCGGAAATAAGGGGGGCGTAACACAAAGTGGGATAGGAATGTGGGGGTGTTATCACTAGGGGCTGTGG
281	Pf3D7_04_v3	33939	33978	40	+	1.48	1.2	25	GCAAAGAGGAAAGTGGGGGTGGTGGTAATGGAGTTTGCGG
282	Pf3D7_04_v3	35088	35124	37	-	-1.32	1.2	25	GGGGTTGCTGGAGGAGGTGGTTCTGGTGAATCTGGGG
283	Pf3D7_04_v3	35156	35230	75	-	-2	1.2	25	GGCGAGGGTGGAGGTCACAAGGGCGGGGGTTTTATCCACTATTTGGGGGGTTGTTGGTTGTGGTTGGGGTTGTGG
284	Pf3D7_04_v3	48202	48234	33	+	1.28	1.2	25	GGTTTGCGTCACTCGGTGGGGGGTTTTGACAGG
285	Pf3D7_04_v3	49520	49581	62	+	2.16	1.2	25	GAAGTTGGTGAGGGTGGTGGGGGTGTTATCACCACTGGGTGAGGGGGGTTGGGTGGGTTTGG
286	Pf3D7_04_v3	49791	49821	31	+	1.28	1.2	25	GGTTTGGTGGCAGGTGTGGGAGGAGGTGTGG
287	Pf3D7_04_v3	50983	51007	25	+	1.28	1.2	25	GTCGTGGGGCACGAGGAGGAGGTGG
288	Pf3D7_04_v3	53441	53487	47	+	1.36	1.2	25	GGCGGAACTGTAGAGGGTGTTCGGGGTCATGGCGGTGACACCAGGGG
289	Pf3D7_04_v3	54642	54689	48	+	2.24	1.2	25	GTTCCACAGGGGTTTGGTGTGGGGTTCGGGGGATAGGTACATGGTTTG
290	Pf3D7_04_v3	70506	70529	24	-	-1.2	1.2	25	GTGGAAAAACTATGGGAGGGGTTG
291	Pf3D7_04_v3	73810	73836	27	-	-1.32	1.2	25	GTGGGTGTGGGTTAGGAGGTGGTGTTG
292	Pf3D7_04_v3	79761	79785	25	+	1.2	1.2	25	GAGATGTGCACAAAATTTGGGGGGG
293	Pf3D7_04_v3	90012	90036	25	+	1.2	1.2	25	GTGATGGGGTCGGAACTGCTGTGGG
294	Pf3D7_04_v3	110416	110456	41	-	-2.08	1.2	25	GACCGAGAGAGAGGGGGAGGGGGGGAAAAATGCACTACATG
295	Pf3D7_04_v3	151530	151553	24	-	-2.12	1.2	25	GGGGGGGGGGGAGGAGGTTAATAG
296	Pf3D7_04_v3	162977	163001	25	-	-1.2	1.2	25	GGGGGGTTTCTACACATCTGTTGGG
297	Pf3D7_04_v3	163023	163056	34	-	-1.56	1.2	25	GTTTGAAATGTGGGGGGGATATTAGGTACGGCGG
298	Pf3D7_04_v3	168212	168237	26	+	1.24	1.2	25	GAGTTGGAGGAGTTGGAAAAGGGGTG
299	Pf3D7_04_v3	185288	185324	37	+	1.24	1.2	25	GATAATAATTTGGGGGGGAAAGAAAATCAAAATGTGG
300	Pf3D7_04_v3	194176	194203	28	-	-1.76	1.2	25	GTAACAAAAAAAAAAAAGGGGGGGGGGG
301	Pf3D7_04_v3	231169	231191	23	-	-1.24	1.2	25	GGGAATTGATAATATAGAGGGGG
302	Pf3D7_04_v3	232875	232896	22	+	1.36	1.2	25	GGGTAAAAAAAGTATAGGGGGG
303	Pf3D7_04_v3	234532	234566	35	+	1.36	1.2	25	GGATTTATAAATGTAAACGGGGGGGGAAATAAAAG
304	Pf3D7_04_v3	250396	250424	29	-	-1.36	1.2	25	GTTGGTGGTGGTGGTGGTGGTGGTGGTGG
305	Pf3D7_04_v3	255810	255834	25	-	-1.64	1.2	25	GGGGTTGGGGTGTGTGTTGATGAGG
306	Pf3D7_04_v3	260550	260578	29	-	-1.44	1.2	25	GTTGGGGTACCAACTGGGGGAATTCAGGG
307	Pf3D7_04_v3	263300	263336	37	-	-1.36	1.2	25	GCAGACACGTGGAGGGGAAGTGGGAGATTCACTTGGG
308	Pf3D7_04_v3	292103	292128	26	-	-1.24	1.2	25	GGGGGAAGGTTATGCATATGTGGTGG
309	Pf3D7_04_v3	292148	292191	44	-	-1.24	1.2	25	GGTGGAAGACTGTGCATATTGGGGGGAAGATTATGCATATGTGG
310	Pf3D7_04_v3	322602	322642	41	-	-1.48	1.2	25	GTGGTCTTCATAAAAAAAGGGGGGGAGGTGTTATAATAAGG
311	Pf3D7_04_v3	329331	329352	22	-	-1.36	1.2	25	GGGGTTTGCAAAGTTGAAGGGG
312	Pf3D7_04_v3	356715	356738	24	+	1.24	1.2	25	GTTCAGGGGTTTGATAGGGAGTGG
313	Pf3D7_04_v3	384892	384917	26	-	-1.32	1.2	25	GTTTTTTAAAAAAAAAGGGGGGTGGG
314	Pf3D7_04_v3	390875	390891	17	+	1.4	1.2	25	GGGAGAGGGGGGTTATG
315	Pf3D7_04_v3	395874	395900	27	-	-1.24	1.2	25	GTATTGTATTTATAAAGGGGGGGAGAG
316	Pf3D7_04_v3	403337	403362	26	+	1.32	1.2	25	GATACTTAGGGGCATGTCTCTGGGGG
317	Pf3D7_04_v3	422213	422246	34	+	1.6	1.2	25	GGTGGTGTTGGGGCGGGGCGACTTGAAAAAATAG
318	Pf3D7_04_v3	436315	436338	24	+	1.24	1.2	25	GGAGTGGGGTAAAAATTAGGGAAG
319	Pf3D7_04_v3	442506	442531	26	+	1.24	1.2	25	GGGGAAATTTTCAGAATTGGGAAGGG
320	Pf3D7_04_v3	450146	450166	21	-	-1.28	1.2	25	GGAGGGTCGGAGGGACTCGGG
321	Pf3D7_04_v3	454944	454986	43	-	-1.76	1.2	25	GTTGGAAGTAGTAATGGGGGTGCTGGGGGATATAATAATAGAG
322	Pf3D7_04_v3	456863	456885	23	-	-1.4	1.2	25	GGGGACATATATTCGGGGGAATG
323	Pf3D7_04_v3	461604	461628	25	-	-1.2	1.2	25	GGGTGGGGAAAAAATATGCAAGGTG
324	Pf3D7_04_v3	472276	472295	20	-	-1.2	1.2	25	GGGAGATATCTTAGAGGGGG
325	Pf3D7_04_v3	493538	493576	39	+	1.84	1.2	25	GAAAAAGAAAAAAGGGGGGGTAGGGGAAGAAGTACAATG
326	Pf3D7_04_v3	530845	530872	28	-	-1.24	1.2	25	GCTAAGTATTTGGGGGGGTTAGTATTAG
327	Pf3D7_04_v3	542954	542974	21	+	1.4	1.2	25	GTGAGTAGCTGGGGGGGGACG
328	Pf3D7_04_v3	548629	548699	71	+	1.84	1.2	25	GTGGGGGTTGCGGAAGTGATTTGGGGGGTTTGGGGCCTTTTTCCTTTGGGGTTTTGGTGTCTGGGCTTTGG
329	Pf3D7_04_v3	550183	550224	42	+	1.2	1.2	25	GCTTGATGAAGGAGTCAAGGGGGGTTTTTTCACCACGGGCGG
330	Pf3D7_04_v3	550857	550902	46	-	-1.4	1.2	25	GGAGGCGACGATTATATGTGGGGGGATTAACGAAGTGGGCGAGTGG
331	Pf3D7_04_v3	557574	557587	14	+	1.24	1.2	25	GGAGGGGGGTGGCG
332	Pf3D7_04_v3	563946	563978	33	+	1.36	1.2	25	GAGGGTTCGTCGTGGTCGTGGGGGTTGTGACGG
333	Pf3D7_04_v3	564014	564038	25	+	1.24	1.2	25	GGGGTGGAGGGACTTTTTCGTCTGG
334	Pf3D7_04_v3	564210	564224	15	+	1.2	1.2	25	GAGTTCAGGGGGGGG
335	Pf3D7_04_v3	565560	565657	98	+	2.2	1.2	25	GGGGTTGGTGAGGGTGGTGGGGGTGTTTTCACTAGTGGATGAGGATTGGGTGGTTTGGGAGGCGGTGGAGGCGGGAGCGTTGGGGGAAAGGGCTTGTG
336	Pf3D7_04_v3	573403	573416	14	+	1.24	1.2	25	GGAGGGGGGTGGCG
337	Pf3D7_04_v3	579236	579259	24	+	1.2	1.2	25	GGGTGGTAAGTCGGGTTTTGGTGG
338	Pf3D7_04_v3	579294	579325	32	+	1.8	1.2	25	GGCGCCGCAGGGGCCGGTGCTGGGGGGGTTTG
339	Pf3D7_04_v3	581805	581830	26	-	-1.28	1.2	25	GTTGGGGGGTTATCACAATGGGCAAG
340	Pf3D7_04_v3	582142	582163	22	-	-1.2	1.2	25	GAGGAGGGGGAGCAGCCGGTGG
341	Pf3D7_04_v3	583739	583763	25	+	1.24	1.2	25	GGTTGGGGGATCGGTATTTGGCTTG
342	Pf3D7_04_v3	588542	588555	14	+	1.24	1.2	25	GGAGGGGGGTGGCG
343	Pf3D7_04_v3	594375	594398	24	+	1.2	1.2	25	GGGTGGTAAGTCGGGTTTTGGTGG
344	Pf3D7_04_v3	594433	594464	32	+	1.8	1.2	25	GGCGCCGCAGGGGCCGGTGCTGGGGGGGTTTG
345	Pf3D7_04_v3	596944	596969	26	-	-1.28	1.2	25	GTTGGGGGGTTATCACAATGGGCAAG
346	Pf3D7_04_v3	597281	597302	22	-	-1.2	1.2	25	GAGGAGGGGGAGCAGCCGGTGG
347	Pf3D7_04_v3	598902	598926	25	+	1.24	1.2	25	GGTTGGGGGATCGGTATTTGGCTTG
348	Pf3D7_04_v3	610109	610133	25	+	1.4	1.2	25	GTGTGGGGAAACGGGTGTCGCAGGG
349	Pf3D7_04_v3	615915	615939	25	-	-1.32	1.2	25	GGAAGAGGGTCAGGTAAATAAGGGG
350	Pf3D7_04_v3	651878	651892	15	-	-1.36	1.2	25	GAAGGGGTGAAGGGG
351	Pf3D7_04_v3	660384	660408	25	-	-1.24	1.2	25	GATATGAAAAAGGGGAAGGGCGGAG
352	Pf3D7_04_v3	703759	703798	40	+	1.44	1.2	25	GGTTTGAAAGTAGGTGGTGGAGGGGGTATAATATGAGAAG
353	Pf3D7_04_v3	720429	720452	24	+	1.24	1.2	25	GAATGGTTGTAAGGTTGAAGGGGG
354	Pf3D7_04_v3	730783	730811	29	-	-1.4	1.2	25	GAGTGGGGGTGTAGGGTAGGCACGTGTTG
355	Pf3D7_04_v3	736994	737017	24	-	-1.24	1.2	25	GGGGGAAACTAACAAAATGGAGGG
356	Pf3D7_04_v3	767505	767527	23	+	1.6	1.2	25	GGGGGATATTATAAAAAAGGGGG
357	Pf3D7_04_v3	788733	788775	43	-	-1.68	1.2	25	GAGGATTCTTCAAAAAGGGAGGGGGGGAAAAAAGAAAAGGAAG
358	Pf3D7_04_v3	813655	813696	42	-	-1.48	1.2	25	GAAGAGAAAGGGGAAGAGAAAGGGGAAGAGAAAAGGGAAGAG
359	Pf3D7_04_v3	836885	836909	25	+	1.2	1.2	25	GGATGTGGGGATGGAATGAATATGG
360	Pf3D7_04_v3	852705	852728	24	+	1.24	1.2	25	GAGGGGAAAATATTGGAGAAAGGG
361	Pf3D7_04_v3	855307	855327	21	-	-1.76	1.2	25	GTTAAATCATGGGGGGGGGGG
362	Pf3D7_04_v3	855622	855639	18	-	-1.6	1.2	25	GGGGGTGGGGTGTAAAGG
363	Pf3D7_04_v3	937083	937123	41	+	1.2	1.2	25	GGGTTTTCATCATCAAGGGGGTTGGTGGGTTCAACACACTG
364	Pf3D7_04_v3	938948	938975	28	+	1.2	1.2	25	GAGTAGGGGGTCAGGTTGTGACGGTGTG
365	Pf3D7_04_v3	939257	939281	25	-	-1.32	1.2	25	GGAGGACACGGCAAAGGAGGAGGGG
366	Pf3D7_04_v3	941827	941863	37	-	-1.28	1.2	25	GGAGGTCGTCAGGGTGGGAGTGGTGAGGATGGTATTG
367	Pf3D7_04_v3	945059	945082	24	+	1.28	1.2	25	GAGTTTACTCGGAGGGGGGTGGCG
368	Pf3D7_04_v3	946240	946263	24	+	1.76	1.2	25	GTACATTGGTGGGGTTGGTGGGGG
369	Pf3D7_04_v3	948497	948521	25	+	1.52	1.2	25	GAGGGCGGGTATGACAGCGGGGTGG
370	Pf3D7_04_v3	948594	948639	46	+	1.48	1.2	25	GGGGTTGATGGAGGCGCCGCAGGGGGAGGTGGAGGTGTGCCACTAG
371	Pf3D7_04_v3	950225	950262	38	+	1.48	1.2	25	GGGGTTGTTGAGGGTGGGTGTATCACTAGGGGCTGAGG
372	Pf3D7_04_v3	950340	950380	41	+	1.8	1.2	25	GTGCCGTTGTTGGGGTTTTGGGGGTTGTCGTTATTGGGGGG
373	Pf3D7_04_v3	951155	951179	25	-	-1.32	1.2	25	GGAGGACACGGCAAAGGAGGAGGGG
374	Pf3D7_04_v3	953725	953761	37	-	-1.28	1.2	25	GGAGGTCGTCAGGGTGGGAGTGGTGAGGATGGTATTG
375	Pf3D7_04_v3	956957	956980	24	+	1.28	1.2	25	GAGTTTACTCGGAGGGGGGTGGCG
376	Pf3D7_04_v3	958138	958161	24	+	1.76	1.2	25	GTACATTGGTGGGGTTGGTGGGGG
377	Pf3D7_04_v3	960395	960419	25	+	1.52	1.2	25	GAGGGCGGGTATGACAGCGGGGTGG
378	Pf3D7_04_v3	960492	960537	46	+	1.48	1.2	25	GGGGTTGATGGAGGCGCCGCAGGGGGAGGTGGAGGTGTGCCACTAG
379	Pf3D7_04_v3	962123	962160	38	+	1.48	1.2	25	GGGGTTGTTGAGGGTGGGTGTATCACTAGGGGCTGAGG
380	Pf3D7_04_v3	962238	962278	41	+	1.8	1.2	25	GTGCCGTTGTTGGGGTTTTGGGGGTTGTCGTTATTGGGGGG
381	Pf3D7_04_v3	963143	963167	25	-	-1.32	1.2	25	GGAGGACACGGCAAAGGAGGAGGGG
382	Pf3D7_04_v3	963266	963290	25	+	1.2	1.2	25	GTGGGAGGAGTCGTGGTGGGTGATG
383	Pf3D7_04_v3	965578	965606	29	-	-1.28	1.2	25	GGCGCGAGGAGGTCATCAGGGCGGGGAAG
384	Pf3D7_04_v3	971342	971365	24	+	1.2	1.2	25	GAGGGTGGAGGTCACCAGGGCGGG
385	Pf3D7_04_v3	971388	971431	44	+	1.68	1.2	25	GGATTTTTTTCCACTTGAGGGGGGGGTTTTGGTTGTGGTCCAGG
386	Pf3D7_04_v3	972896	972926	31	+	1.28	1.2	25	GGGGCGTGATATAAAGTTGGTGAGGGGGGTG
387	Pf3D7_04_v3	973395	973423	29	+	1.36	1.2	25	GTTTGTTGTAATTTGGATTGGGGGGGCTG
388	Pf3D7_04_v3	973586	973607	22	+	1.28	1.2	25	GGGGTCTGGTTGTGAGGGTGTG
389	Pf3D7_04_v3	973696	973737	42	-	-1.4	1.2	25	GGAGGCGAAAACTATACGTGGGGGGATTAACGAAGTGGGCAG
390	Pf3D7_04_v3	974019	974045	27	-	-1.52	1.2	25	GGAACAGGGGGAGGAGGAAGAGAAGGG
391	Pf3D7_04_v3	974053	974092	40	-	-1.68	1.2	25	GAAGAGGAGGCGGAGGCGGCGGAGGGGGACACGGAGGCGG
392	Pf3D7_04_v3	974169	974203	35	+	1.28	1.2	25	GTGGAGGCAGTGGGGTCAGTGGCGGCAGGTCGTGG
393	Pf3D7_04_v3	976549	976583	35	-	-1.32	1.2	25	GCAAAGTAGTGGGGGTAGTGAGGAGGATGATATTG
394	Pf3D7_04_v3	980032	980045	14	+	1.2	1.2	25	GGAGGGGGGCGGCG
395	Pf3D7_04_v3	1025721	1025745	25	+	1.52	1.2	25	GGAAGGCTGTAGGGTTTTGAGGGGG
396	Pf3D7_04_v3	1055327	1055343	17	+	1.36	1.2	25	GGATGGGTGGTGAGGGG
397	Pf3D7_04_v3	1056199	1056248	50	-	-1.64	1.2	25	GGTGTTAATGTTGGTGGAGGTGGGGGAGGTACAGGAGGTGGTGGTGGAGG
398	Pf3D7_04_v3	1074598	1074622	25	-	-1.28	1.2	25	GGGGTACGAAGGTAGGTAGGTAAGG
399	Pf3D7_04_v3	1081547	1081575	29	+	1.28	1.2	25	GGAAGAAGAAAGGAAAAAGGGGGAGGAAG
400	Pf3D7_04_v3	1096231	1096255	25	-	-1.24	1.2	25	GTTCTGGAGGAGAGGTAGTGAGGGG
401	Pf3D7_04_v3	1101101	1101140	40	+	1.28	1.2	25	GAGGGAAATCCTCTTGAGGGTGGGGAGGAAAAAAATAATG
402	Pf3D7_04_v3	1119177	1119201	25	+	1.2	1.2	25	GATCAGGGGGAGGAAAATGAAGAGG
403	Pf3D7_04_v3	1156425	1156450	26	+	1.2	1.2	25	GGGGAATGCATCATCATCAGAGGGGG
404	Pf3D7_04_v3	1158730	1158771	42	+	1.24	1.2	25	GGTGGTGAAAGTAAATTGAAGGGGGATGCAACAAGAGGGACG
405	Pf3D7_04_v3	1159572	1159607	36	+	1.32	1.2	25	GTGTGGGATGTGTACGGGTAAGGGTCAGGGTGATGG
406	Pf3D7_04_v3	1162819	1162864	46	-	-1.44	1.2	25	GTGGTGGTTGTGCAGCTTGTGGGGGAGGAGGAGGTCGCGCTGGTAG
407	Pf3D7_04_v3	1163055	1163092	38	+	1.72	1.2	25	GGTGAAGGAAAAGACGGAAGGGGCGGGGGCCACAGAAG
408	Pf3D7_04_v3	1163776	1163805	30	+	1.24	1.2	25	GATTATAGGGATATTTTAGTGGGGGACAAG
409	Pf3D7_04_v3	1165385	1165419	35	-	-1.68	1.2	25	GTCTCCAACGGGGGCGGGGGATTTTTGACACGGTG
410	Pf3D7_04_v3	1177077	1177123	47	+	1.52	1.2	25	GGAGGGGTCTTTAACACTATTTGGGGGGAGGGTGCCACTAGGAGGAG
411	Pf3D7_04_v3	1177298	1177321	24	+	1.2	1.2	25	GACGCAAGAAGGGTAGGGGTATGG
412	Pf3D7_04_v3	1177787	1177818	32	-	-1.48	1.2	25	GACCACGGAAGGGACGGGGGAGGGACCAAAAG
413	Pf3D7_04_v3	1177919	1177966	48	+	1.48	1.2	25	GGTTGGGGTCACGTGGTGATGATGGGGAAGTGCCGGAGCGGGCGGGAG
414	Pf3D7_04_v3	1180184	1180224	41	-	-1.36	1.2	25	GGCGCAGAAAGTTGGTGGGGGTGGTAAGGATGACTATAAGG
415	Pf3D7_04_v3	1180295	1180327	33	+	1.44	1.2	25	GGTTTGGTGGTGTGGTGTGGTGTGGGGTGATTG
416	Pf3D7_04_v3	1193382	1193407	26	-	-1.48	1.2	25	GGGGTATAAAATTTAGTGGGGGTACG
417	Pf3D7_04_v3	1193435	1193458	24	-	-1.52	1.2	25	GAAGGGGGGATATAACCAGTGGGG
418	Pf3D7_04_v3	1193763	1193785	23	-	-1.36	1.2	25	GGGGGGGGTATATCACTTTTTGG
419	Pf3D7_04_v3	1194289	1194319	31	-	-1.32	1.2	25	GTTTTTGGGCAGGGAAAACATGGGGCAATTG
420	Pf3D7_04_v3	1194450	1194474	25	-	-1.44	1.2	25	GGGGGGGGTATATCGATTTTGGTCG
421	Pf3D7_04_v3	1195142	1195176	35	-	-1.36	1.2	25	GAAATTTTTCATAGGGGGGGGTATTGCTCTTTCGG
422	Pf3D7_04_v3	1195501	1195530	30	+	1.36	1.2	25	GAGTGTGTTTTGGGGGTAATTAGGGAATGG
423	Pf3D7_04_v3	1196415	1196459	45	-	-1.36	1.2	25	GGGCTGTTACTTTAGCTTAGGGGGGGTAAATATAGTGGTATGTCG
424	Pf3D7_04_v3	1199796	1199912	117	+	1.44	1.2	25	GTAGGGTTTAGGGTTCAGGGTTTAGGGTTTAGGGTTTAGGGTTTAGGGTTCAGGGTTTTAGGTTTAGGGTTCAGGGTTCAGGGTTTAGGGTTCAGGGTTTAGGGTTCAGGGTTTAGG
425	Pf3D7_04_v3	1199918	1199968	51	+	1.4	1.2	25	GGTTTAGGGTTTAGGGTTTAGGGTTCAGGGTTTAGGGTTTAGGGTTCAGGG
426	Pf3D7_04_v3	1199980	1200142	163	+	1.44	1.2	25	GGGTTCAGGGTTCAGGGTTCAGGGTTTAGGGTTTAGGGTTTAGGGTTCAGGGTTAGGGTTTAGGGTTTAGGGTTCAGGGTTTAGGGTTTAGGGTTTAGGGTTTAGGGTTTAGGGTTCAGGGTTTAGGGTTCAGGGTTTAGGGTTCAGGGTTTAGGTTTTAGGG
427	Pf3D7_04_v3	1200174	1200389	216	+	1.44	1.2	25	GGTTTTCAGGGTTTAGGGTTTAGGGTTTAGGGTTTTAGGTTTTGGGTTTAGGGTTTTAGGTTTAGGGTTTAGGGTTTAGGGTTTAGGGTTTAGGGTTTAGGGTTCAGGGTTTAGGGTTTAGGGTTTAGGTTTAGGGTTTAGGGTTTAGGTTTAGGGTTTAGGGTTTAGGGTTCAGGTTTAGGTTTAGGGTTTAGGGTTCAGGGTTTAGGTTTAGGG
428	Pf3D7_04_v3	1200401	1200486	86	+	1.44	1.2	25	GGTTTAGGGTTCAGGGTTTAGGGTTTAGGGTTTAGGGTTCAGGGTTTAGGGTTTAGGGTTCAGGGTTTAGGGTTTAGGGTTTAGGG
429	Pf3D7_05_v3	6	242	237	-	-1.72	1.2	25	GGGTTCAGGGTTTAGGGTTTAGGGTTTAGGGTTTAGGGTTTAGGGTTTAGGGTTTAGGGTTCAGGGTTTAGGGTTCAGGGTTTAGGGTTCAGGGTTCAGGGTTTAGGGTTCAGGGTTTAGGGTTCAGGGTTTTAGGGTTTAGGGTTCAGGGTTTAGGGTTTAGGGGGTTCAGGGTTTAGGGTTCAGGGTTTAGGGTTCAGGGTTTAGGGTTTAGGGTTCAGGGTTTAGGGTTCAGGG
430	Pf3D7_05_v3	261	283	23	-	-1.24	1.2	25	GGTTTAGGGTTTAGGGTTTAGGG
431	Pf3D7_05_v3	295	435	141	-	-1.44	1.2	25	GGGTTCAAGGTTTAGGGTTTAGGGTTTAGGGTTTAGGGTTTAGGTTTAGGGTTTAGGGTTCAGGGTTTAGGGTTTAGGGTTCAGGGTTTAGGTTTAGGGTTTAGGGTTTAGGGTTTAGGGTTTAGGTTTTAGGGTTCAGGG
432	Pf3D7_05_v3	460	516	57	-	-1.4	1.2	25	GGTTTAGGGTTCAGGGTTTAGGGTTCAGGGTTCAGGGTTTAGGGTTTAGGGTTTAGG
433	Pf3D7_05_v3	4064	4111	48	+	1.68	1.2	25	GGGCTGTTTCTTTAGCTTAAGGGGGGGGGTAAATATAGTGGTATGTCG
434	Pf3D7_05_v3	4997	5026	30	-	-1.36	1.2	25	GAGTGTGTTTTGGGGGTAATTAGGGAATGG
435	Pf3D7_05_v3	5364	5385	22	+	1.6	1.2	25	GGGGGGGGTATTGCTCTTTGGG
436	Pf3D7_05_v3	6054	6075	22	+	1.36	1.2	25	GGGGGGGGTATTGCTCTTTCGG
437	Pf3D7_05_v3	6731	6751	21	+	1.24	1.2	25	GACAATTTTCATAGGGGGGGG
438	Pf3D7_05_v3	6899	6929	31	+	1.32	1.2	25	GTTTTTGGGCAGGGAAAACATGGGGCAATTG
439	Pf3D7_05_v3	7433	7455	23	+	1.36	1.2	25	GGGGGGGGTATATCACTTTTTGG
440	Pf3D7_05_v3	7760	7783	24	+	1.52	1.2	25	GAAGGGGGGATATAACCAGTGGGG
441	Pf3D7_05_v3	19254	19276	23	+	1.32	1.2	25	GGGTATACATTTAGGGGTTAGGG
442	Pf3D7_05_v3	20827	20861	35	-	-1.36	1.2	25	GGGCGGTGGAGTGGTAGGTGTTTGGTAGGGGTATG
443	Pf3D7_05_v3	23253	23277	25	-	-1.24	1.2	25	GGGTGAGGCGGTGTCGGGTGAGGCG
444	Pf3D7_05_v3	23370	23397	28	+	1.4	1.2	25	GGTGGTAGACCAGGATGGGCAGGGGGAG
445	Pf3D7_05_v3	24251	24300	50	-	-1.68	1.2	25	GGAGGGGGTTGTACCACTAGATGGGGAGTGGGTGACAGGTGTGGGAGGAG
446	Pf3D7_05_v3	24524	24549	26	-	-1.2	1.2	25	GGACAGGGGAGTGTTATCACCAGGGG
447	Pf3D7_05_v3	24562	24583	22	-	-1.24	1.2	25	GGTAACGGAAATAAGGGGGGCG
448	Pf3D7_05_v3	24608	24665	58	+	1.8	1.2	25	GTAGGGAACGGACGAGGAGGTTGGGGAAGATAAAGGGGGAGTGTAAGGTGGATGACAG
449	Pf3D7_05_v3	24695	24730	36	+	1.52	1.2	25	GACAATATAGTGGGGATGGGGAAGATTGTGACAAGG
450	Pf3D7_05_v3	26104	26144	41	-	-1.52	1.2	25	GGGGGTTTGGCTTCCTCTGGGGGTTCAGGTGGAGGTGGAAG
451	Pf3D7_05_v3	37006	37032	27	-	-1.32	1.2	25	GTGGGTGTGGGTTAGGAGGTGGTGTTG
452	Pf3D7_05_v3	113718	113742	25	-	-1.2	1.2	25	GGGAAAATAATGAGATACAAGGGGG
453	Pf3D7_05_v3	121403	121439	37	-	-1.56	1.2	25	GTAAAAAATATGGAGGGGGTGTTGGGAGGAGATTATG
454	Pf3D7_05_v3	140552	140573	22	-	-1.52	1.2	25	GGGGGAAGGGAGGATAGGTTTG
455	Pf3D7_05_v3	159783	159818	36	+	1.44	1.2	25	GATATCAAGAGGGGGAAGAGGAGGAGGAGTACGAGG
456	Pf3D7_05_v3	169329	169353	25	+	1.24	1.2	25	GCGAGGGGTGCTAACACGGGGCATG
457	Pf3D7_05_v3	175451	175475	25	-	-1.24	1.2	25	GGGTGCGTAAAAGGGTCAGGGAAGG
458	Pf3D7_05_v3	196311	196328	18	-	-1.2	1.2	25	GTAATATAGTAGGGGGGG
459	Pf3D7_05_v3	270285	270309	25	+	1.36	1.2	25	GAAGGGGTACAAAAAGTAGAAGGGG
460	Pf3D7_05_v3	298477	298516	40	-	-1.32	1.2	25	GAAAATAAAGTCAAATGGGGGGGGTTCATAAATGTGTACG
461	Pf3D7_05_v3	304086	304110	25	-	-1.32	1.2	25	GTGTGTTTAATCGGATCAGGGGGGG
462	Pf3D7_05_v3	309088	309111	24	+	1.28	1.2	25	GGGATTCTTGGAAAAACGAGGGGG
463	Pf3D7_05_v3	322098	322126	29	-	-1.76	1.2	25	GTATTGTGTTTTAGAAGGGGGGGGGGTTG
464	Pf3D7_05_v3	326287	326310	24	+	1.2	1.2	25	GGGTTTGGAATGAAACAAGGGGTG
465	Pf3D7_05_v3	333042	333064	23	+	1.28	1.2	25	GAGGGGGGGAAATTATGTGTAAG
466	Pf3D7_05_v3	336363	336477	115	+	1.52	1.2	25	GAGGAGGGAGAAAAAAAAGAGGGGGACCCAAAAAAAGAGGGGGATCCAAAAAATGAGGGGGACCCAAAAAAAGAGGGGGACCAAAAAAAAGAGGGGGACCAAAAAAAAGAGGGGG
467	Pf3D7_05_v3	348561	348602	42	-	-1.44	1.2	25	GGGTGGAAATAATACTATGGGGGGAAATAATCCTATGGGTGG
468	Pf3D7_05_v3	348615	348743	129	-	-1.64	1.2	25	GGAAGGGAAAGGAATGATAAATGGGGTAATGAAAAGGGGGGATAATCCTATGGGTGGATATAATACTATGGGGGGGAATAATCCTATGGGTGGATATAATCCTATGGGGGGGAATAATCCTATGGGTGG
469	Pf3D7_05_v3	352548	352570	23	-	-1.2	1.2	25	GTGGGTTTAGTATATGGCTGGGG
470	Pf3D7_05_v3	353631	353655	25	-	-1.2	1.2	25	GTTGGGGTTATGGAGGTAATGGTAG
471	Pf3D7_05_v3	374447	374471	25	+	1.2	1.2	25	GGTAAGAAAATATTTATGAGGGGGG
472	Pf3D7_05_v3	375056	375080	25	+	1.2	1.2	25	GGGGAAGAAGAAGAATTAGAGGGTG
473	Pf3D7_05_v3	410367	410410	44	+	1.4	1.2	25	GAGGAAGGAGTAAAAGATGAGGGGGGAAAGGTTTTTTTAAAAGG
474	Pf3D7_05_v3	418515	418538	24	-	-1.32	1.2	25	GAAAGGGGAGCTAAAAAATAGGGG
475	Pf3D7_05_v3	422029	422059	31	+	1.52	1.2	25	GACAGGGGGTGTGGGGTAGAAAAAAAAAAAG
476	Pf3D7_05_v3	449426	449451	26	-	-1.2	1.2	25	GAAAGGGGGAAGGGCTGTTTTATTAG
477	Pf3D7_05_v3	469526	469547	22	-	-1.2	1.2	25	GAACAAATGTTGGGATTGGGGG
478	Pf3D7_05_v3	511322	511350	29	+	1.32	1.2	25	GAAGGGGAAGGAGAAGAAGGAGAAGGAGG
479	Pf3D7_05_v3	518908	518936	29	-	-1.44	1.2	25	GGAAGGGGGGGGTAATTAAAATTAATAAG
480	Pf3D7_05_v3	532516	532543	28	+	1.24	1.2	25	GTAGAAAGGTGGGAAGGGGAAAAAAAAG
481	Pf3D7_05_v3	598287	598314	28	-	-1.48	1.2	25	GGAAGGGGGGGGTAAAGAACATCTATAG
482	Pf3D7_05_v3	607796	607820	25	-	-1.32	1.2	25	GGAAGGGGGGGAGCCTTAGTTCGTG
483	Pf3D7_05_v3	610435	610456	22	+	1.2	1.2	25	GGGGGAAAAAAAATAAAGTGGG
484	Pf3D7_05_v3	611694	611714	21	+	1.28	1.2	25	GGTGTTGATGAGGGGCGGGAG
485	Pf3D7_05_v3	618169	618181	13	+	1.44	1.2	25	GGGGATGGGGGAG
486	Pf3D7_05_v3	619955	619985	31	+	1.24	1.2	25	GGCATATATACATGGGGGGGAAATATATTGG
487	Pf3D7_05_v3	622297	622321	25	+	1.24	1.2	25	GGGAGGGGTAATTTGACTGAGTTGG
488	Pf3D7_05_v3	622344	622389	46	+	1.48	1.2	25	GTAGGAGGAGGTGGACATGTCGGGGGTACGGGAGGAGAATTATGCG
489	Pf3D7_05_v3	626464	626483	20	-	-1.2	1.2	25	GAATGGTGTGGGGGAAAAGG
490	Pf3D7_05_v3	627713	627754	42	-	-1.4	1.2	25	GTATTTTTTTTTTTTTGGGGGGGGTGTTGTTTTACAAAAAGG
491	Pf3D7_05_v3	661696	661721	26	-	-1.28	1.2	25	GTGAAAGGGGGGGAAAGAAGAAAATG
492	Pf3D7_05_v3	668995	669019	25	+	1.2	1.2	25	GAAACGTTGGGGAAAAAGGATAGGG
493	Pf3D7_05_v3	669734	669758	25	-	-1.24	1.2	25	GTTGTGGGCAAAGCTGGGGGTATAG
494	Pf3D7_05_v3	675514	675535	22	+	1.28	1.2	25	GGGAGGAATGGTGGTGAGAGGG
495	Pf3D7_05_v3	677828	677861	34	-	-1.64	1.2	25	GAGGTTTTTTTTTTGGGGAGAGGGGGATGTCAAG
496	Pf3D7_05_v3	704033	704092	60	-	-1.88	1.2	25	GAGTGGAAATATAAATGGAGGGGGAGATATAAATGGTGGGGGAGATATAAATGGAGAGGG
497	Pf3D7_05_v3	717121	717148	28	+	1.32	1.2	25	GGAATATTTGGGGGGGAAAAATATGAAG
498	Pf3D7_05_v3	723619	723637	19	+	1.96	1.2	25	GATAAATGGGGGGGGGGGG
499	Pf3D7_05_v3	725452	725478	27	-	-1.24	1.2	25	GCAAGAGGTGGTGGAAGGGGTATGATG
500	Pf3D7_05_v3	743869	743890	22	+	1.2	1.2	25	GGGATAGCTTTATGGGGTGGAG
501	Pf3D7_05_v3	751699	751719	21	+	1.24	1.2	25	GGGGACTCGGAAAATGGAGGG
502	Pf3D7_05_v3	773293	773315	23	-	-1.24	1.2	25	GTGGTAGGGGGGAAATAAAGATG
503	Pf3D7_05_v3	794077	794100	24	-	-1.56	1.2	25	GGGAAAAGAAAAAGGGAAAGGGGG
504	Pf3D7_05_v3	795441	795463	23	+	1.2	1.2	25	GGGAGGGGTGGAAATTAAATAAG
505	Pf3D7_05_v3	827214	827255	42	-	-1.44	1.2	25	GTATAAATAAAAATGGTGGGGGGAGAGGAAAATATTCGGTTG
506	Pf3D7_05_v3	926679	926703	25	+	1.36	1.2	25	GAGGGGGGGAAAAAAAAAAAGGAAG
507	Pf3D7_05_v3	940496	940518	23	-	-1.2	1.2	25	GGGCGCTAAGGTACTGGCAGGGG
508	Pf3D7_05_v3	978548	978565	18	-	-1.28	1.2	25	GGGGGGAGGAAAATAAGG
509	Pf3D7_05_v3	1028913	1028948	36	+	1.96	1.2	25	GTATATAAGGGGGGATATTCAAGGGGTTGAGGGATG
510	Pf3D7_05_v3	1038294	1038317	24	-	-1.36	1.2	25	GGGCCATTTGGGGGGCTGAGGTAG
511	Pf3D7_05_v3	1058745	1058769	25	+	1.32	1.2	25	GGGCTTATTAATATGGGAAAAGGGG
512	Pf3D7_05_v3	1062973	1063006	34	+	1.2	1.2	25	GATAAAGCTGGTAGGGTTGGGGTACATGAATATG
513	Pf3D7_05_v3	1101241	1101254	14	-	-1.32	1.2	25	GGGGAACATGGGGG
514	Pf3D7_05_v3	1114942	1114966	25	+	1.44	1.2	25	GTAGAGGGGTTATATTGTAGAGGGG
515	Pf3D7_05_v3	1115154	1115178	25	+	1.4	1.2	25	GTAGAGGGGTTATATTATAGAGGGG
516	Pf3D7_05_v3	1115358	1115382	25	+	1.4	1.2	25	GTAGAGGGGTTATATTATAGAGGGG
517	Pf3D7_05_v3	1125414	1125437	24	-	-1.2	1.2	25	GGGGATGGATTAAAGGATGTGGAG
518	Pf3D7_05_v3	1131906	1131929	24	-	-1.2	1.2	25	GGGGGGGAAAAAAAAAAAAAAGAG
519	Pf3D7_05_v3	1134892	1134926	35	+	3.04	1.2	25	GGGGGGGGGGGGGGAAGGGGGCTCTTAAAAATTAG
520	Pf3D7_05_v3	1139734	1139757	24	-	-2.12	1.2	25	GAGGGGGGCGGGGGGATTGTATGG
521	Pf3D7_05_v3	1151273	1151297	25	-	-1.2	1.2	25	GAGTGGTTAAGGGGGTGGACTTAAG
522	Pf3D7_05_v3	1218249	1218291	43	+	1.44	1.2	25	GATGAAGATATGATAGCAGGGGGGGGTGTAGTAAATGTGAACG
523	Pf3D7_05_v3	1226609	1226627	19	-	-1.28	1.2	25	GGGGGGATGGCAAAAGGAG
524	Pf3D7_05_v3	1230851	1230867	17	+	1.32	1.2	25	GTGGGGGTTGGGCAAGG
525	Pf3D7_05_v3	1242865	1242994	130	-	-1.4	1.2	25	GGGGACAGCATGAAATGTGATGGGGACAACATAAAAGGTGATGGGGACAACATAAAAGGTGATGGGGACAGCATAAAAGGTAATGGGGACAGCATAAAAGGTAATGGGGACAACATAAAAGGTGATGGGG
526	Pf3D7_05_v3	1253179	1253208	30	+	1.28	1.2	25	GGACGTTGGGGGAGGCAAAGGAGATTTAGG
527	Pf3D7_05_v3	1259100	1259123	24	-	-1.24	1.2	25	GGTGGTAAGGGAGGAAAGAAAGGG
528	Pf3D7_05_v3	1259276	1259318	43	-	-1.36	1.2	25	GGACGGGGAGGTACACCAGGGGTTTCAAGCGGAATGGGTGTTG
529	Pf3D7_05_v3	1291515	1291538	24	-	-1.2	1.2	25	GGGCGGTGTGTACAAAGGGCAGGG
530	Pf3D7_05_v3	1295348	1295374	27	+	1.6	1.2	25	GCCAGGTGGGGAGTTTGACTGGGGCGG
531	Pf3D7_05_v3	1297756	1297787	32	-	-1.36	1.2	25	GGAAAATTTTTTTTGGGAGGGGTGGATTGGAG
532	Pf3D7_05_v3	1301447	1301471	25	-	-1.24	1.2	25	GGGCTTGAAGATGAGGAAGCTGGGG
533	Pf3D7_05_v3	1303772	1303795	24	+	1.2	1.2	25	GGGTTGGACATGGGTCGGGCTGAG
534	Pf3D7_05_v3	1326835	1326869	35	+	1.32	1.2	25	GGGTTGTCTTAGGTGTGGGTGTGGGTTAGGAGGTG
535	Pf3D7_05_v3	1326878	1326903	26	+	1.2	1.2	25	GGTGTTGGAATATTCGGGGCATTGGG
536	Pf3D7_05_v3	1334398	1334423	26	+	1.24	1.2	25	GTTGGTTCGACGAGTGGGGGGAAGAG
537	Pf3D7_05_v3	1335655	1335677	23	-	-1.2	1.2	25	GGGGTTTGGTGAAGATTTCTGGG
538	Pf3D7_05_v3	1338974	1338998	25	+	1.2	1.2	25	GGAATTGAAGAAATTGGTGGGGGCG
539	Pf3D7_05_v3	1339695	1339720	26	+	1.24	1.2	25	GATAGCAGGGGTGGAATAGAGGGTTG
540	Pf3D7_05_v3	1342944	1343180	237	+	1.4	1.2	25	GGTTTAGGGTTCAGGGTTTAGGGTTCAGGGTTTAGGGTTTAGGGTTCAGGGTTTTAGGTTTAGGGTTCAGGGTTTAGGGTTCAGGGTTTAGGGTTTAGGGTTCAGGGTTTTAGGGTTTAGGGTTCAGGGTTTAGGGTTTAGGTTTAGGGTTTAGGTTTAGGGTTCAGGGTTTAGGTTTAGGGTTCAGGGTTTAGGTTTAGGGTTCAGGGTTTAGGGTTCAGGGTTCAGGGTTTAGGG
541	Pf3D7_05_v3	1343191	1343502	312	+	1.44	1.2	25	GGGTTCAGGGTTCAGGGTTTAGGGTTTAGGGTTTAGGGTTCAGGGTTCAGGTTTAGGGTTTAGGGTTCAGGGTTTAGGGTTTAGGTTTCAGGGTTTAGGGTTTAGGGTTTAGGGTTTAGGTTTAGGGTTTAGGGTTTAGGTTTAGGGTTTAGGGTTCATGGTTTAGGGTTTAGGGTTTAGGGTTTAGGGTTTAGGGTTTAGGTTTAGGGTTGTGGTTTAGGGTTTAGGGTTTAGGGTTCAGGGTTTAGGGTTTAGGGTTCAGGGTTTAGGTTTAGGGTTTAGGGTTCAGGGTTTAGGGTTCAGGGTTCAGGG
542	Pf3D7_05_v3	1343513	1343556	44	+	1.44	1.2	25	GGTTTAGGGTTTAGGGTTTAGGGTTTAGGGTTTAGGGTTCAGGG
543	Pf3D7_06_v3	5	612	608	-	-1.44	1.2	25	GGTTTAGGGTTCAGGGTTTAGGGTTTAGGGTTTAGGGTTTTAGGGTTCAGGGTTTAGGGTTTAGGGTTCAGGGTTCAGGTTTTGGGTTTAGGGTTCAGGGTTTAGGGTTCAGGGTTCAGGGTTCAGGGTTCAGGTTTTAGGGTTTAGGGTTCAGGGTTTAGGGTTCAGGGTTTAGGTTTAGGGTTTAGGGTTTAGGGTTTAGGGTTCAGGGTTCAGGGTTTAGGGTTTAAGGGTTTAGGGTTTAGGGTTTAGGGTTCAGGGTTTAGGGTTTAGGGTTTAGGGTTCAGGGTTTAGGGTTTAGGTTTAGGGTTCAGGGTTTAGGGTTCAGGGTTCAGGGTTTAGGGTTTAGGGTTCAGGGTTTAGGGTTCAGGGTTTAGGGTTTAGGGTTTAGGGTTTAGG…
544	Pf3D7_06_v3	623	667	45	-	-1.4	1.2	25	GGGTTTAGGGTTTAGGGTTCAGGGTTCAGGGTTCAGGGTTCAGGG
545	Pf3D7_06_v3	6895	6933	39	-	-1.76	1.2	25	GCGGTGCTGTAGGGGGTGTTCGGGGTCATGGCGGTGGTG
546	Pf3D7_06_v3	6953	6980	28	+	1.28	1.2	25	GAATTGGGGAAGACCGTGGGGTGCAACG
547	Pf3D7_06_v3	10818	10863	46	-	-1.44	1.2	25	GGGTCAAAGGGTTCATCGGAAGGGAGGGGTTCTACCTCGGGTGTTG
548	Pf3D7_06_v3	10959	10983	25	+	1.24	1.2	25	GGGGGATATGTACGTTCTGTGTGGG
549	Pf3D7_06_v3	15730	15759	30	-	-1.44	1.2	25	GATGTGGAGGTGTGTTAGGAGGGGGTATTG
550	Pf3D7_06_v3	22022	22049	28	-	-1.32	1.2	25	GAGGGTTTCTTGGATAAGGGGGCGAGAG
551	Pf3D7_06_v3	22502	22539	38	-	-1.32	1.2	25	GCACAAGGCAGCTGGTTGGGGGGTAAGATATGGTCCTG
552	Pf3D7_06_v3	35972	36010	39	-	-1.24	1.2	25	GGTGTTGGATTATTCGGGGGATTAGGTATCTATGGTTGG
553	Pf3D7_06_v3	39284	39310	27	-	-1.32	1.2	25	GGTGTGGGTGTGGGTTAGGAGGTGTTG
554	Pf3D7_06_v3	48675	48697	23	+	1.52	1.2	25	GTGTGGGTGGTGGTGGGTGGGTG
555	Pf3D7_06_v3	55172	55191	20	-	-1.24	1.2	25	GGGAACGAGAAAGGAGGGGG
556	Pf3D7_06_v3	56925	56953	29	-	-1.84	1.2	25	GGGGCAATATAGGGGGGGAGGTACTGAGG
557	Pf3D7_06_v3	82090	82120	31	-	-1.56	1.2	25	GATGATGTTGTATTGGGGTTAGGGGGATAAG
558	Pf3D7_06_v3	91364	91381	18	+	2	1.2	25	GGGGGGGGGGATGGGATG
559	Pf3D7_06_v3	113696	113718	23	-	-1.36	1.2	25	GGGAATGTCTAAATGGGAAGGGG
560	Pf3D7_06_v3	123874	123903	30	+	1.36	1.2	25	GATTAAGAGGGGGTAAAGGAGGATTTGGTG
561	Pf3D7_06_v3	140354	140378	25	-	-1.2	1.2	25	GTGGGGAAAAGGCTAGAGTCATGGG
562	Pf3D7_06_v3	155084	155102	19	-	-1.2	1.2	25	GGTAGGTAGAGTGGAGGGG
563	Pf3D7_06_v3	157931	157955	25	-	-1.28	1.2	25	GTTTGGGTCAAGTGGGATGGGATGG
564	Pf3D7_06_v3	158085	158100	16	-	-1.2	1.2	25	GTTGGGGGGAAAGGTG
565	Pf3D7_06_v3	228527	228555	29	-	-1.64	1.2	25	GTGTAAGAAAGGAGGGGAAGGGGAAAAGG
566	Pf3D7_06_v3	229985	230029	45	-	-1.4	1.2	25	GGGGTAGCTTGTTGGTGATGGGTGGAAAAGCGGTGGATGGGATGG
567	Pf3D7_06_v3	249999	250023	25	-	-1.36	1.2	25	GTATAAACGAGATGGAGGTGGGGGG
568	Pf3D7_06_v3	251491	251515	25	-	-1.2	1.2	25	GTATGTTGAAAGTGGAGGGGGAGTG
569	Pf3D7_06_v3	253850	253862	13	+	1.24	1.2	25	GAGGGGGGGAGAG
570	Pf3D7_06_v3	256017	256046	30	-	-1.28	1.2	25	GCAAAAAAAGAAGGCTGGAGGGGGGACATG
571	Pf3D7_06_v3	311768	311794	27	+	1.68	1.2	25	GGAGGAAGAGGAGGGGGAAAGGGAACG
572	Pf3D7_06_v3	323921	324016	96	+	1.28	1.2	25	GGGGTGAGAATCTTCAAAGGGGTCAAAATCTTCAAAGGGGTGACAATCTTCAAAGGGGTGACAATCTTCAAAGGGGTGACAATCTTCAAAGGGGTG
573	Pf3D7_06_v3	331316	331341	26	-	-1.44	1.2	25	GGGGGTAAAGGAGGAAATGGTGGAAG
574	Pf3D7_06_v3	360766	360790	25	-	-1.24	1.2	25	GAAGGGAGGGGTAAATTAATAGGAG
575	Pf3D7_06_v3	361065	361081	17	-	-1.32	1.2	25	GAGGGGTGGGGCAAAAG
576	Pf3D7_06_v3	363882	363919	38	+	1.76	1.2	25	GAGTTTTTACCAAAAGGGGGGGGGGAAAAAAAAAAAGG
577	Pf3D7_06_v3	400949	400973	25	-	-1.2	1.2	25	GAGGAAGGGGATGAGAGAGAAGAGG
578	Pf3D7_06_v3	422653	422677	25	+	1.6	1.2	25	GGGGGGGGGTTTAGTGTTAGTTTTG
579	Pf3D7_06_v3	490243	490267	25	-	-1.2	1.2	25	GTGCTTGTTTTTTTTTGGTGGGGGG
580	Pf3D7_06_v3	499782	499806	25	+	1.32	1.2	25	GGTAGGGGGGCTATATGGAATAGTG
581	Pf3D7_06_v3	518249	518273	25	-	-1.4	1.2	25	GGAAGGTATGTGGATTGTGAGGGGG
582	Pf3D7_06_v3	522642	522668	27	-	-1.28	1.2	25	GAGATGGGACAAAGAAATGAGGGGGAG
583	Pf3D7_06_v3	534471	534494	24	+	1.44	1.2	25	GGGATGTAACAAAACAAGGGGGGG
584	Pf3D7_06_v3	536838	536861	24	+	1.44	1.2	25	GTTTTTTTTTTGGGGGGGGAACGG
585	Pf3D7_06_v3	539435	539473	39	-	-1.36	1.2	25	GAAATAAAAAGATGGGAAAAGGGGGGTTTACATTTAATG
586	Pf3D7_06_v3	545864	545897	34	+	1.32	1.2	25	GAATGAGAGGGTTGGGGAGTAGGAAACAAATCGG
587	Pf3D7_06_v3	555242	555282	41	-	-1.24	1.2	25	GGAAGATGTAAAAGGAAAGGGGGATGTGAAAGTAAAGGTGG
588	Pf3D7_06_v3	560478	560506	29	-	-1.68	1.2	25	GATAAAAATACAGAAATGGGGGGGGAGGG
589	Pf3D7_06_v3	582167	582193	27	-	-1.2	1.2	25	GGGGAAGCGATGCTAGTAAAAAGGGGG
590	Pf3D7_06_v3	588487	588507	21	-	-1.36	1.2	25	GGGTGTTTTAGGAGGGGTAGG
591	Pf3D7_06_v3	608704	608724	21	-	-1.52	1.2	25	GGGTAAAAGGGTGGAAAGGGG
592	Pf3D7_06_v3	623981	624006	26	-	-1.2	1.2	25	GGAGATACAAATGGATACGGGTGGGG
593	Pf3D7_06_v3	644118	644153	36	+	1.32	1.2	25	GAAGAAAAATTAGGGGGGGGCACCTATGGTGACGTG
594	Pf3D7_06_v3	654553	654579	27	+	1.6	1.2	25	GTACGAGGGGAAGCAAGAGGGGGAGTG
595	Pf3D7_06_v3	725710	725727	18	+	1.24	1.2	25	GGGTTCGTCAGGGTGGGG
596	Pf3D7_06_v3	728066	728092	27	+	1.56	1.2	25	GCTGGGGTGAAGTACGGGGAGGTGTTG
597	Pf3D7_06_v3	805673	805696	24	+	1.2	1.2	25	GGGGGAGATTACATTTTGAATGGG
598	Pf3D7_06_v3	814604	814618	15	+	1.52	1.2	25	GGGGGGGAGGGATTG
599	Pf3D7_06_v3	832311	832330	20	+	1.4	1.2	25	GGGGTGGTTTGTGGTGAGGG
600	Pf3D7_06_v3	957815	957852	38	-	-1.84	1.2	25	GGAGGAGGTGGTGGAGGTGGGGGAGGTGCAGGTGAATG
601	Pf3D7_06_v3	967604	967631	28	-	-1.32	1.2	25	GAGGATATGGGAACGGACGAGAGGGGTG
602	Pf3D7_06_v3	977240	977275	36	+	1.36	1.2	25	GGTATTGATGAAGCTGGGAGGGGACCGGTATTAGGG
603	Pf3D7_06_v3	997347	997374	28	-	-1.52	1.2	25	GAAAGGGGACTACATAAATAGGGGGTGG
604	Pf3D7_06_v3	1001201	1001225	25	+	1.2	1.2	25	GATGGTGGTGGTGGTGGTGGTGGTG
605	Pf3D7_06_v3	1020400	1020436	37	-	-1.56	1.2	25	GGCCTACAGGGGGGGGGGAATTATACATACATGTGGG
606	Pf3D7_06_v3	1025173	1025209	37	+	1.56	1.2	25	GGCAAAATGGAAAATGGGGGGGGTAGTTTTTCATTTG
607	Pf3D7_06_v3	1026258	1026298	41	+	1.84	1.2	25	GAAAAAGGAAAGGGCAAAGGGGAAGGGGAAGGAATTATTTG
608	Pf3D7_06_v3	1029554	1029574	21	-	-1.2	1.2	25	GTTTGGGTTATATGGTTGGGG
609	Pf3D7_06_v3	1032195	1032213	19	-	-1.32	1.2	25	GGGGGGGGTTTTATTTATG
610	Pf3D7_06_v3	1036931	1036959	29	+	1.84	1.2	25	GAGGGGGAGGGGGGAGCTACACTTTTTTG
611	Pf3D7_06_v3	1041917	1041936	20	-	-1.6	1.2	25	GTTGGGAAGGGGGGGAGAAG
612	Pf3D7_06_v3	1062319	1062347	29	-	-1.24	1.2	25	GTAGGGGTAGTAACTGGATTAGGGATTGG
613	Pf3D7_06_v3	1104279	1104304	26	-	-1.24	1.2	25	GGGGGGACAACTTCTGGGTTCATTGG
614	Pf3D7_06_v3	1122792	1122813	22	-	-1.44	1.2	25	GTACGGGGAGTAAACAAGGGGG
615	Pf3D7_06_v3	1137524	1137545	22	-	-1.2	1.2	25	GAGGGTGTAAGAAGTGGGGAAG
616	Pf3D7_06_v3	1138986	1139008	23	+	1.32	1.2	25	GCTTCGGGAAGGGAAATAAGGGG
617	Pf3D7_06_v3	1162368	1162392	25	-	-1.44	1.2	25	GGAAACAGAGGGGATTTAAATGGGG
618	Pf3D7_06_v3	1176322	1176349	28	-	-1.4	1.2	25	GAAGGGGGGAGGGTTTATTATGTATATG
619	Pf3D7_06_v3	1309335	1309363	29	+	1.84	1.2	25	GGGGCAATATAGGGGGGGAGGTACTGAGG
620	Pf3D7_06_v3	1311411	1311430	20	+	1.24	1.2	25	GGGAACGAGAAAGGAGGGGG
621	Pf3D7_06_v3	1317894	1317916	23	-	-1.52	1.2	25	GTGTGGGTGGTGGTGGGTGGGTG
622	Pf3D7_06_v3	1330278	1330304	27	+	1.32	1.2	25	GGTGTGGGTGTGGGTTAGGAGGTGTTG
623	Pf3D7_06_v3	1336422	1336444	23	-	-1.32	1.2	25	GATGGATGGATTTTTTTGGGGGG
624	Pf3D7_06_v3	1359290	1359313	24	+	1.2	1.2	25	GGGGGGGGATTTCATCACAAGCTG
625	Pf3D7_06_v3	1361185	1361226	42	+	2.08	1.2	25	GTCGACGAAGCGACGGGGGCGGGGGGGGACGACCTAGTGGTG
626	Pf3D7_06_v3	1362688	1362724	37	+	1.56	1.2	25	GCGGCGGAACTATAGGGGGAGGTGAGTGTAGGGTCGG
627	Pf3D7_06_v3	1366480	1366508	29	+	1.24	1.2	25	GTGTTTGGTAGGTGTTTGGTAGGGGTATG
628	Pf3D7_06_v3	1368446	1368483	38	+	1.36	1.2	25	GTGTTGGATTATTCGGGGGATTGGGTACCTATGGTTGG
629	Pf3D7_06_v3	1377431	1377461	31	+	1.32	1.2	25	GTGCGGGGGTTAGGTCGTCTATGGGACGTGG
630	Pf3D7_06_v3	1377517	1377554	38	+	1.6	1.2	25	GCTGCCGGGGGTGGAGGGAGTTTTTCTTCGGGGGTTTG
631	Pf3D7_06_v3	1377714	1377740	27	+	1.24	1.2	25	GTCTTCAACGGGGGGGGTGTATTCTTG
632	Pf3D7_06_v3	1378823	1378852	30	-	-1.44	1.2	25	GACAATATAGTGGGGATGGGGAAAGTTGTG
633	Pf3D7_06_v3	1378964	1379028	65	+	1.76	1.2	25	GGTAACGGAAGTAGGGGGGGCGTAACACAAATTTGGACAGGTGGGTGGTTTGGGGGGTTAGTCCG
634	Pf3D7_06_v3	1379769	1379812	44	-	-1.52	1.2	25	GGAGGCGACGACTATACGTGGGGGGATTAACGAAGTGGGCGGAG
635	Pf3D7_06_v3	1379996	1380019	24	-	-1.24	1.2	25	GGCATTGGGGTTGGCGGTGTGTGG
636	Pf3D7_06_v3	1380138	1380180	43	-	-1.44	1.2	25	GGCGAAGGACACGGACAGGAAGGGGGACAGGAAGGTGAAGGAG
637	Pf3D7_06_v3	1380216	1380239	24	-	-1.2	1.2	25	GAAGAAGAGGGGGAGGAAGGAACG
638	Pf3D7_06_v3	1380277	1380323	47	+	1.32	1.2	25	GTGGGGCCATTACGTGGGGTGTCGGCGGAAGTGTTGGAGCGGGCGGG
639	Pf3D7_06_v3	1382588	1382625	38	-	-1.72	1.2	25	GGCGCCAGGTAGGGGTGCTGGCGGGGATGGTATTGAGG
640	Pf3D7_06_v3	1384212	1384241	30	-	-1.32	1.2	25	GGGTTAAGGGTATAACTTTAGGGGTTAGGG
641	Pf3D7_06_v3	1407467	1407490	24	-	-1.52	1.2	25	GAAGGGGGGATATAACCAGTGGGG
642	Pf3D7_06_v3	1407795	1407830	36	-	-1.36	1.2	25	GACATTTTCAATAGGGGGGGGTATATCACTTTTTGG
643	Pf3D7_06_v3	1408321	1408351	31	-	-1.36	1.2	25	GTTTTTGGGTAGGGAAAACATGGGGCAATTG
644	Pf3D7_06_v3	1408499	1408506	8	-	-1.24	1.2	25	GGGGGGGG
645	Pf3D7_06_v3	1409188	1409208	21	-	-1.28	1.2	25	GAAATTTTTCATAGGGGGGGG
646	Pf3D7_06_v3	1409864	1409898	35	-	-1.36	1.2	25	GAAATTTTTCATAGGGGGGGGTATTGCTCTTTCGG
647	Pf3D7_06_v3	1410389	1410419	31	-	-1.4	1.2	25	GTTTTTGGGTAGGGAAAATATGGGGCAATTG
648	Pf3D7_06_v3	1411242	1411263	22	-	-1.36	1.2	25	GGGGGGGGTATTGCTCTTTCGG
649	Pf3D7_06_v3	1411932	1411966	35	-	-1.36	1.2	25	GAAATTTTTCATAGGGGGGGGTATTGCTCTTTCGG
650	Pf3D7_06_v3	1412291	1412320	30	+	1.36	1.2	25	GAGTGTGTTTTGGGGGTAATTAGGGAATGG
651	Pf3D7_06_v3	1413206	1413250	45	-	-1.36	1.2	25	GGGCTGTTTCTTTAGCTTAGGGGGGGTAAATATAGTGGTATGTCG
652	Pf3D7_06_v3	1416489	1416532	44	+	1.4	1.2	25	GGTTTAGGGTTTAGGGTTCAAGGGTTTAGGGTTCAGGGTTTAGG
653	Pf3D7_06_v3	1416543	1417700	1158	+	1.44	1.2	25	GGGTTCAGGGTTTTAGGGTTCAGGGTTTAGGGTTTAGGGTTCAGGGTTTAGGGTTTAGGGTTTAGGGTTTAGGGTTTCAGGGTTTAGGTTTTAGGGTTTAGGGTTTAGGGTTTAGGGTTTAGGGTTCGGGTTCAGGGTTTAGGGTTTAGGGTTCAGGGTTTAGGTTTAGGGTTCAGGGTTTAGGGTTTAGGGTTTAGGGTTTAGGGTTTAGGGTTTAGGGTTTAGGGTTTAGGGTTTAGGGTTTAGGGTTCAGGGTTTAGGGTTCAGGGTTTAGGTTTAGGGTTCAGGGTTTAGGGTTCAGGGTTTAGGGTTTAGGGTTTAGGGTTTAGGGTTTAGGGTTCAGGGTTTAGGTTTAGGGTTCAGGGTTCAGGGTTTAGGGTTCAGGGTTCAGGGTTTAGG…
654	Pf3D7_06_v3	1417706	1417734	29	+	1.24	1.2	25	GGTTTAGGGTTTAGGGTTTAGGGTTTAGG
655	Pf3D7_06_v3	1417740	1417990	251	+	1.44	1.2	25	GGTTTAGGGTTTAGGGTTCAGGGTTTAGGGTTTAGGTTTAGGGTTTAGGGTTTAGGGTTTAGGGTTCAGGGTTCAGGGTTTAGGTTTAGGGTTCAGGGTTTAGGGTTCAGGGTTCAGGGTTTAGGGTTTAGGGTTTAGGGTTTAGGGTTCAGGGTTTAGGGTTCAGGGTTCAGGGTTTAGGGTTCAGGGTTCAGGGTTTAGGGTTCAGGGTTTAGGGTTCAGGGTTCAGGGTTTAGGGTTCTGGTTTAGGG
656	Pf3D7_06_v3	1417995	1418114	120	+	1.4	1.2	25	GGTTTTAGGGTTCAGGGTTTAGGGTTTAGGGTTCAGGGTTTAGGGTTCAGGTTTAGGGTTCAGGGTTTAGGTTTAGGGTTCAGGGTTTAGGGTTCAGGGTTTAGGGTTTAGGGTTCAGGG
657	Pf3D7_06_v3	1418121	1418151	31	+	1.24	1.2	25	GTGGTTCAGGGTTAGGGTTTAGGGTTACAGG
658	Pf3D7_06_v3	1418182	1418225	44	+	1.44	1.2	25	GGTTTAGGGTTTAGGGTTTAGGGTTTAGGGTTTAGGTTTCAGGG
659	Pf3D7_07_v3	4	1073	1070	-	-1.44	1.2	25	GGTTTAGGGTTCAGGGTTTAGGGTTCAGGGTTTAGGGTTCTGGGTAGGGTTCAGGGTTTAGGGTTTAGGGTTTAGGGTTCAGGGTTTAGGGTTTAGGGTTCAGGGTTTAGGGTTTAGGGTTCAGGGTTCAGGGTTTAGGGTTTAGGGTTTAGGGTTCAGGGTTCAGGGTTTAGGGTTTAGGGTTCAGGGTTTAGGGTTTAGGGTTCAGGGTTTAGGGTTCAGGGTTCAGGGTTTAGGGTTCAGGGTTTAGGGTTCAGGGTTCAGGGTTTAGGGTTTAGGTTTCAGGGTTTAGGTTTAGGGTTCAGGGTTTAGGGTTTAGGGTTCAGGGTTTAGGGTTTAGGGTTCAGGGTTTAGGGTTTAGGGTTTAGGGTTTAGGGTTCAGGGTTTAGGGTTTAGGGT…
660	Pf3D7_07_v3	1099	1657	559	-	-1.44	1.2	25	GGTTTAGGGTTCAGGGTTTAGGGTTTAGGTTTAGGGTTTAGGGTTTAGGGTTTAGGGTTTAGGGTTTAGGGTTTAGGGTTCAGGGTTTAGGTTTAGGGTTCAGGGTTTAGGTTTAGGGTTTAGGTTTAGGGTTTAGGGTTTAGGGTTCAGGGTTTAGGGTTTAGGGTTCAGGGTTTAGGGTTTAGGTTTAGGGTTTAGGGTTCAGGGTTTAGGGTTTAGGGTTCCAGGGTTTAGGGTTTAGGGTTTAGGGTTTAGGGTTTAGGGTTTAGGGTTCAGGGTTCAGGGTTTAGGGTTCAGGGTTTAGGGTTCAGGGTTCAGGGTTTAGGGTTCAGGGTTTAGGGTTTAGGGTTTAGGGTTTAGGTTTTAGGGTTCAGGGTTCAGGGTTTAGGGTTTAGGGTT…
661	Pf3D7_07_v3	4550	4595	46	+	1.4	1.2	25	GGGGCTGTTTCTTTAGCTTAGGGGGGGTAAATATAGTGGTATGTCG
662	Pf3D7_07_v3	5480	5509	30	-	-1.36	1.2	25	GAGTGTGTTTTGGGGGTAATTAGGGAATGG
663	Pf3D7_07_v3	5834	5868	35	+	1.52	1.2	25	GAAATTTTTCATGGGGGGGGGTATTGCTCTTTCGG
664	Pf3D7_07_v3	6536	6557	22	+	1.44	1.2	25	GGGGGGGGTATATCGATTTTGG
665	Pf3D7_07_v3	6691	6721	31	+	1.36	1.2	25	GTTTTTGGGTAGGGAAAACATGGGGCAATTG
666	Pf3D7_07_v3	7212	7247	36	+	1.36	1.2	25	GACATTTTCAATAGGGGGGGGTATATCACTTTTTGG
667	Pf3D7_07_v3	7400	7421	22	-	-1.24	1.2	25	GGTAAAAACACCAGGGGAGGGG
668	Pf3D7_07_v3	7552	7575	24	+	1.52	1.2	25	GAAGGGGGGATATAACCAGTGGGG
669	Pf3D7_07_v3	18544	18573	30	+	1.32	1.2	25	GGGTTAAGGGTATACATTTAGGGGTTAGGG
670	Pf3D7_07_v3	20322	20349	28	+	1.52	1.2	25	GGTGGTGGGGGTGGTAAGGATGAAGATG
671	Pf3D7_07_v3	20885	20908	24	+	1.2	1.2	25	GTATCGTGGTGGTGGTAGGGGAAG
672	Pf3D7_07_v3	22764	22793	30	-	-1.36	1.2	25	GGTGGAGGGTGGTGGTTTTGGTGGTTTGGG
673	Pf3D7_07_v3	22833	22857	25	-	-1.2	1.2	25	GTGGGTCGTTGGGGTCACGTGATGG
674	Pf3D7_07_v3	23331	23356	26	+	1.28	1.2	25	GTGGGGAAATTGGAAGAGTGGGCGAG
675	Pf3D7_07_v3	23623	23671	49	-	-1.44	1.2	25	GGGGAGAGGGCACCATCGATGGAGGGGAGGGTTTGTAGTTGTGGTCCGG
676	Pf3D7_07_v3	23680	23705	26	-	-1.32	1.2	25	GTTATTGGGGTCGTTGGGTTCAAGGG
677	Pf3D7_07_v3	24166	24231	66	-	-1.4	1.2	25	GGTATCGGAAGTAGGGGGGTCGCTTGATGAAGGAGTCAAGGGTGGGGGTATCACTAGAGGCTGCGG
678	Pf3D7_07_v3	25441	25465	25	-	-1.36	1.2	25	GGGGGGGTGGATTCTTCACAGGATG
679	Pf3D7_07_v3	25666	25726	61	-	-2.12	1.2	25	GTTGATGGAGGCGCCGGTGCGGGGGGTCCGGCTTCGGGGGCAGGGGTGTCTTCGTTGTTGG
680	Pf3D7_07_v3	30750	30773	24	+	1.28	1.2	25	GGGAGGGCTTGTTCCGGGAATGGG
681	Pf3D7_07_v3	56107	56130	24	-	-1.2	1.2	25	GTGGAAAAACTATGGGAGGGGTTG
682	Pf3D7_07_v3	59834	59860	27	-	-1.32	1.2	25	GGTGTGGGTGTGGGTTAGGAGGTGTTG
683	Pf3D7_07_v3	72272	72294	23	+	1.52	1.2	25	GTGTGGGTGGTGGTGGGTGGGTG
684	Pf3D7_07_v3	110142	110164	23	+	1.24	1.2	25	GGAGGGAAACGTTGTAGAAGGGG
685	Pf3D7_07_v3	126351	126433	83	-	-1.92	1.2	25	GAGGGAGAGAGACAGGCAGGGGGACAGGCAGGGGGACAGGCAGGGGGACAGGCAGAGGGACAGGCAGGGGGACAGGCAGAGGG
686	Pf3D7_07_v3	133939	133961	23	-	-1.68	1.2	25	GGGGGGGGGGAAAAAAAAAAGTG
687	Pf3D7_07_v3	147094	147118	25	-	-1.4	1.2	25	GGTGAGGAAGAAGGGTGCAAAGGGG
688	Pf3D7_07_v3	164776	164796	21	+	1.36	1.2	25	GCTTATTTGGGGAGAGAGGGG
689	Pf3D7_07_v3	174282	174302	21	-	-1.36	1.2	25	GGAGGGGGTTGTGAACATGGG
690	Pf3D7_07_v3	186877	186894	18	-	-1.2	1.2	25	GGGGGGATGAATAAGGAG
691	Pf3D7_07_v3	210925	210957	33	-	-1.52	1.2	25	GTTGGGGAAGATGAAAAAAAGGGGAAAGGGGAG
692	Pf3D7_07_v3	242129	242159	31	+	1.4	1.2	25	GGCAAGGGTAGGGGAGGAGAGAAAGAGAGAG
693	Pf3D7_07_v3	308454	308477	24	-	-1.8	1.2	25	GGCGTTTGGGGGATAAAGGGGGAG
694	Pf3D7_07_v3	333997	334024	28	-	-1.2	1.2	25	GAAAAAGGGGGGGAAAAAAAAAAAGTAG
695	Pf3D7_07_v3	410496	410520	25	-	-1.4	1.2	25	GAAAGGGAGGTTATGTAAAAGGGGG
696	Pf3D7_07_v3	412808	412829	22	-	-1.48	1.2	25	GGGTGAGGGGGAAGAGGTAGAG
697	Pf3D7_07_v3	414631	414656	26	-	-1.32	1.2	25	GTGATGGTGAGGTGTGTGGGGAGGAG
698	Pf3D7_07_v3	419043	419060	18	-	-1.36	1.2	25	GGGAATTGAAAAGGGGGG
699	Pf3D7_07_v3	435643	435668	26	-	-1.32	1.2	25	GGGATTATCTATGGGGGGTAATGTTG
700	Pf3D7_07_v3	447966	447988	23	-	-1.28	1.2	25	GAAGACGATGTTGAGGAGGGGGG
701	Pf3D7_07_v3	498258	498266	9	-	-1.2	1.2	25	GGGGAGGGG
702	Pf3D7_07_v3	508592	508605	14	+	1.24	1.2	25	GGAGGGGGGTGGCG
703	Pf3D7_07_v3	514221	514305	85	+	2.04	1.2	25	GGCGAGGGTGGAGGTCACCAGGGCGGGGGTTTTATCCACTATTTGGGGGGTTGTTGGTTGTGATGGGGGTTTCACTGGGGCTTTG
704	Pf3D7_07_v3	514347	514380	34	+	1.6	1.2	25	GGGTTTGAGAACGGGGGTTTGTTCGGGGTTGTGG
705	Pf3D7_07_v3	515639	515667	29	-	-1.44	1.2	25	GTATAGTGGGGATGGGGAATATTGTGAAG
706	Pf3D7_07_v3	515756	515848	93	+	1.56	1.2	25	GGTATCGGAAGTAGGGGGGGCGTGATATAAAGTCGGTGAGGGTGGTGGGGGTGTTATCACTAGTGGATGAGGGGGTTTGGTTGGTAGGTTTGG
707	Pf3D7_07_v3	516515	516539	25	-	-1.24	1.2	25	GTGGGGAGATTAACGAAGTGGGCGG
708	Pf3D7_07_v3	516595	516619	25	+	1.2	1.2	25	GGGGCACTACGTGCGACACGTGGGG
709	Pf3D7_07_v3	516965	516995	31	+	1.28	1.2	25	GGTTGGGGTCACGTTGGGTGTCAGGTGGTGG
710	Pf3D7_07_v3	517004	517028	25	+	1.24	1.2	25	GAGCGGGAGTTTCGGGTGGTGGTGG
711	Pf3D7_07_v3	523265	523281	17	+	1.28	1.2	25	GGAGGGGGGTGGCGCAG
712	Pf3D7_07_v3	529715	529740	26	+	1.48	1.2	25	GACATGAGGGCGGTTTTAAAGGGGGG
713	Pf3D7_07_v3	531298	531323	26	-	-1.2	1.2	25	GGGGAGAGAGTTTCTGTCGGGAGAGG
714	Pf3D7_07_v3	532090	532109	20	+	1.24	1.2	25	GGGGTCTGGTTGTGAGGGTG
715	Pf3D7_07_v3	532461	532504	44	-	-1.68	1.2	25	GGTGGAAGACCAGGTGAACGGGGAGGGGGAGCAGCCGGTGGAAG
716	Pf3D7_07_v3	532509	532551	43	-	-1.36	1.2	25	GAAGTCGAGGATACGGCGGAGGGGGAGACGCAGGCGGAAACGG
717	Pf3D7_07_v3	538629	538654	26	+	1.28	1.2	25	GAGTTACTCGGAGGGGGGTGGCGCAG
718	Pf3D7_07_v3	543822	543856	35	+	1.48	1.2	25	GTATCATGTGACGGGGTGGGATGGGTATTCAATGG
719	Pf3D7_07_v3	545307	545348	42	+	1.4	1.2	25	GGGTAGGGCTTTGTCCTGTGGGGGTTCTGGTGCAGATGGAAG
720	Pf3D7_07_v3	547992	548019	28	-	-1.76	1.2	25	GGAACAGGGGGAGGAAAAGACGGAGGGG
721	Pf3D7_07_v3	550580	550612	33	+	1.32	1.2	25	GGTTCGTTTGGGGAGTGGTGGTGGCGTATTGCG
722	Pf3D7_07_v3	554270	554295	26	+	1.28	1.2	25	GTTTGCTGGAGGTTCAGGGGGAGGTG
723	Pf3D7_07_v3	556561	556586	26	-	-1.24	1.2	25	GGTAAAGGATGGTTGGAAAAGTGGGG
724	Pf3D7_07_v3	558415	558445	31	-	-1.6	1.2	25	GGGAAGACGAATGGGAAGAAGGGGGAGATAG
725	Pf3D7_07_v3	569080	569154	75	+	1.88	1.2	25	GAGGGCGGGTATAACAGCGGGGTGTTCGAATGGATTTGGGGGGTTTGTTGGTTGTGATGGGGGTTTGGGTACGGG
726	Pf3D7_07_v3	570585	570606	22	+	1.24	1.2	25	GGTATCGGAAGTAGGGGGGTCG
727	Pf3D7_07_v3	570731	570755	25	+	1.48	1.2	25	GGGGTTGCGGCTGTGCCGGTTGGGG
728	Pf3D7_07_v3	571440	571461	22	-	-1.2	1.2	25	GTGGGGAAATTGGAACAGTGGG
729	Pf3D7_07_v3	571668	571704	37	-	-1.4	1.2	25	GACGTCGGCGCGGAGGGGGAGTCGGAGACGGTGAAGG
730	Pf3D7_07_v3	574266	574299	34	-	-1.48	1.2	25	GGAGGTCGTCAGGGTGATGGTGGGGAAGATATTG
731	Pf3D7_07_v3	578063	578076	14	+	1.2	1.2	25	GGAGGGGGGCGGCG
732	Pf3D7_07_v3	583735	583805	71	+	1.56	1.2	25	GGTTGATGGTTTGGTGTTGCTGGGGTTGATGAAGGCGCCGCAGGGGCCGGTGCTGGGGGTGTTAATGGAAG
733	Pf3D7_07_v3	585297	585330	34	+	1.44	1.2	25	GGTGGGGCGAGAAATAAAATGGGAGAGGGGGGTG
734	Pf3D7_07_v3	586503	586530	28	-	-1.72	1.2	25	GGAGGAAGGCACGGACGGAGGGGGGGAG
735	Pf3D7_07_v3	592726	592751	26	+	1.36	1.2	25	GGGGGGGTTCTTGACACTGTGTTGGG
736	Pf3D7_07_v3	595221	595245	25	+	1.2	1.2	25	GGTTGTGGGTCAGTGGCGGAGCGGG
737	Pf3D7_07_v3	597688	597717	30	-	-1.44	1.2	25	GTGGTGGGGGTAGTGAGGAGGATGATATTG
738	Pf3D7_07_v3	602792	602818	27	+	1.52	1.2	25	GTGGAGGGATATTAGGTGGGGGTATTG
739	Pf3D7_07_v3	664504	664528	25	+	1.2	1.2	25	GGTAAGGGGGAAGAATTATGAATGG
740	Pf3D7_07_v3	696825	696855	31	-	-1.32	1.2	25	GTAATAATGGGAGTGATGAGGGGGATAACAG
741	Pf3D7_07_v3	704506	704546	41	+	1.24	1.2	25	GATAGGGATAGAGATAGGGATAGGGAGAGAGATAGGGATAG
742	Pf3D7_07_v3	710626	710659	34	-	-1.96	1.2	25	GAAGAAGAAGAAGAAGAAGGGGGGGGGAAGGGTG
743	Pf3D7_07_v3	778392	778460	69	-	-1.6	1.2	25	GGGGAGATAATAAAAGGGGTGATAGAAAAGGGGGTGATAGAAAAAGGGGTGATAGAAAAAGGGGTGATG
744	Pf3D7_07_v3	844543	844566	24	+	1.32	1.2	25	GGGGCTGGTTTGATAAAAGGTGGG
745	Pf3D7_07_v3	857427	857449	23	-	-1.2	1.2	25	GGGAGGAGGAGGGAAAAAAAAGG
746	Pf3D7_07_v3	860459	860498	40	+	1.2	1.2	25	GTAAGAACTAATTTAGGGGGAGGGAAAGCATTTTAAAAAG
747	Pf3D7_07_v3	862347	862376	30	-	-1.36	1.2	25	GGTTGCTGGGAATATTGATGGGGGTAAGTG
748	Pf3D7_07_v3	870668	870787	120	+	1.72	1.2	25	GTATGCATGGGGAAGATGTAAAGGGGGAAGATGTAAAGGGGGAAGATGTAAAGGGGGAAGATGTAAAGGGGGAAGATGTAAAGGGTGACGATGTAAAGGGGGGTGATATAAACAGGGAAG
749	Pf3D7_07_v3	908449	908472	24	+	1.2	1.2	25	GGGGGGTGATGAAATAATTAAAGG
750	Pf3D7_07_v3	912616	912638	23	+	1.2	1.2	25	GGGAAGGATATGGAAAAGGGAGG
751	Pf3D7_07_v3	919673	919696	24	+	1.28	1.2	25	GGAGGAGGGAAAAAACAAAAGGGG
752	Pf3D7_07_v3	923140	923161	22	+	1.2	1.2	25	GGGGGGGAAAAAAAGAAGTCTG
753	Pf3D7_07_v3	923682	923698	17	-	-1.2	1.2	25	GGATATTGAGGGGGGAG
754	Pf3D7_07_v3	938596	938628	33	+	1.24	1.2	25	GGAAAATTGGGAAGAAGATTGGGGAGCAGCAGG
755	Pf3D7_07_v3	946618	946636	19	+	1.24	1.2	25	GGGGTAAATAAAAAAGGGG
756	Pf3D7_07_v3	965124	965148	25	+	1.8	1.2	25	GTATCGATGGGGGAGGGCGCAGGGG
757	Pf3D7_07_v3	979549	979579	31	-	-1.28	1.2	25	GAAGTGGAAGAGGAAGGGGAAGAAGGAGTTG
758	Pf3D7_07_v3	981024	981054	31	+	1.36	1.2	25	GTATCGGGTGGGGGAGGTATGTTATTATTTG
759	Pf3D7_07_v3	985412	985456	45	-	-1.72	1.2	25	GTCTGGGTTAAGAGACGTTGGGGTGGGGTTAGAAAATATAATAAG
760	Pf3D7_07_v3	1003189	1003221	33	+	1.52	1.2	25	GCTCATTAAATGGTGGGGGGGGAATATGTTTTG
761	Pf3D7_07_v3	1003662	1003696	35	+	2	1.2	25	GTTGGAGGAGGGGGAGGGGGAATATGTGAAAAATG
762	Pf3D7_07_v3	1035821	1035842	22	+	1.2	1.2	25	GTGAGGCTTGTAAATTGGGGGG
763	Pf3D7_07_v3	1038822	1038850	29	-	-1.6	1.2	25	GGGGAGGGTAATAATAACAATGGGGATGG
764	Pf3D7_07_v3	1047984	1048018	35	-	-1.56	1.2	25	GGTGGTATATGGGGGGATAAATAAACATAAAGGGG
765	Pf3D7_07_v3	1048267	1048306	40	-	-1.36	1.2	25	GTGTTACATAAAAGATGGAGGGGGGTGGCTGCAGAATGAG
766	Pf3D7_07_v3	1048465	1048486	22	-	-1.2	1.2	25	GGGGGAAAAGATGGAATTGGAG
767	Pf3D7_07_v3	1054317	1054341	25	+	1.2	1.2	25	GTGGGAATGGGGCTTTTGTGTCAGG
768	Pf3D7_07_v3	1055943	1055968	26	+	1.44	1.2	25	GGGAAGGATTGTTAAAAGGGGAAGGG
769	Pf3D7_07_v3	1056589	1056612	24	+	1.2	1.2	25	GTGTGAAGGGTTAAGAGGGGATAG
770	Pf3D7_07_v3	1074604	1074628	25	-	-1.2	1.2	25	GGGGGTTATGGGTAATTTATATATG
771	Pf3D7_07_v3	1075623	1075664	42	+	1.52	1.2	25	GTGTACAGGGCAGTTATAGGGGGGGAAAAAAAAAAAGAAAAG
772	Pf3D7_07_v3	1085669	1085692	24	-	-1.2	1.2	25	GGGCGGTGTGTACAAAGGGCAGGG
773	Pf3D7_07_v3	1089506	1089532	27	+	1.6	1.2	25	GCCAGGTGGGGAGTTTGACTGGGGCGG
774	Pf3D7_07_v3	1105972	1105998	27	+	1.2	1.2	25	GTGGATATATTAAAAAGGGGGGAGAAG
775	Pf3D7_07_v3	1148029	1148055	27	+	1.64	1.2	25	GGGGGGGGAGGGCATATCCTTAGATTG
776	Pf3D7_07_v3	1192026	1192047	22	+	1.36	1.2	25	GGAGCCAGGGGGGGTGGATAAG
777	Pf3D7_07_v3	1222658	1222701	44	+	1.48	1.2	25	GGGTGGAAGGAATAAAAAAGGGGGCACAAGAAAGGGAAAAATGG
778	Pf3D7_07_v3	1308603	1308632	30	-	-1.4	1.2	25	GAAATGGAAAGGGAAAGGGAAAGGGAAAGG
779	Pf3D7_07_v3	1322254	1322283	30	+	1.28	1.2	25	GAAAAGGGAAAGGGAAAGGGAAAAGGAAAG
780	Pf3D7_07_v3	1358850	1358883	34	+	1.28	1.2	25	GAAGTTTTTAAAGGGGCTCATGGGGAAATAAGTG
781	Pf3D7_07_v3	1361916	1361952	37	+	1.48	1.2	25	GGAAACAGACAAGATCGGGGGGGAAATTCTGGGAATG
782	Pf3D7_07_v3	1388852	1388879	28	-	-1.44	1.2	25	GTTGGAGGGGGGTTTCCTGTGAGGGATG
783	Pf3D7_07_v3	1420005	1420048	44	+	2	1.2	25	GGTTTTGAAGGGGTTGGTAAGGGTGGAGGGGTATCGGAACCTGG
784	Pf3D7_07_v3	1421273	1421312	40	+	1.48	1.2	25	GTAGTCGTCAAGGTTGGAGGGTGGGGTGGTACACTGTTCG
785	Pf3D7_07_v3	1422548	1422566	19	+	1.28	1.2	25	GGGGTTGTTGAGGGTGGAG
786	Pf3D7_07_v3	1422778	1422803	26	+	1.32	1.2	25	GGGGGGTTTTGTCACTAGTTTGGGTG
787	Pf3D7_07_v3	1424250	1424276	27	-	-1.24	1.2	25	GTATTGGAGAGGAAAAGTTGGGGGATG
788	Pf3D7_07_v3	1426183	1426219	37	-	-1.44	1.2	25	GGTAGTGCTGGTGGGGGTGCTGGTGGTAAAAAGGAGG
789	Pf3D7_07_v3	1427792	1427821	30	-	-1.32	1.2	25	GGGTTAAGGGTATAACTTTAGGGGTTAGGG
790	Pf3D7_07_v3	1439301	1439323	23	-	-1.36	1.2	25	GGGGGGGGTATATCACTTTTTGG
791	Pf3D7_07_v3	1439369	1439391	23	+	1.28	1.2	25	GGAGTATGTGGGGTATAGTAGGG
792	Pf3D7_07_v3	1439827	1439857	31	-	-1.32	1.2	25	GTTTTTGGGCAGGGAAAACATGGGGCAATTG
793	Pf3D7_07_v3	1440005	1440025	21	-	-1.24	1.2	25	GACAATTTTCATAGGGGGGGG
794	Pf3D7_07_v3	1440680	1440701	22	-	-1.28	1.2	25	GGGGGGGGTATATCAATTTTTG
795	Pf3D7_07_v3	1441370	1441404	35	-	-1.4	1.2	25	GAAATTTTTCATAGGGGGGGGTATTGCTCTTTTGG
796	Pf3D7_07_v3	1441729	1441758	30	+	1.36	1.2	25	GACAGTGTTTTGGGGGTAATTAGGGAATGG
797	Pf3D7_07_v3	1442664	1442708	45	-	-1.36	1.2	25	GGGCTGTTTCTTTAGCTTAGGGGGGGTAAATATAGTGGTATGTCG
798	Pf3D7_07_v3	1444720	1445203	484	+	1.44	1.2	25	GGGTTCAGGGTTTAGGTTTAGGGTTTAGGGTTCAGGGTTTAGGGTTTAGGGTTTAGGGTTCAGGGTTTAGGGTTTAGGGTTTAGGGTTCAGGGTTTAGGGTTCAGGGTTCAGGGTTTAGGGTTCAGGGTTTAGGGTTCAGGGTTCAGGGTTCAGGGTTTAGGGTTCAGGGTTCAGGGTTTAGGGTTCAAGGTTTAGGGTTTAGGTTTAGGGTTTAGGGTTTAGGGTTTAGGGTTTAGGGTTCAGGGTTTAGGGTTTCAGGGTTCAGGGTTCAGGGTTTAGGTTTAGGGTTTAGGGTTCAGGGTTTAGGGTTTAGGGTTCAGGGTTTAGGGTTTAGGGTTTAGGGTTTAGGGTTTAGGGTTTAGGGTTCAGGGTTTAGGGTTCAGGGTTTTAGGGTTTAG…
799	Pf3D7_08_v3	3	178	176	-	-1.64	1.2	25	GATAAGAAGGGGTTCAGGGTTTAGGGTTCAGGGTTTAGGTTTAGGGTTCAGGGTTTAGGGTTTAGGGTTCAGGGTTTAGGGTTTAGGGTTTAGGGTTAGGTTTAGGGTTCAGGGTTTAGGGTTCAGGGTTCAGGGTTTAGGGTTTAGGGTTCAGGGTTTAGGGTTTAGGGTTTAGG
800	Pf3D7_08_v3	4079	4123	45	+	1.36	1.2	25	GGGCTGTTTCTTTAGCTTAGGGGGGGTAAATATAGTGGTATGTTG
801	Pf3D7_08_v3	5008	5046	39	-	-1.28	1.2	25	GGTAAAAATGAGTGTGTTTTGGGGGGAATTAAGGAATAG
802	Pf3D7_08_v3	5362	5395	34	+	1.44	1.2	25	GAAATTTTTCATGGGGGGGGGTATTGCTCTTTCG
803	Pf3D7_08_v3	6052	6086	35	+	1.76	1.2	25	GAAATTTTTCATGGGGGGGGGTATTGCTCTTTGGG
804	Pf3D7_08_v3	6754	6776	23	+	1.36	1.2	25	GGGGGGGGTATATCACTTTTTGG
805	Pf3D7_08_v3	7081	7104	24	+	1.52	1.2	25	GAAGGGGGGATATAACCAGTGGGG
806	Pf3D7_08_v3	19707	19736	30	+	1.32	1.2	25	GGGTTAAGGGTATAACTTTAGGGGTTAGGG
807	Pf3D7_08_v3	21298	21325	28	-	-1.32	1.2	25	GTGGTAGGTGTGGGCGGTGGTGGTGGCG
808	Pf3D7_08_v3	21363	21393	31	+	1.44	1.2	25	GGCGGCTGCAGGTGGGGGTGGTAAGGATAAG
809	Pf3D7_08_v3	23694	23758	65	+	1.76	1.2	25	GGAAGACCAGGGGGAGGAGGAAGGCACAAAACAGGGGTCGGGGGAAAAGAAGGTGGATGGGACAG
810	Pf3D7_08_v3	24678	24713	36	-	-1.52	1.2	25	GAGGATGAGACGGTTTTGGGGGTGAAGGGTTTGGCG
811	Pf3D7_08_v3	24750	24778	29	-	-1.44	1.2	25	GGTATCGGAAGTAGGGGGGGCGTAACACG
812	Pf3D7_08_v3	25969	25993	25	-	-1.2	1.2	25	GGTTTTCGGCACTAGGTTGGGGGTG
813	Pf3D7_08_v3	26248	26273	26	-	-1.48	1.2	25	GCAGGGGCCGGTGCCAGGGGTGGAGG
814	Pf3D7_08_v3	31710	31796	87	+	2.08	1.2	25	GATTGAAGGGTTGGTTCGCAGGGGGGGGTTGTACGGGTGGAGGCGGGGGTACCTCAGGTTTTTTGGGGGGTGCAGGTTTTGGTTCAG
815	Pf3D7_08_v3	34574	34606	33	-	-1.36	1.2	25	GAGATGGATGACGGAATGGGGGGAAGAGTTTTG
816	Pf3D7_08_v3	36709	36732	24	-	-1.2	1.2	25	GCAGAAGGGATGCATATGGGGGCG
817	Pf3D7_08_v3	36791	36822	32	+	1.44	1.2	25	GGATTAGGGGTGGGAAGAGGTTTTGGTGCAGG
818	Pf3D7_08_v3	40954	40979	26	-	-1.52	1.2	25	GCCGCACGAGGGGAACGGACAGGGGG
819	Pf3D7_08_v3	43130	43155	26	-	-1.56	1.2	25	GGGGTTTGGTGTGGGTTTCGGGTGAG
820	Pf3D7_08_v3	43266	43290	25	+	1.2	1.2	25	GAAGGGGGATGCAACAAGAGGGACG
821	Pf3D7_08_v3	44020	44063	44	+	1.48	1.2	25	GAGTTGGTGAAGGGATGTAAGGGGTGTATGGGTAATGGTCAAGG
822	Pf3D7_08_v3	44330	44376	47	-	-1.64	1.2	25	GGCGGAACTGTAGAGGGTGATCGGGGTGAGGGCGGTGACACCAGGGG
823	Pf3D7_08_v3	45756	45804	49	-	-1.56	1.2	25	GGGGCCACGTGGTGGTTGTGGGCTGTCGGGTGGTGGGTTTAGGGAGCGG
824	Pf3D7_08_v3	46917	46980	64	-	-2.16	1.2	25	GATGAAGGAGTCAAGGGTGGTGGGGGTATCACTAGGGGCTGAGGGGGGTTGGGAGGTTTTGGGG
825	Pf3D7_08_v3	47044	47077	34	+	1.6	1.2	25	GAGATGTTGGGGAAGATAAAGGGGGACTGTCGTG
826	Pf3D7_08_v3	47278	47312	35	+	1.4	1.2	25	GCGAAAAGTGGGGGTGGTGGTAATGGATTTTGTGG
827	Pf3D7_08_v3	47748	47773	26	+	1.4	1.2	25	GGGTAATGGGGAAACCGTCAGAGGGG
828	Pf3D7_08_v3	48253	48276	24	-	-1.28	1.2	25	GTCAGGTAAGGGGGGGTATTCTTG
829	Pf3D7_08_v3	48421	48444	24	-	-1.28	1.2	25	GGGTTTGATCACAGGGGTTTCGGG
830	Pf3D7_08_v3	48475	48503	29	-	-1.48	1.2	25	GAAGGGGCTAATGGTGGAGGCGCGGGTGG
831	Pf3D7_08_v3	53305	53328	24	-	-1.2	1.2	25	GTGGAAAAACTATGGGAGGGGTTG
832	Pf3D7_08_v3	70679	70721	43	+	1.44	1.2	25	GAAGCTGGGATACTAACAGGGGGGGAAGTATCAAATGGAATTG
833	Pf3D7_08_v3	75402	75433	32	-	-1.56	1.2	25	GATTGAGACATTTTAGGGGAGAGGGGGAGAAG
834	Pf3D7_08_v3	85382	85410	29	-	-1.36	1.2	25	GACAGGGGACATATGGGAGGAAGAGGTAG
835	Pf3D7_08_v3	92962	92987	26	-	-1.8	1.2	25	GAAAGAAGGAAAGGGGAAGGAGGGGG
836	Pf3D7_08_v3	93376	93398	23	-	-1.28	1.2	25	GGGAGGGGTAGTTGTAATGAAGG
837	Pf3D7_08_v3	94127	94143	17	+	1.32	1.2	25	GGGGTGTATAGGGGACG
838	Pf3D7_08_v3	99703	99730	28	+	1.36	1.2	25	GTGTTAAAATAGGGGGGGGAAAAAAAAG
839	Pf3D7_08_v3	102637	102662	26	-	-1.4	1.2	25	GGGGGATTTAAGTATTGATGATGGGG
840	Pf3D7_08_v3	102700	102722	23	-	-1.2	1.2	25	GGTTGGGGAAGAAGGTAAGGATG
841	Pf3D7_08_v3	144847	144885	39	-	-1.68	1.2	25	GAATATATGGGAAAATTTTGGGGGGTTGGGTTTTTTTTG
842	Pf3D7_08_v3	145128	145153	26	-	-1.36	1.2	25	GTATATATGAAATTGGGTGGGGGTGG
843	Pf3D7_08_v3	148587	148610	24	+	1.24	1.2	25	GGGTTCAAAGTGTAAAGGGGGAAG
844	Pf3D7_08_v3	152897	152921	25	-	-1.2	1.2	25	GGAGATGATAATATGGAAGGAGGGG
845	Pf3D7_08_v3	157492	157520	29	-	-1.36	1.2	25	GTTTATGGGGGGGGTGCTACAAACATTGG
846	Pf3D7_08_v3	215063	215084	22	+	1.2	1.2	25	GCTAAGATGCGGGAGAAGGGGG
847	Pf3D7_08_v3	231686	231711	26	+	1.2	1.2	25	GGTGGAGGTGCAGGTAATAATTGGGG
848	Pf3D7_08_v3	244293	244317	25	+	1.2	1.2	25	GGTGATGAGGATAATAAGGAAGGGG
849	Pf3D7_08_v3	259134	259170	37	+	1.76	1.2	25	GGTTATTTGGTTGGGGGGGGAGGAAAAAATTTTATAG
850	Pf3D7_08_v3	264678	264723	46	+	1.2	1.2	25	GGGGACAATATTTACAATAATGGGGACAATATTTACAATAATGGGG
851	Pf3D7_08_v3	279421	279455	35	+	1.36	1.2	25	GCACTAAACATGGGGAGGGGAAGAAAAAAAAATAG
852	Pf3D7_08_v3	371748	371769	22	-	-1.2	1.2	25	GGTGGGATGTTATTGGGGTCAG
853	Pf3D7_08_v3	390412	390436	25	-	-1.4	1.2	25	GGGGTGATAATAATAGTATGAGGGG
854	Pf3D7_08_v3	396960	396984	25	+	1.28	1.2	25	GGGTTCAGAGGGGCATCTATTTGGG
855	Pf3D7_08_v3	397152	397188	37	-	-1.4	1.2	25	GGTTATCCAGCGGGGGGGGATAAGTTAAGTGTAACAG
856	Pf3D7_08_v3	417278	417299	22	+	1.32	1.2	25	GGATATACAGTTTGAGGGGGGG
857	Pf3D7_08_v3	427504	427517	14	-	-1.24	1.2	25	GGAGGGGGGTGGCG
858	Pf3D7_08_v3	433631	433663	33	-	-1.24	1.2	25	GAGGTCAGCAGGTGGTGAGGGGTCGGCGGAACG
859	Pf3D7_08_v3	434573	434618	46	-	-1.2	1.2	25	GAGGGGTTGTACCACTAGATGGGGAGTGGGTACCAGGTGTGCGAGG
860	Pf3D7_08_v3	434850	434884	35	-	-1.92	1.2	25	GGGGTTGTTGAGGGTGGGGGTGTTATCACTAGAGG
861	Pf3D7_08_v3	434899	434927	29	-	-1.44	1.2	25	GGTATCGGAAGTAGGGGGGGCGTAACACG
862	Pf3D7_08_v3	436356	436442	87	-	-1.84	1.2	25	GGGTTTTGATTCGAGGTTTTGGGGGGGGTTTTGCTTTTTCTTTGCTCTCACGAGGTGGGGCCGCAGGGGGAGGTGGAGGTAACGGTG
863	Pf3D7_08_v3	436456	436480	25	-	-1.52	1.2	25	GAGGGCGGGTATGACAGCGGGGTGG
864	Pf3D7_08_v3	438126	438150	25	-	-1.44	1.2	25	GTATGACGTGACGGGGTGGGATGGG
865	Pf3D7_08_v3	440299	440330	32	-	-1.48	1.2	25	GGTAGGTGGTGTGGTGTGGTGTGGGGTGATTG
866	Pf3D7_08_v3	441289	441315	27	-	-1.48	1.2	25	GTGGGGACCTGGTCGTCGGGGGTGTTG
867	Pf3D7_08_v3	442782	442828	47	-	-1.72	1.2	25	GTCAGTGGGGCCAGGTGTGAGGGGGTCGCGTGAGGGGACGGTGTCGG
868	Pf3D7_08_v3	442969	443015	47	+	1.72	1.2	25	GGACAACACGGACGGGAAGGGGGAGGAGGAAGAGGACAACCAGGGGG
869	Pf3D7_08_v3	443974	443998	25	-	-1.32	1.2	25	GGGTGAGGAGGTTTGGCCTCTGGGG
870	Pf3D7_08_v3	444015	444031	17	-	-1.24	1.2	25	GGGGTTGTTGAGGGTGG
871	Pf3D7_08_v3	444053	444074	22	-	-1.24	1.2	25	GGTAACGGAAGTAGGGGGGTCG
872	Pf3D7_08_v3	444183	444209	27	+	1.56	1.2	25	GTGGGGATGGGGAAGAATGTGAAAAGG
873	Pf3D7_08_v3	445613	445656	44	-	-1.76	1.2	25	GTTGCCGGGGTTGGAATCGCTGGGGGGTGTTGGTTGTGGTTGGG
874	Pf3D7_08_v3	456054	456067	14	-	-1.24	1.2	25	GGAGGGGGGTGGCG
875	Pf3D7_08_v3	459528	459559	32	+	1.24	1.2	25	GTTACCATTGGTGGGGGTAGGGAGTATCCTTG
876	Pf3D7_08_v3	461646	461673	28	+	1.4	1.2	25	GACACGGGACAGGGGGAAGAGGAAACGG
877	Pf3D7_08_v3	461785	461811	27	+	1.2	1.2	25	GATATTGGGGGTGGAAATGTATAGGTG
878	Pf3D7_08_v3	461851	461878	28	-	-1.24	1.2	25	GATGGGGCGGTTTCGGGAGGACTACGTG
879	Pf3D7_08_v3	462315	462338	24	+	1.24	1.2	25	GAGGGGAAGAATATGGAGGTGGTG
880	Pf3D7_08_v3	462679	462703	25	-	-1.68	1.2	25	GGGGAGGTGCCGATTTTGGGGCGGG
881	Pf3D7_08_v3	462727	462762	36	-	-1.44	1.2	25	GGTATCGGAAGTAGGGGGGGCGTAACACAAATTTGG
882	Pf3D7_08_v3	462800	462829	30	+	1.32	1.2	25	GAGGAGGTTGGAGAAGATACAGGGGGATTG
883	Pf3D7_08_v3	463973	463998	26	-	-1.24	1.2	25	GGTTTTCGGCACTAGGTTGGGGGTGG
884	Pf3D7_08_v3	464245	464296	52	-	-1.8	1.2	25	GGGTCGTCGCCGGGTTGTTGGGGTTTCACTCGGGGGGGTTTTGGTCTTGGTG
885	Pf3D7_08_v3	510117	510140	24	-	-1.4	1.2	25	GGGTGGAGGTAGACGAAGAAGGGG
886	Pf3D7_08_v3	552098	552124	27	+	1.2	1.2	25	GGGGGTTAAAATAGATGGAGTGAAGGG
887	Pf3D7_08_v3	569825	569847	23	+	1.2	1.2	25	GGGGATATCAGAAGTTTGGGTGG
888	Pf3D7_08_v3	576241	576257	17	+	1.36	1.2	25	GTAAAATGAGGGGGGGG
889	Pf3D7_08_v3	578349	578374	26	+	1.2	1.2	25	GGGATTTGATGGAACATTTTAGGGGG
890	Pf3D7_08_v3	612655	612676	22	-	-1.24	1.2	25	GGGGGTATGTAATTTGGGAAAG
891	Pf3D7_08_v3	660166	660205	40	+	1.4	1.2	25	GAAATTGTTGATTGGGGGTGGTAAGGGTATATTTTGTTGG
892	Pf3D7_08_v3	676809	676830	22	-	-1.4	1.2	25	GGGGATACTGGATAAAATGGGG
893	Pf3D7_08_v3	726090	726116	27	+	1.32	1.2	25	GAAGGGTGGGGGAGAGAGATATTAACG
894	Pf3D7_08_v3	729867	729880	14	+	1.44	1.2	25	GGGGAGGGGTTAGG
895	Pf3D7_08_v3	781388	781404	17	+	1.48	1.2	25	GTAAGGGGGGGAGGAGG
896	Pf3D7_08_v3	794778	794802	25	-	-1.24	1.2	25	GGCTTCAAGGGTGGGGAAGGCAAAG
897	Pf3D7_08_v3	872320	872343	24	+	1.4	1.2	25	GGAATTTAATCATGGATGGGGGGG
898	Pf3D7_08_v3	874195	874212	18	+	1.2	1.2	25	GGGGGTTGGTGGAGATAG
899	Pf3D7_08_v3	927294	927317	24	+	1.32	1.2	25	GCGTCTGTCTTTGGGGGTGGAGGG
900	Pf3D7_08_v3	937956	937979	24	-	-1.6	1.2	25	GAGGGGGATGGGGAGAGAGACCCG
901	Pf3D7_08_v3	950597	950622	26	+	1.32	1.2	25	GGAAATCTTGAGGGTAAGGGGGAAAG
902	Pf3D7_08_v3	972376	972399	24	+	1.24	1.2	25	GGGTGATCTAAGAGGTTGAAGGGG
903	Pf3D7_08_v3	992714	992738	25	+	1.2	1.2	25	GGGTGCGGGGAAGCAAGAAAAAAGG
904	Pf3D7_08_v3	1060726	1060752	27	-	-1.4	1.2	25	GGGGGAAGGATATGGAGGACATGGAGG
905	Pf3D7_08_v3	1061272	1061296	25	-	-1.36	1.2	25	GTATTTATGTTAAAGGGGAAAGGGG
906	Pf3D7_08_v3	1089925	1089945	21	+	1.36	1.2	25	GGGGCGAAGAAATGAATGGGG
907	Pf3D7_08_v3	1159202	1159232	31	-	-1.56	1.2	25	GGAAATGAAAAAGTGATGGGGAAGGGGAAGG
908	Pf3D7_08_v3	1165574	1165601	28	+	1.36	1.2	25	GGTTGGGGATTAGAATTAGGAAGGGAAG
909	Pf3D7_08_v3	1197544	1197578	35	-	-1.72	1.2	25	GTTTTTTTTTTGGGGGGGGAGGGTGAATACACACG
910	Pf3D7_08_v3	1204807	1204828	22	+	1.2	1.2	25	GATGGGAATTATAAAATGGGGG
911	Pf3D7_08_v3	1237769	1237805	37	+	1.4	1.2	25	GCATCTCTTGATGGGGAAGGGGTCATTAGCATAAAGG
912	Pf3D7_08_v3	1273058	1273080	23	-	-1.44	1.2	25	GAATAAAAGAGGGGTGAGGGGTG
913	Pf3D7_08_v3	1273290	1273323	34	+	1.48	1.2	25	GTAAGTATAAAAGGGGGTGGTGGTGGTGGAAATG
914	Pf3D7_08_v3	1276253	1276298	46	+	1.72	1.2	25	GGGTGAGTGGATGAATGGGTGTGGGGGGTACTAGGGTACATTGAGG
915	Pf3D7_08_v3	1279342	1279383	42	+	1.44	1.2	25	GGGTTAGGGTTCAGGGTTTAGGGTTTAGGGTTAGGGTTAGGG
916	Pf3D7_08_v3	1279394	1279416	23	+	1.44	1.2	25	GGGTTAGGGTTTAGGGTATAGGG
917	Pf3D7_08_v3	1314072	1314097	26	+	1.28	1.2	25	GGATGAATGGGAAGAATGTAGGGGAG
918	Pf3D7_08_v3	1352116	1352136	21	-	-1.24	1.2	25	GATGGTGGGTGGGGTTATTTG
919	Pf3D7_08_v3	1353307	1353327	21	-	-2.32	1.2	25	GGGGGGGGGGGGGGTGTTTTG
920	Pf3D7_08_v3	1370951	1370975	25	+	1.44	1.2	25	GGGGGGGGGAAATAATACGTTCATG
921	Pf3D7_08_v3	1433370	1433399	30	+	1.6	1.2	25	GGTGGGGGTTGGTCTGTGGTGTAGGGTATG
922	Pf3D7_08_v3	1438088	1438132	45	+	1.6	1.2	25	GGGGGTTGTCGAACACAGTTGGGGGGTTTGGTAATGACGGTTTTG
923	Pf3D7_08_v3	1438154	1438219	66	+	1.96	1.2	25	GAGGGTGTTTTGGTGCTGCAGGGGTTGATGGAGGGGCCGCAGGGGCCGGTGCCGGGGGTGGATCAG
924	Pf3D7_08_v3	1439606	1439629	24	+	1.24	1.2	25	GGTATCGGAAATAGGGGGGTCTAG
925	Pf3D7_08_v3	1439645	1439695	51	+	1.44	1.2	25	GGGTGGTGGGTTTGTTATCACTAGGGGCTGTGGGGTTTCGGTTTTGTTTGG
926	Pf3D7_08_v3	1439728	1439760	33	+	1.64	1.2	25	GTGTATTGGTATTGGGGGTTTAGGGGTTTGCCG
927	Pf3D7_08_v3	1439914	1439945	32	+	1.56	1.2	25	GTTTGTGGGGGACCAGGAGGTGTGGGAGGATG
928	Pf3D7_08_v3	1440622	1440646	25	-	-1.2	1.2	25	GGGAGGGTGAAGGTAGTAGTGATGG
929	Pf3D7_08_v3	1440821	1440849	29	-	-1.72	1.2	25	GAACGGACCGGAGGACGGAGGGGGGGAGG
930	Pf3D7_08_v3	1440912	1440946	35	+	1.36	1.2	25	GTTGGTGTCACGTGAGGGGTCGGGTGAGGTGTCGG
931	Pf3D7_08_v3	1443410	1443447	38	-	-1.88	1.2	25	GGCGCAAGGAGGTAGGGGTGGTCAGGTTGGTGGGGATG
932	Pf3D7_08_v3	1445077	1445106	30	-	-1.32	1.2	25	GGGTTAAGGGTATAACTTTAGGGGTTAGGG
933	Pf3D7_08_v3	1464557	1464592	36	-	-1.36	1.2	25	GACATTTTCAATAGGGGGGGGTATATCACTTTTTGG
934	Pf3D7_08_v3	1465083	1465113	31	-	-1.32	1.2	25	GTTTTTGGGCAGGGAAAACATGGGGCAATTG
935	Pf3D7_08_v3	1465244	1465281	38	-	-1.44	1.2	25	GACAATTTTCATAGGGGGGGGTATATCGATTTTGGTCG
936	Pf3D7_08_v3	1465937	1465958	22	-	-1.6	1.2	25	GGGGGGGGTATTGCTCTTTGGG
937	Pf3D7_08_v3	1466296	1466325	30	+	1.36	1.2	25	GACGATGATTTGGGGGTAATTAGGGAATGG
938	Pf3D7_08_v3	1467209	1467254	46	-	-1.52	1.2	25	GGGCTGTTTCTTTAGCTTAGGGGGGGGTAAATATAGTGGTATGTCG
939	Pf3D7_08_v3	1472217	1472259	43	+	1.2	1.2	25	GGGTTCAGGGTTTAGGTTTAGGGTTCAGGGTTTAGGTTTAGGG
940	Pf3D7_08_v3	1472271	1472662	392	+	1.72	1.2	25	GGTTTAGGGTTCAGGGTTTAGGGTTCAGGTTTAGGGTTCAGGGTTTAGGGTTCAGGGTTTAGGTTCAGGGTTCAGGGTTTAGGGTTCAGGGTTTAGGGTTTAGGGTTCAGGGTTTAGGGTTTAGGGTTTAGGGTTTAGGGTTTAGGGTTCAGGGTTTAGGGTTCAGGGTTTAGGGTTTAGGTTTAGGTTTAGGGTTTAGGGTTCAGGGTTCAGGGTTTAGGGTTCAGGGTTTAGGGTTTAGGGTTCAGGGTTTAGGGTTCAGGGTTCAGGGTTTAGGGTTCAGGGTTTAGGGTTTAGGGTTTCAGGGTTTTAGGGTTTAGGGTTTAGGGTTCAGGGTTTAGGGTTTAGGGTTTAGGGTTCAGGGTTTAGGGGTTAGGGTTTAGGGTTTAGGG
941	Pf3D7_08_v3	1472674	1472799	126	+	1.4	1.2	25	GGGTTCAGGGTTTAGGGTTCAGGGTTTAGGGTTCAGGGTTCAGGGTTTAGGTTTAGGGTTTAGGGTTTAGGGTTCAGGGTTTAGGTTTAGGTTTAGGGTTTAGGGTTCAGGGTTTAGGGTTTAGGG
942	Pf3D7_09_v3	3	165	163	-	-1.44	1.2	25	GGTTTAGGGTTTAGGGTTTAGGGTTTCAGGGTTTAGGTTTAGGGTTCAGGGTTTAGGGTTTAGGGTTCAGGGTTTAGGGTTCAGGGTTTAGGGTTTAGGGTTCAGGGTTTAGGGTTTAGGGTTTAGGGTTCAGGGTTTAGGGTTTAGGGTTTAGGGTTCAGGG
943	Pf3D7_09_v3	177	472	296	-	-1.44	1.2	25	GGGTTTAGGTTTAGGGTTCAGGGTTTAGGGTTTAGGGTTCAGGGTTTAGGTTTAGGGTTTAGGGTTCAGGGTTTAGGGTTTAGGGTTTAGGGTTCAGGGTTTAGGGTTTAGGGTTTAGGGTTCAGGGTTTTAGGGTTTAGGGTTCAGGGTTTAGGGTTCAGGTTTTAGGGTTTAGGGTTTAGGTTTAGGGTTTAGGGTTCATGGGTTTAGGGTTTAGGGTTTAGGGTTCAGGGTTTAGGGTTTAGGGTTCAGGGTTTAGGGTTTAGGGTTCAGGGTTTTAGGTTTAGGGTTTAGGG
944	Pf3D7_09_v3	2976	3021	46	+	1.36	1.2	25	GGGCTGTTTCTTTAGCTTAGGGGGGGTAAATATAGTGGTATGTTGG
945	Pf3D7_09_v3	3906	3935	30	-	-1.36	1.2	25	GACGATGTTTTGGGGGTAATTAGGGAATGG
946	Pf3D7_09_v3	4273	4294	22	+	1.36	1.2	25	GGGGGGGGTATAGCTCTTTCGG
947	Pf3D7_09_v3	4963	4984	22	+	1.6	1.2	25	GGGGGGGGTATTGCTCTTTGGG
948	Pf3D7_09_v3	5639	5659	21	+	1.24	1.2	25	GACAATTTTCATAGGGGGGGG
949	Pf3D7_09_v3	5807	5837	31	+	1.32	1.2	25	GTTTTTGGGCAGGGAAAACATGGGGCAATTG
950	Pf3D7_09_v3	6341	6363	23	+	1.36	1.2	25	GGGGGGGGTATATCACTTTTTGG
951	Pf3D7_09_v3	18452	18481	30	+	1.32	1.2	25	GGGTTAAGGGTATAACTTTAGGGGTTAGGG
952	Pf3D7_09_v3	19988	20011	24	-	-1.2	1.2	25	GGTAAGTGTGGGCGGTGGTGGTGG
953	Pf3D7_09_v3	21301	21337	37	+	1.36	1.2	25	GGTGGTGATGGTGGGGGTAGTAGCAGGAAAAAACGGG
954	Pf3D7_09_v3	22552	22600	49	+	1.76	1.2	25	GAGGAGGAAGGCACGGAAGGGACGGGGGAGGTGGAGGAAAACGTCGAGG
955	Pf3D7_09_v3	22620	22662	43	+	1.48	1.2	25	GGACCAGGAGGATGTATCGGGGGAGGGATCAAAAGAGGCGGAG
956	Pf3D7_09_v3	23753	23813	61	-	-1.6	1.2	25	GTCAATTTGGGGTTGTTGAGGGTGGGTGTATCACTAGGGGCTGAGGCGATTTGGGGTTTGG
957	Pf3D7_09_v3	25124	25148	25	-	-1.72	1.2	25	GGGGGGGTGATGGGGTTTTCACACG
958	Pf3D7_09_v3	25305	25332	28	-	-1.36	1.2	25	GGCTTCGGGTTCTGCTGCTGGGGGGATG
959	Pf3D7_09_v3	25444	25467	24	-	-1.24	1.2	25	GAGGGCGGGTATAACCGCGGGGTG
960	Pf3D7_09_v3	40152	40175	24	+	1.44	1.2	25	GGGAGGGGTTGCACCCGGTTGGGG
961	Pf3D7_09_v3	46517	46554	38	-	-1.28	1.2	25	GTATTGGATTATTAGGGGGACCGGGAATCTATGGATGG
962	Pf3D7_09_v3	52805	52843	39	+	1.56	1.2	25	GATCCAAGTAGTTGGAGGGGGGGTTTCCTGTGAGGGATG
963	Pf3D7_09_v3	58707	58730	24	-	-1.32	1.2	25	GTGGGTGTGGGTTAGGAGGTGGTG
964	Pf3D7_09_v3	75080	75113	34	+	1.68	1.2	25	GAAATGTGGAGGTGTCTTGGGAGGGGGTGTGGCG
965	Pf3D7_09_v3	122264	122297	34	-	-1.48	1.2	25	GAAATAGTTGGGGATATTACTGGGGAGATGAAGG
966	Pf3D7_09_v3	147678	147706	29	+	1.2	1.2	25	GAAAAGGTTGGGGGGAGATAGCAATAATG
967	Pf3D7_09_v3	181618	181660	43	+	1.28	1.2	25	GGGTATTTTAACAATTAATGGGGGGTTGGTAGAAATACGAAAG
968	Pf3D7_09_v3	240430	240452	23	-	-1.2	1.2	25	GAAGAAGGTGGATCAAGTGGGGG
969	Pf3D7_09_v3	241150	241175	26	-	-1.36	1.2	25	GGATTAACGGGTACAGGTGTAGGGGG
970	Pf3D7_09_v3	251321	251343	23	-	-1.24	1.2	25	GATGCAGGAAATTGTGGGGTGGG
971	Pf3D7_09_v3	261329	261354	26	-	-1.2	1.2	25	GGATTATGTAGAAGTGGGTTATGGGG
972	Pf3D7_09_v3	330093	330106	14	+	1.24	1.2	25	GGGGGTGTTGGGTG
973	Pf3D7_09_v3	340617	340649	33	-	-2.4	1.2	25	GAATGAAGGTTGAGGAAGTGGGGAGGGGGGGGG
974	Pf3D7_09_v3	361127	361155	29	+	1.24	1.2	25	GAAAGAAGGATGTATATGGGGGGTTCGAG
975	Pf3D7_09_v3	369181	369209	29	+	2.24	1.2	25	GTTCTTTTGTTTCTGGGGGGGGGTGGGGG
976	Pf3D7_09_v3	374180	374218	39	+	1.28	1.2	25	GTGTATGTTATAATTTGGGGGGGTTAGCGATTGTATGAG
977	Pf3D7_09_v3	375616	375632	17	-	-1.68	1.2	25	GGGGGGGGGAGAAGGAG
978	Pf3D7_09_v3	395238	395259	22	-	-1.2	1.2	25	GGGGGTTATAGGAGAAGGATTG
979	Pf3D7_09_v3	431787	431807	21	-	-1.28	1.2	25	GGGTAATGGTTTTGGGGGCTG
980	Pf3D7_09_v3	478965	478993	29	-	-1.36	1.2	25	GTATGGGGGGCACAGGGATATGTGCATTG
981	Pf3D7_09_v3	481836	481859	24	+	1.24	1.2	25	GGAAGGGGCGTTGAGGGAAAAAAG
982	Pf3D7_09_v3	500034	500056	23	-	-1.84	1.2	25	GTAAAAAAGGGGGGGGGGGAAAG
983	Pf3D7_09_v3	506058	506093	36	-	-1.28	1.2	25	GTTGTAAATAGGGATGGGGTAGGAGCTTCTAATTGG
984	Pf3D7_09_v3	509805	509843	39	-	-1.52	1.2	25	GGTATATTGGTCGTAAGGGTGTGGGGGGATTTTATATGG
985	Pf3D7_09_v3	533555	533576	22	-	-1.32	1.2	25	GATGGTATTTATTGGTGGGGGG
986	Pf3D7_09_v3	561998	562019	22	+	1.24	1.2	25	GGGGAAATTTCATAAAATGGGG
987	Pf3D7_09_v3	569301	569327	27	+	1.32	1.2	25	GGCAAAGCCTAGATAAAGGGGGGGGCG
988	Pf3D7_09_v3	569873	569895	23	+	1.2	1.2	25	GGATGTAAGAATTTATTGGGGGG
989	Pf3D7_09_v3	581094	581110	17	+	1.2	1.2	25	GAAAAAATGGGGGGGAG
990	Pf3D7_09_v3	601336	601360	25	-	-1.44	1.2	25	GGAGAAGATTTATGTGAAGGGGGGG
991	Pf3D7_09_v3	602794	602812	19	-	-1.72	1.2	25	GGGGAATGTGTGTGGGGGG
992	Pf3D7_09_v3	608581	608604	24	+	1.28	1.2	25	GGATATTGAGCTTTATCGGGGGGG
993	Pf3D7_09_v3	634312	634330	19	+	1.84	1.2	25	GAATAGGGGGTGGGGGGTG
994	Pf3D7_09_v3	634726	634749	24	+	1.48	1.2	25	GAAATAGAAGTGGGGGGAGAAGGG
995	Pf3D7_09_v3	643768	643790	23	-	-1.24	1.2	25	GGGAGGTTTATGGGAAGGTGGTG
996	Pf3D7_09_v3	743573	743597	25	-	-1.2	1.2	25	GCGTCTTTGGGTGATTGGGGTAAGG
997	Pf3D7_09_v3	762683	762709	27	+	1.2	1.2	25	GAAAAGGGGGAAATGAAGGAAGGATAG
998	Pf3D7_09_v3	820271	820295	25	+	1.28	1.2	25	GGGGAAGGGGAACATATCAAATATG
999	Pf3D7_09_v3	901513	901521	9	-	-1.4	1.2	25	GGGGGGGGG
1000	Pf3D7_09_v3	904163	904190	28	+	1.32	1.2	25	GGTGGATGGGGAGCTCATGGTGGTGGTG
1001	Pf3D7_09_v3	912463	912485	23	+	1.24	1.2	25	GGTGAGATGTATTCTGAGGGGGG
1002	Pf3D7_09_v3	942733	942752	20	+	1.52	1.2	25	GGATGGGGAATGATGGGGAG
1003	Pf3D7_09_v3	961928	961971	44	-	-1.44	1.2	25	GCAGCTAAAGGAGGATGTGGGGGTGGAAAATGTGGATAAAAAGG
1004	Pf3D7_09_v3	971764	971786	23	-	-1.36	1.2	25	GGGGGAAAGGGAAGGAAAATATG
1005	Pf3D7_09_v3	998320	998333	14	+	1.48	1.2	25	GGATGGGTGGGGGG
1006	Pf3D7_09_v3	1033011	1033036	26	+	1.48	1.2	25	GGGGGGGGGTCAAAAATAATAAATGG
1007	Pf3D7_09_v3	1085419	1085447	29	-	-1.92	1.2	25	GGGGGGGGGGGGTGTATTCATTTCAGATG
1008	Pf3D7_09_v3	1098217	1098242	26	-	-1.6	1.2	25	GAATGGGGGGAGATGGAGGGAGTTTG
1009	Pf3D7_09_v3	1130296	1130322	27	-	-1.52	1.2	25	GGGGTGAGGTGGGGTTTAAGCGAAATG
1010	Pf3D7_09_v3	1149039	1149048	10	+	1.28	1.2	25	GGGGGGGAGG
1011	Pf3D7_09_v3	1155674	1155689	16	-	-1.2	1.2	25	GTTATGGGATAGGGGG
1012	Pf3D7_09_v3	1163572	1163594	23	+	1.32	1.2	25	GGGGAATGCCATGGGGTTTAAGG
1013	Pf3D7_09_v3	1163769	1163803	35	-	-1.36	1.2	25	GTTCTTATTCTAAAAGGGTGGGGGGAAAAAAAAAG
1014	Pf3D7_09_v3	1168901	1168923	23	-	-1.44	1.2	25	GGATGTGGGGGGTAGGCATTAGG
1015	Pf3D7_09_v3	1172923	1172953	31	+	1.24	1.2	25	GGAAATGAGGGGGGAAAAAAAGAAAATGAGG
1016	Pf3D7_09_v3	1182354	1182366	13	+	1.52	1.2	25	GAGGGGGGGAGGG
1017	Pf3D7_09_v3	1214908	1214929	22	-	-1.32	1.2	25	GAAAAAGTGGGGGGGCGGTACG
1018	Pf3D7_09_v3	1227930	1227948	19	+	1.2	1.2	25	GGGATGAGAAGGGTGTGGG
1019	Pf3D7_09_v3	1267360	1267393	34	-	-1.6	1.2	25	GGAAAATGGGGAAAGGGGGAAAAAAAAAGAAAAG
1020	Pf3D7_09_v3	1336728	1336758	31	+	1.2	1.2	25	GTTTAGCTGGGGGAAGTGGTAGCGGTTTAAG
1021	Pf3D7_09_v3	1349714	1349731	18	-	-1.84	1.2	25	GGGGGGGAGGGTTTAGGG
1022	Pf3D7_09_v3	1350160	1350186	27	+	1.28	1.2	25	GGATGGTACAATGGGTGGAAAATGGGG
1023	Pf3D7_09_v3	1357224	1357234	11	+	1.44	1.2	25	GGGGATGGGGG
1024	Pf3D7_09_v3	1359591	1359614	24	-	-1.52	1.2	25	GAAGGTGGGGGGAATGTACATGGG
1025	Pf3D7_09_v3	1422915	1422931	17	+	1.36	1.2	25	GGGGGTGGGCAGTGAGG
1026	Pf3D7_09_v3	1433940	1433949	10	+	1.28	1.2	25	GGGGAAGGGG
1027	Pf3D7_09_v3	1439234	1439242	9	-	-1.44	1.2	25	GGGGGGGGG
1028	Pf3D7_09_v3	1481580	1481605	26	-	-1.52	1.2	25	GGTGGGGGTTGGTCTGTGGTTCAGGG
1029	Pf3D7_09_v3	1486933	1486956	24	-	-1.2	1.2	25	GGGATATAATCAACAACAGGGGGG
1030	Pf3D7_09_v3	1498015	1498084	70	+	1.92	1.2	25	GAGGGCGGTTTTAACATGGGGGTTGTCGAACACATTTGAGGGGGGTTTTGGTTGTGGGGTTTCGGGGTTG
1031	Pf3D7_09_v3	1498333	1498379	47	+	1.48	1.2	25	GTCTTCGTCTTCAACGAGGGGGGGGGAATCACACGATGTTTGGTGGG
1032	Pf3D7_09_v3	1499625	1499656	32	+	1.48	1.2	25	GGTAACGGAAGTAGGGGGGGCGAGAAATAAAG
1033	Pf3D7_09_v3	1499683	1499706	24	+	1.2	1.2	25	GGGTGAGGCTTTAGGGTCTTTGGG
1034	Pf3D7_09_v3	1500108	1500172	65	+	1.48	1.2	25	GACGCAAGAAAGGGGGGGGGATTTTTCCACTATATATGTTATTGGGGTCGTTGGGGTCATCACTG
1035	Pf3D7_09_v3	1500723	1500754	32	-	-1.32	1.2	25	GGAAGTGGAAACGGCAAAGGAGGGGGATGTGG
1036	Pf3D7_09_v3	1533743	1533778	36	-	-1.36	1.2	25	GACATTTTCAATAGGGGGGGGTATATCACTTTTTGG
1037	Pf3D7_09_v3	1534447	1534467	21	-	-1.24	1.2	25	GACAATTTTCATAGGGGGGGG
1038	Pf3D7_09_v3	1535122	1535143	22	-	-1.28	1.2	25	GGGGGGGGTATATCAATTTTTG
1039	Pf3D7_09_v3	1535812	1535846	35	-	-1.36	1.2	25	GAAATTTTTCATAGGGGGGGGTATTGCTCTTTCGG
1040	Pf3D7_09_v3	1537085	1537132	48	-	-1.68	1.2	25	GGGCTGTTTCTTTAGCTTAAGGGGGGGGGTAAATATAGTGGTATGTCG
1041	Pf3D7_09_v3	1540957	1541021	65	+	1.36	1.2	25	GGGTTTAGGGTTCAGGGTTCAGGGTTCAGGGTTTAGGTTTAGGGTTCAGGGTTTAGGGTTCAGGG
1042	Pf3D7_09_v3	1541034	1541706	673	+	1.44	1.2	25	GGGTTTAGGGTTCAGGGTTTAGGGTTTAGGGTTTAGGGTTCAGGGTTTAGGGTTCAGGGTTCAGGGTTTAGGGTTCAGGGTTTAGGGTTTAGGGTTTAGGGTTTAGGGTTCAGGGTTTAGGGTTCAGGGTTTAGGGTTTAGGTTTTAGGGTTTAGGGTTTAGGGTTTAGGGTTCAGGGTTTAGGGTTTAGGGTTTAGGGTTTAGGGTTCAGGGTTCAGGTTTTAGGGTTTAGGGTTTAGGGTTTAGGGTTTAGGGTTTAGGGTTCAGGGTTTAGGGTTTAGGGTTTAGGGTTCAGGGTTCAGGGTTTAGGGTTCAGGGTTTAGGGTTCAGGGTTTAGGGTTCAGGGTTCAGGGTTTAGGTTTAGGGTTTAGGGTTCAGGGTTTAGGGTTCAGGGTTCAG…
1043	Pf3D7_10_v3	5	238	234	-	-1.44	1.2	25	GTGGTTCAGGGTTTAGGGTTCAGGGTTCAGGGTTTAGGGTTCAGGGTTCAGGGTTTAGGGTTCAGGGTTTAGGGTTTAGGGTTCAGGGTTTAGGGTTTAGGGTTTAGGGTTTAGGGTTCAGGGTTCAGGGTTTAGGTTTTAGGGTTCAGGGTTTAGGTTTAGGGTTTAGGGTTCAGGGTTCAGGGTTCAGGGTTTAGGGTTAGTGGTTTAGGGTTCAGGGTTTAGGGTTCAGGG
1044	Pf3D7_10_v3	257	843	587	-	-1.44	1.2	25	GAGGTTCAGGGTTTAGGGTTCAGGGTTTCAGGGTTTAGGGTTCAGGGTTTAGGGTTTAGGGTTTAGGGTTTAGGGTTTAGGGTTCAGGGTTTAGGGTTCAGGGTTCAGGGTTTAGGGTTCAGGGTTCAGGGTTTAGGGTTCAGGGTTCAGGGTTCAGGGTTTAGGGTTCAGGGTTTAGGTTTTAGGGTTCAGGGTTTAGGGTTCAGGGTTTAGGGTTCAGGGTTTAGGGTTTAGGGTTCAGGGTTTAGGGTTTAGGGTTTAGGGTTCAGGGTTTAGGGTTCAGGGTTTAGGGTTTTAGGTTTAGGGTTCAGGGTTTAGGGTTTAGGGTTTAGGGTTCAGGGTTCAGGGTTTAGGGTTTAGGGTTTTAGGTTTTAGGGTTTAGGGTTTAGGGTTTAGGGT…
1045	Pf3D7_10_v3	4029	4074	46	+	1.32	1.2	25	GGGCTGTTTCTTTAGCTTAGGGGGGGTAAATATATTGGTATGTTGG
1046	Pf3D7_10_v3	4960	4988	29	-	-1.36	1.2	25	GACGGTGTTTTGGGGGTAATTAGGGAATG
1047	Pf3D7_10_v3	5313	5347	35	+	1.36	1.2	25	GAAATTTTTCATAGGGGGGGGTATTGCTCTTTCGG
1048	Pf3D7_10_v3	6003	6037	35	+	1.36	1.2	25	GACAATTTTCATAGGGGGGGGTATTGCTCTTTCGG
1049	Pf3D7_10_v3	6706	6727	22	+	1.28	1.2	25	GGGGGGGGTATATCAATTTTTG
1050	Pf3D7_10_v3	7382	7402	21	+	1.24	1.2	25	GACAATTTTCATAGGGGGGGG
1051	Pf3D7_10_v3	7550	7580	31	+	1.32	1.2	25	GTTTTTGGGCAGGGAAAACATGGGGCAATTG
1052	Pf3D7_10_v3	8084	8106	23	+	1.36	1.2	25	GGGGGGGGTATATCACTTTTTGG
1053	Pf3D7_10_v3	8411	8434	24	+	1.52	1.2	25	GAAGGGGGGATATAACCAGTGGGG
1054	Pf3D7_10_v3	28395	28427	33	-	-1.44	1.2	25	GGTTTGGTGGTGTGGTGTGGTGTGGGGTGATTG
1055	Pf3D7_10_v3	28492	28535	44	+	1.68	1.2	25	GGCGGCGCAAAGTAGTGGTGGGGGTGGAGGTTGTGGTGAGGAAG
1056	Pf3D7_10_v3	32206	32238	33	-	-1.84	1.2	25	GTGGTTGAGGGGTTTTCGGGGTGTTGGGAGGAG
1057	Pf3D7_10_v3	32263	32300	38	-	-1.48	1.2	25	GGTATCGGAAGTAGGGGGGGCGTGATATAAAGTCGGTG
1058	Pf3D7_10_v3	33546	33583	38	-	-1.6	1.2	25	GTCATCGTCAAGGGTGGTGGGGGTATTTTCACAGGGTG
1059	Pf3D7_10_v3	33778	33801	24	-	-1.36	1.2	25	GCAGGGGCCGGTGCCAGGGGGTTG
1060	Pf3D7_10_v3	38677	38709	33	-	-1.32	1.2	25	GGATTATTGGGGGGACCGGGAATCTATGTATGG
1061	Pf3D7_10_v3	48405	48446	42	-	-2.12	1.2	25	GTGGGGCGATGTGTGGGGCGGATGGGGGCACTCTTAGTAAGG
1062	Pf3D7_10_v3	49076	49100	25	+	1.2	1.2	25	GTGATGGATGGATTTTTTTTGGGGG
1063	Pf3D7_10_v3	52003	52026	24	-	-1.24	1.2	25	GGGGGATTTGGTATCTATGGTTGG
1064	Pf3D7_10_v3	111574	111581	8	+	1.28	1.2	25	GGGGGGGG
1065	Pf3D7_10_v3	168437	168497	61	-	-1.52	1.2	25	GGTGGGGATAACAACAATGGTGGGGATAACAACAATGGTGGGGTTAACACCAATGGTGGGG
1066	Pf3D7_10_v3	181358	181380	23	-	-1.68	1.2	25	GTGGTGAAAAGGGGATATGGGGG
1067	Pf3D7_10_v3	202871	202900	30	+	1.8	1.2	25	GTATAATATATTGGGGGGTGGGGTGGCGAG
1068	Pf3D7_10_v3	256608	256637	30	+	1.32	1.2	25	GTTGGGTGGGGGTTGTTCATTAAAGGCAGG
1069	Pf3D7_10_v3	264727	264746	20	+	1.36	1.2	25	GTATTTTGGGGGGGTGGTAG
1070	Pf3D7_10_v3	267785	267809	25	-	-1.24	1.2	25	GATCATGGGGAAAAGGTGATGTGGG
1071	Pf3D7_10_v3	303287	303313	27	-	-1.4	1.2	25	GAAAGAGAAGGGGGGTGGAATGAATGG
1072	Pf3D7_10_v3	328598	328623	26	+	1.4	1.2	25	GGGGAGGGTTGTAGGAGAAGGTTTTG
1073	Pf3D7_10_v3	340222	340250	29	-	-1.52	1.2	25	GGGTTAGGGGGTGGTTCTATTGGTGGTCG
1074	Pf3D7_10_v3	364253	364277	25	+	1.24	1.2	25	GAGGGGGAGGAAGGATTTGATAAAG
1075	Pf3D7_10_v3	382040	382064	25	-	-1.28	1.2	25	GAAGGGGTGAATGTATTGGGATTGG
1076	Pf3D7_10_v3	382174	382226	53	-	-1.4	1.2	25	GAGGAAGGTATATGGGTCGGAGGGATTGAGGGATGGTTTAAAGGAGGGATAGG
1077	Pf3D7_10_v3	419248	419276	29	-	-1.24	1.2	25	GCGATAAAAAAAAGAGGGGGAGGGACGTG
1078	Pf3D7_10_v3	502291	502301	11	-	-1.32	1.2	25	GGGGAGAGGGG
1079	Pf3D7_10_v3	505897	505924	28	-	-1.2	1.2	25	GATATTGAAGGGGGAGGTAATGGAAATG
1080	Pf3D7_10_v3	551704	551724	21	-	-1.2	1.2	25	GGGGGACGGAAGTGCGGTGAG
1081	Pf3D7_10_v3	555806	555831	26	-	-1.2	1.2	25	GTGGGGTGTATTTGGCAAAGGGTTTG
1082	Pf3D7_10_v3	585259	585288	30	+	1.24	1.2	25	GTTGTTGTGGAACATGTTGGGGGGTCGTAG
1083	Pf3D7_10_v3	615943	615965	23	-	-1.2	1.2	25	GGGGAAAGGGTAGACCTGGTTGG
1084	Pf3D7_10_v3	620949	620963	15	-	-1.2	1.2	25	GGAGGGGGAGAGGAG
1085	Pf3D7_10_v3	627050	627079	30	-	-1.4	1.2	25	GTTAATTCTATGGGTGATATGGGGGGAATG
1086	Pf3D7_10_v3	639743	639761	19	+	1.64	1.2	25	GGGGTGGGGGAGTTTAAGG
1087	Pf3D7_10_v3	696275	696303	29	-	-1.32	1.2	25	GGAAAATGGGAGGGGAATGGATTATTAGG
1088	Pf3D7_10_v3	707856	707880	25	+	1.2	1.2	25	GGTGAGGTAAAAAGTACTGAGGGGG
1089	Pf3D7_10_v3	717881	717911	31	-	-1.64	1.2	25	GATAAAAAAAGGGAAGGGGGGTGGATGGACG
1090	Pf3D7_10_v3	718916	718956	41	+	1.64	1.2	25	GGTTTTAGGATGAAGGGGGGGGACAATATAAATATCATGGG
1091	Pf3D7_10_v3	720479	720510	32	-	-1.4	1.2	25	GGGAAATGGGAATGGGAATGGAAGGAAAGAGG
1092	Pf3D7_10_v3	725736	725762	27	-	-1.4	1.2	25	GTGGGGATGCAGCAAGTGGGGATGTAG
1093	Pf3D7_10_v3	731142	731166	25	+	1.52	1.2	25	GGTGGGGTGGGGTATGTTTTTATAG
1094	Pf3D7_10_v3	732190	732206	17	+	1.68	1.2	25	GAGGGGGATTGGGGGTG
1095	Pf3D7_10_v3	733970	733984	15	-	-1.8	1.2	25	GGGGGAGGGGGGATG
1096	Pf3D7_10_v3	739956	739978	23	-	-1.2	1.2	25	GGGGGATGATATAATGGATGTGG
1097	Pf3D7_10_v3	740364	740393	30	-	-1.28	1.2	25	GTGTATATATTATAGGGGGTGGGTGTACTG
1098	Pf3D7_10_v3	768186	768206	21	+	2.28	1.2	25	GGGGGGGAAGGGAGGTAGGGG
1099	Pf3D7_10_v3	769129	769154	26	-	-1.52	1.2	25	GCGATATAATAATAGAAGGGGGGGGG
1100	Pf3D7_10_v3	809789	809811	23	-	-1.2	1.2	25	GGTGAGGGGGGAAAAATAAAAAG
1101	Pf3D7_10_v3	827481	827505	25	+	1.2	1.2	25	GTAAAGGATGGATGATAAAAGGGGG
1102	Pf3D7_10_v3	900591	900635	45	-	-2.04	1.2	25	GATAATGAAGAAGATGGGGATGGGGATGGGGATGACGATGAACAG
1103	Pf3D7_10_v3	909661	909793	133	+	1.56	1.2	25	GGGGTGGTTCATATTATTGGGGTGGTTCATATTATTGGGGTGGTTCATATTATTGGGGTGGTTCATATTATTGGGGTGGTTCATATTATTGGGGTGGTTCATATTATTGGGGTGGTTCATATTATTGGGGAAG
1104	Pf3D7_10_v3	916184	916210	27	+	1.6	1.2	25	GTGCTTATATTATTTTGGGGGGAGGGG
1105	Pf3D7_10_v3	929561	929574	14	+	1.36	1.2	25	GGGTGGAGAGGGGG
1106	Pf3D7_10_v3	952471	952502	32	+	1.4	1.2	25	GTTGTTGAGGTGGGGGCACTATAGGGTTATGG
1107	Pf3D7_10_v3	957849	957873	25	+	1.2	1.2	25	GTTTGATGGATTTAATGGGGGATGG
1108	Pf3D7_10_v3	988999	989032	34	-	-1.8	1.2	25	GTAAGGAGGGGAGGGGGGAAAATCAAAAAGAAAG
1109	Pf3D7_10_v3	1006087	1006109	23	-	-1.2	1.2	25	GGGGAAAGAGGAAGGTAATGGAG
1110	Pf3D7_10_v3	1023530	1023548	19	+	1.2	1.2	25	GATAAGGGATCAGGGGGAG
1111	Pf3D7_10_v3	1100671	1100691	21	+	1.2	1.2	25	GGGGGAAAAAAAAAGAAAGGG
1112	Pf3D7_10_v3	1104331	1104356	26	+	1.24	1.2	25	GGTTGATGGGGAATGTAAGGGATATG
1113	Pf3D7_10_v3	1121662	1121686	25	-	-1.52	1.2	25	GGGAAATGGGGGGTCCAAATATGGG
1114	Pf3D7_10_v3	1127422	1127445	24	-	-1.24	1.2	25	GGTTTGGATATAAAAACTGGGGGG
1115	Pf3D7_10_v3	1139293	1139317	25	-	-1.24	1.2	25	GTTTTGAGGTTTGTTATTAGGGGGG
1116	Pf3D7_10_v3	1144162	1144176	15	+	1.32	1.2	25	GGGAGGGGGGAAGCG
1117	Pf3D7_10_v3	1194007	1194035	29	+	1.52	1.2	25	GGAGGGGAAAAAGAATAATGTGGGGACAG
1118	Pf3D7_10_v3	1221981	1222001	21	+	1.2	1.2	25	GTGACTGGGGGGATAAGGAAG
1119	Pf3D7_10_v3	1224510	1224532	23	-	-1.24	1.2	25	GAAGGAAGGGTTAAAATGTGGGG
1120	Pf3D7_10_v3	1257495	1257518	24	+	1.24	1.2	25	GGGAAACGAGAGGGGCGAGGAAAG
1121	Pf3D7_10_v3	1257837	1257868	32	+	1.44	1.2	25	GAAGGGGATTGGGTTGATGGGAAAATGCAGGG
1122	Pf3D7_10_v3	1258444	1258472	29	-	-1.8	1.2	25	GTCGGGGTCGTTCCAGGGGGAAGATGGGG
1123	Pf3D7_10_v3	1265916	1265945	30	+	1.24	1.2	25	GTTTAGATGGGACGTGGGGAGGACAATTAG
1124	Pf3D7_10_v3	1278876	1278896	21	+	1.24	1.2	25	GTAGAAAAAGGAGAAGGGGGG
1125	Pf3D7_10_v3	1279465	1279502	38	-	-1.44	1.2	25	GTATGTGTGTGTGTGTGTGGGGGGGAATATGTCTCTTG
1126	Pf3D7_10_v3	1286087	1286128	42	+	1.6	1.2	25	GCGATATTTCTAAAAAAGGGGGGGGGGATCATAAAAATTAAG
1127	Pf3D7_10_v3	1310404	1310420	17	+	1.6	1.2	25	GGGGGGGGGGATTTACG
1128	Pf3D7_10_v3	1329298	1329322	25	+	1.2	1.2	25	GGGGGCATCCATTAAACGCTAGGGG
1129	Pf3D7_10_v3	1330335	1330347	13	+	1.32	1.2	25	GTGGGGGGGGCTG
1130	Pf3D7_10_v3	1331030	1331052	23	+	1.52	1.2	25	GGGTTTTTTGGGGGGGTATTATG
1131	Pf3D7_10_v3	1373747	1373767	21	+	1.28	1.2	25	GGGGAAATTCAAGAAAAGGGG
1132	Pf3D7_10_v3	1399295	1399324	30	+	1.32	1.2	25	GAATCGGGGGTCCTAAATTAAGGGGTAATG
1133	Pf3D7_10_v3	1472083	1472107	25	-	-1.2	1.2	25	GTAGGTTCTGGCAATGGATCGGGGG
1134	Pf3D7_10_v3	1487429	1487451	23	-	-1.32	1.2	25	GACATATATTATAGGGGGGTGGG
1135	Pf3D7_10_v3	1584116	1584144	29	+	1.84	1.2	25	GGGGCAATATAGGGGGGGAGGTACTGAGG
1136	Pf3D7_10_v3	1584548	1584697	150	+	3.52	1.2	25	GGGGGAATTGTAGTTTAAAGGGGCCGGGTTGGGGGGTTGGTTGAGGAAGGGTGAGGGGGGGGGGGGGGGAAAGTGGGGGGGCGGGAGGTGGGCGGGGGGAGGGGGAAGGGGGGGGGGGCGAGGGGGGTTGGGGGGTGTGTGGTTTTAAAG
1137	Pf3D7_10_v3	1591148	1591170	23	-	-1.52	1.2	25	GTGTGGGTGGTGGTGGGTGGGTG
1138	Pf3D7_10_v3	1603421	1603447	27	+	1.28	1.2	25	GTGGGTGTGGGTTAGGAGGCGTTGGAG
1139	Pf3D7_10_v3	1613080	1613117	38	+	1.36	1.2	25	GTGTTGGATTATTCGGGGGATTGGGTACCTATGGTTGG
1140	Pf3D7_10_v3	1626281	1626306	26	+	1.2	1.2	25	GTGTGGGTGTGGGTTAGGAGGTGTTG
1141	Pf3D7_10_v3	1629450	1629475	26	+	1.2	1.2	25	GTGTGGGTGTGGGTTAGGAGGTGTTG
1142	Pf3D7_10_v3	1636154	1636178	25	+	1.36	1.2	25	GTGTTGGATTATTCGGGGGATTGGG
1143	Pf3D7_10_v3	1644688	1644711	24	+	1.2	1.2	25	GGGAGTGGATGTGAAGGTTGTGGG
1144	Pf3D7_10_v3	1644730	1644766	37	+	1.76	1.2	25	GGGGGTGCTGTTGGCGGTTGGGGTTGGATGTCTTTGG
1145	Pf3D7_10_v3	1644786	1644807	22	+	1.24	1.2	25	GGGTTTGATCACAGGGGGTTGG
1146	Pf3D7_10_v3	1644956	1644997	42	+	1.36	1.2	25	GGGATTCGTCATCATCAGGGGGGGTGGATTCTTGACACTTTG
1147	Pf3D7_10_v3	1645460	1645487	28	-	-1.24	1.2	25	GTTAATGGGGAAACATTCGAGGGGCAAG
1148	Pf3D7_10_v3	1646238	1646261	24	+	1.28	1.2	25	GTGCAGGTAACGGAAATAGGGGGG
1149	Pf3D7_10_v3	1646276	1646301	26	+	1.36	1.2	25	GGGTGAGTTTCGGGTTGTTGATGGGG
1150	Pf3D7_10_v3	1646314	1646344	31	+	1.8	1.2	25	GGGGAAGAGGAGCCGGGGGTGATGGGTTGGG
1151	Pf3D7_10_v3	1646553	1646583	31	+	1.8	1.2	25	GGATGCGGGGGTAACACGAGATTGGGAGGGG
1152	Pf3D7_10_v3	1646890	1646915	26	-	-1.2	1.2	25	GGTGGTGGAGCGGGAGGACTTGGTGG
1153	Pf3D7_10_v3	1647479	1647528	50	-	-2	1.2	25	GGTGAAGGAAGACACGGACGGGGAGGGGGGGTCACCAAAAGAGGACGAGG
1154	Pf3D7_10_v3	1649903	1649927	25	-	-1.24	1.2	25	GAGGAGGAGTTAAGGGGTATTGAGG
1155	Pf3D7_10_v3	1649978	1650005	28	+	1.32	1.2	25	GGTGGGGTTTGATGGTTTGGTGGTTTAG
1156	Pf3D7_10_v3	1679404	1679427	24	-	-1.52	1.2	25	GAAGGGGGGATATAACCAGTGGGG
1157	Pf3D7_10_v3	1679732	1679754	23	-	-1.36	1.2	25	GGGGGGGGTATATCACTTTTTGG
1158	Pf3D7_10_v3	1679800	1679822	23	+	1.28	1.2	25	GGAGTATGTGGGGTATAGTAGGG
1159	Pf3D7_10_v3	1680258	1680282	25	-	-1.32	1.2	25	GGGTAGGGAAAACATGGGGCAATTG
1160	Pf3D7_10_v3	1680419	1680443	25	-	-1.44	1.2	25	GGGGGGGGTATATCGATTTTGGTCG
1161	Pf3D7_10_v3	1681111	1681132	22	-	-1.36	1.2	25	GGGGGGGGTATTGCTCTTTCGG
1162	Pf3D7_10_v3	1681801	1681835	35	-	-1.36	1.2	25	GAAATTTTTCATAGGGGGGGGTATTGCTCTTTCGG
1163	Pf3D7_10_v3	1682160	1682189	30	+	1.36	1.2	25	GACAGTGTTTTGGGGGTAATTAGGGAATGG
1164	Pf3D7_10_v3	1683074	1683118	45	-	-1.36	1.2	25	GGGCTGTTTCTTTAGCTTAGGGGGGGTAAATATAGTGGTATGTCG
1165	Pf3D7_10_v3	1686828	1687089	262	+	1.44	1.2	25	GGGTTTAGGTTTAGGGTTCAGGGTTTAGGTTTAGGGTTCAGGGTTTAGGGTTTAGGGTTTAGGTTTAGGGTTCAGGGTTTAGGTTTAGGGTTTAGGGTTCAGGGTTTAGGGTTTAGGGTTTAGGGTTCAGGGTTCAGGGTTTAGGTTTAGGGTTTAGGGTTTAGGGTTTAGGTTTAGGGTTTAGGGTTTAGGGTTTAGGGTTCAGGGTTTAGGGTTCAGGGTTTAGGGTTTAGGGTTCAGGGTTTAGGGTTTAGGGTTTAGG
1166	Pf3D7_10_v3	1687102	1687633	532	+	1.68	1.2	25	GGTTTAGGTTCAGGGGTTAGGGTTTAGGGTTCAGGGTTTAGGGTTCAGGGTTTAGGTTTAGGGTTTAGGGTTTAGGGTTCAGGGTTTAGGGTTCAGGGTTTAGGGTTCAGGGTTTAGGGTTCAGGGTTTAGGGTTCAGGGTTTAGGGTTCAGGTTTTAGGGTTTGGGGTTTAGGGTTCAGGGTTTAGGGTTCAGGGTTTAGGGTTTAGGGTTCAGGGTTTAGGGTTCAGGGTTCAGGGTTTAGGGTTTCAGGGTTTAGGGTTCAGGGTTCAGGGTTCAGGGTTCAGGGTTTAGGTTTAGGGTTCAGGGTTTAGGTTTAGGGTTCAGGGTTTAGGGTTTAGGGTTCAGGGTTTAGGGTTTAGGGTTTTCAGGGTTTAGGGTTTAGGGTTCAGGGTTTAGG…
1167	Pf3D7_11_v3	3	266	264	-	-1.44	1.2	25	GGGTTTAGGGTTCAGGGTTTAGGGTTCAGGGTTTAGGGTTTAGGGTTCAGGGTTCAGGGTTTAGGGTTCAGGGTTCAGGGTTCAGGGTTTAGGGTTCAGGGTTCAGGGTTTAGGGTTCAGGGTTTAGGGTTTAGGGTTTCAGGGTTTAGGGTTTAGGGTTTAGGGTTTAGGGTTTTAGGGTTTAGGGTTTAGGGTTTAGGGTTCAGGGTTTAGGGTTCAGGGTTTAGGGTTCAGGGTTCAGGGTTCAGGGTTCAGGGTTTAGGG
1168	Pf3D7_11_v3	278	356	79	-	-1.4	1.2	25	GGGTTTAGGGTTTAGGTTTAGGGTTCAGGGTTCAGGGTTCAGGGTTTAGGGTTCAGGGTTTAGGGTTCAGGGTTTAGGG
1169	Pf3D7_11_v3	374	811	438	-	-1.72	1.2	25	GGTTTAGGGTTCAGGGTTTAGGGTTTAGGGTTTAGGGTTTAGGGTTTAGGGTTCAGGGTTTAGGGTTCAGGGTTTAGGGTTTAGGGTTCAGGGTTTAGGGTTCAGGGTTTAGGGTTTAGGGTTTAGGGTTTAGGGTTCAGGGTTCAGGGTTTAGGGTTCAGGGTTTAGGTTTAGGGTTTAGGGTTTAGGGTTTAGGGTTTAGGGTTTAGGGGTTAGGGTTCAGGGTTTAGGGTTCAGGGTTAGGTTTAGGGGTTCAGGGTTCAGGGTTTAGGGTTTAGGGTTTAGGGTTTAGGGTTCAGGGTTTAGGTTTAGGGTTCAGGGTTTAGGGTTTAGGGTTCAGGGTTTAGGGTTCAGGGTTTAGGGTTTAGGGTTCAGGTTTAGGGTTCAGGGTTCAGGGTT…
1170	Pf3D7_11_v3	4556	4600	45	+	1.36	1.2	25	GGGCTGTTTCTTTAGCTTAGGGGGGGTAAATATAGTGGTATGTCG
1171	Pf3D7_11_v3	5484	5513	30	-	-1.36	1.2	25	GAGTGTGTTTTGGGGGTAATTAGGGAATGG
1172	Pf3D7_11_v3	5838	5872	35	+	1.52	1.2	25	GAAATTTTTCATGGGGGGGGGTATTGCTCTTTCGG
1173	Pf3D7_11_v3	6541	6562	22	+	1.6	1.2	25	GGGGGGGGTATTGCTCTTTGGG
1174	Pf3D7_11_v3	7231	7255	25	+	1.44	1.2	25	GGGGGGGGTATATCGATTTTGGTCG
1175	Pf3D7_11_v3	7386	7416	31	+	1.32	1.2	25	GTTTTTGGGCAGGGAAAACATGGGGCAATTG
1176	Pf3D7_11_v3	7920	7942	23	+	1.36	1.2	25	GGGGGGGGTATATCACTTTTTGG
1177	Pf3D7_11_v3	8248	8271	24	+	1.52	1.2	25	GAAGGGGGGATATAACCAGTGGGG
1178	Pf3D7_11_v3	22548	22577	30	+	1.32	1.2	25	GGGTTAAGGGTATAACTTTAGGGGTTAGGG
1179	Pf3D7_11_v3	24168	24196	29	+	1.44	1.2	25	GCATGGAGGTAGCGGTGGTGGCGGGGATG
1180	Pf3D7_11_v3	27825	27857	33	-	-1.44	1.2	25	GTGAGGGGTTGGGTGGAGGAGCCGGTTTTGGGG
1181	Pf3D7_11_v3	27880	27898	19	-	-1.24	1.2	25	GGTATCGGAAGTAGGGGGG
1182	Pf3D7_11_v3	28654	28677	24	+	1.36	1.2	25	GTTAAGGGGGAAAAAGGTAATGGG
1183	Pf3D7_11_v3	29139	29164	26	-	-1.4	1.2	25	GGGTGGTGTCTGATGTGGGGGCTGTG
1184	Pf3D7_11_v3	29332	29363	32	-	-1.44	1.2	25	GCAGGGTCCGGTGTCGGGGGTGGAGATGGATG
1185	Pf3D7_11_v3	29366	29412	47	-	-1.8	1.2	25	GGTCACCAGGGCGGTTGTAAGGGGGGGTAAAGGTGGTGATGTAGGCG
1186	Pf3D7_11_v3	33962	33994	33	+	1.28	1.2	25	GTATGTATAGGTATATGTGGGGGGATGTGTATG
1187	Pf3D7_11_v3	34737	34799	63	+	1.48	1.2	25	GAGGGCGGTTTTAAGGAGGGGGTCATCCAAGAGTTGTGGGGTTGGTGGTTGTGGTGCTGCTGG
1188	Pf3D7_11_v3	34808	34832	25	-	-1.52	1.2	25	GGCGGCCAGGAGGCGGAGGGGGTGG
1189	Pf3D7_11_v3	38608	38633	26	-	-1.24	1.2	25	GAGGGTGAGAAGGGTAAGGAGGACGG
1190	Pf3D7_11_v3	38739	38763	25	+	1.2	1.2	25	GATTTCGCAGGGAGAAAGGGGGCAG
1191	Pf3D7_11_v3	39902	39942	41	-	-1.72	1.2	25	GCGGGTGCTTTTGGTGGGGGAGGCGGAGGCGGAGGAGCCGG
1192	Pf3D7_11_v3	39969	40006	38	-	-1.68	1.2	25	GTGCTCGGCAGGGAGGGGAGAGGGAGCAGGTTGTAAAG
1193	Pf3D7_11_v3	40098	40136	39	+	1.36	1.2	25	GCAGGGGTTTTTTTGGGTGCGAGGAGGTGTTGGTGGTGG
1194	Pf3D7_11_v3	41661	41697	37	-	-1.36	1.2	25	GACGAAGAAGAAGGGGAGGAATGGGAAGAAGTCGGCG
1195	Pf3D7_11_v3	45645	45668	24	+	1.44	1.2	25	GGGAGGGGTTGCACCCGGTTGGGG
1196	Pf3D7_11_v3	74136	74160	25	+	1.4	1.2	25	GTGATGGATGGATTTTTGTGGGGGG
1197	Pf3D7_11_v3	86846	86868	23	+	1.52	1.2	25	GTGTGGGTGGTGGTGGGTGGGTG
1198	Pf3D7_11_v3	93363	93382	20	-	-1.24	1.2	25	GGGAACGAGAAAGGAGGGGG
1199	Pf3D7_11_v3	94655	94683	29	-	-1.84	1.2	25	GGGGCAATATAGGGGGGGAGGTACTGAGG
1200	Pf3D7_11_v3	203589	203619	31	+	1.56	1.2	25	GGAGGGAGGGAAAAAAAATGATGGGGGAAAG
1201	Pf3D7_11_v3	205896	205919	24	+	1.28	1.2	25	GTTGGATCATATATAAAGGGGGGG
1202	Pf3D7_11_v3	214629	214655	27	-	-1.2	1.2	25	GAGGGCTGGGGTGAAGGAAAAAAAAAG
1203	Pf3D7_11_v3	222089	222119	31	-	-1.24	1.2	25	GAGGTAAGGGAGGTAAAGGTTTGGGAAAAGG
1204	Pf3D7_11_v3	250345	250371	27	-	-1.68	1.2	25	GTTATTAAAAAGAAGAGGGGGTGGGGG
1205	Pf3D7_11_v3	265941	265967	27	-	-1.32	1.2	25	GGTTCGGACGTAGCTGGGGAGGGAGAG
1206	Pf3D7_11_v3	285652	285682	31	-	-1.4	1.2	25	GATAAGGGGGATGGTGGAGATGATGGTGATG
1207	Pf3D7_11_v3	292397	292435	39	+	1.52	1.2	25	GGGACGAGGAAGAGGAGGAAGGGGCAGAGGTCGAGGTGG
1208	Pf3D7_11_v3	325682	325706	25	+	1.32	1.2	25	GACAGGGGACAGAAAGGGGAAAATG
1209	Pf3D7_11_v3	329853	329874	22	+	1.24	1.2	25	GTTGGGGTATGGGTTTAGGAAG
1210	Pf3D7_11_v3	365240	365263	24	+	1.24	1.2	25	GGGAGGGGAAAATACAGTGAGGTG
1211	Pf3D7_11_v3	374420	374444	25	-	-1.44	1.2	25	GGGTGCGAGTGGTGGTAGAGCGGGG
1212	Pf3D7_11_v3	374521	374546	26	-	-1.28	1.2	25	GGGAGGAGGAAGTCCCGGGAGAGGGG
1213	Pf3D7_11_v3	406563	406589	27	+	1.48	1.2	25	GATTTAGGGGAAGCAAGGGGGACTGTG
1214	Pf3D7_11_v3	410877	410904	28	-	-1.4	1.2	25	GTAAGGGGTAAGGGATTGGGAAAACACG
1215	Pf3D7_11_v3	438081	438103	23	-	-1.2	1.2	25	GGGGCGCCTGGTGGAGGGAAAAG
1216	Pf3D7_11_v3	443853	443885	33	+	2	1.2	25	GGAGGGGGGGGGAAGGTTGAAGGTGCTTGATGG
1217	Pf3D7_11_v3	467463	467490	28	+	1.28	1.2	25	GAGAAGGGCGAAGAAGGGGGAAAAAAAG
1218	Pf3D7_11_v3	483510	483524	15	-	-1.36	1.2	25	GGGGTTGAGGGGTAG
1219	Pf3D7_11_v3	515845	515862	18	+	1.28	1.2	25	GTTGTTGAGGGGGGGATG
1220	Pf3D7_11_v3	540876	540899	24	+	1.36	1.2	25	GGGGCAAGTACATCAGGTATGGGG
1221	Pf3D7_11_v3	560750	560774	25	-	-1.2	1.2	25	GGTAGTGGGAATTGGGGAACAGTCG
1222	Pf3D7_11_v3	581335	581359	25	-	-1.44	1.2	25	GGGGACAACAATGGGGAGAAAGAGG
1223	Pf3D7_11_v3	584413	584437	25	-	-1.64	1.2	25	GGGGATCTGATTGGGGAGAAGGAGG
1224	Pf3D7_11_v3	592215	592239	25	-	-1.44	1.2	25	GGGGACAACAATGGGGAGAAAGAGG
1225	Pf3D7_11_v3	630909	630942	34	-	-1.64	1.2	25	GAAATAGTTGGGGAAATGGTTGGGGTAAAGAAGG
1226	Pf3D7_11_v3	660366	660406	41	+	1.4	1.2	25	GTATGGATTCGAGGTCGCGGGGGGTGGTTTCTTGTGTTCGG
1227	Pf3D7_11_v3	720486	720515	30	+	1.92	1.2	25	GGGGGGGGGGGGAAAAAAAAAAAAAATGAG
1228	Pf3D7_11_v3	730100	730107	8	-	-1.24	1.2	25	GGGGGGGG
1229	Pf3D7_11_v3	748924	748938	15	-	-1.8	1.2	25	GATTGGGGGGGGGGG
1230	Pf3D7_11_v3	765697	765716	20	-	-1.44	1.2	25	GGGGAAGGGGACAGGATAAG
1231	Pf3D7_11_v3	765791	765814	24	-	-1.36	1.2	25	GGAATCTGCTGGGTTGTGGGGGTG
1232	Pf3D7_11_v3	799290	799304	15	+	1.32	1.2	25	GGGGGGAAGGAGGAG
1233	Pf3D7_11_v3	807693	807714	22	+	1.4	1.2	25	GTGGGGGGAGTGGATTGGTTTG
1234	Pf3D7_11_v3	876726	876750	25	-	-1.24	1.2	25	GTTGGGGGAAATTTGAATTGGGTCG
1235	Pf3D7_11_v3	879074	879096	23	+	1.28	1.2	25	GGTGGGTTATTCTTATTTGGGGG
1236	Pf3D7_11_v3	918757	918781	25	+	1.24	1.2	25	GGGAGTTTTTTTTAAAAAGTGGGGG
1237	Pf3D7_11_v3	923227	923248	22	+	1.32	1.2	25	GGGGGGAAGGAAAAAATTGGAG
1238	Pf3D7_11_v3	925776	925812	37	+	1.24	1.2	25	GGAATGAAATATAAGGGAGCAGGGGCAGAGGAAGATG
1239	Pf3D7_11_v3	934697	934723	27	+	2.48	1.2	25	GGGGGGGGGGGGGGTTGGAAGATTGAG
1240	Pf3D7_11_v3	937650	937674	25	+	1.4	1.2	25	GAAAAGGGTGAGGTTAATTTGGGGG
1241	Pf3D7_11_v3	945644	945668	25	+	1.2	1.2	25	GGTAATGTCAAAAGGAGAGGGGGAG
1242	Pf3D7_11_v3	969497	969523	27	+	1.48	1.2	25	GGGAAGGGAAGGGAAGGGAAAGCAAAG
1243	Pf3D7_11_v3	970205	970233	29	-	-1.32	1.2	25	GTTTGGGGGTTATGGGCATTGTTGCAAGG
1244	Pf3D7_11_v3	981362	981385	24	+	1.28	1.2	25	GGGGATAAAAGGGGCTTTTTTTTG
1245	Pf3D7_11_v3	991237	991254	18	+	1.32	1.2	25	GTATATTTGGAGGGGGGG
1246	Pf3D7_11_v3	994263	994338	76	+	1.24	1.2	25	GGGGATAAACAAAATAATGGGGATAAACAAAATAATGGGGATAAACAAAATAATGGGGATAAACAAAATAATGGGG
1247	Pf3D7_11_v3	1005690	1005714	25	+	1.28	1.2	25	GTAGTATGAGGGTAACAAGGGGGTG
1248	Pf3D7_11_v3	1009764	1009788	25	-	-1.2	1.2	25	GGGGGTAATAAAAAGGGATATAATG
1249	Pf3D7_11_v3	1010342	1010378	37	+	1.36	1.2	25	GTAAGATGAAAAACGGGGGGGGATAAAAATGCTTTTG
1250	Pf3D7_11_v3	1025279	1025286	8	+	1.28	1.2	25	GGGGGGGG
1251	Pf3D7_11_v3	1058273	1058297	25	-	-1.36	1.2	25	GGGGGGGTTTTTGGTGTAAATATAG
1252	Pf3D7_11_v3	1089224	1089246	23	+	1.24	1.2	25	GGATGATAATAATGGGGAGGGTG
1253	Pf3D7_11_v3	1099986	1100007	22	-	-1.36	1.2	25	GGGGGGTTTCCTCTTCTAGGGG
1254	Pf3D7_11_v3	1120609	1120632	24	+	1.64	1.2	25	GGGGGAATAGTAAAAAGGGGTTGG
1255	Pf3D7_11_v3	1154004	1154031	28	-	-1.32	1.2	25	GTGGGTATATATACAAAAAGGGGGGATG
1256	Pf3D7_11_v3	1158271	1158287	17	-	-1.36	1.2	25	GAGGGGGAAAGGGAAGG
1257	Pf3D7_11_v3	1179308	1179329	22	+	1.2	1.2	25	GGGTATGTTAATAAAAAGGGGG
1258	Pf3D7_11_v3	1203828	1203858	31	+	1.2	1.2	25	GGTAAGGGTGTATGGGGTCATTCAAAATGGG
1259	Pf3D7_11_v3	1234746	1234771	26	-	-1.2	1.2	25	GGGGGGTGTTTAAAATATCAGGATGG
1260	Pf3D7_11_v3	1256543	1256560	18	+	1.24	1.2	25	GGGGTCACTACACGGGGG
1261	Pf3D7_11_v3	1260372	1260388	17	+	1.36	1.2	25	GGAGTGTAAAGGGGGGG
1262	Pf3D7_11_v3	1269043	1269074	32	+	1.44	1.2	25	GGAGCAGGGGGGCAGTTAATACGGGCAGCTGG
1263	Pf3D7_11_v3	1273983	1274011	29	+	1.44	1.2	25	GAAAATAAAGGGCAAGGGGGGAAATAAGG
1264	Pf3D7_11_v3	1282348	1282384	37	-	-1.28	1.2	25	GGTCAATTCTGTAAAGGGGGAAGGGTTAGAAAATATG
1265	Pf3D7_11_v3	1471408	1471433	26	-	-1.52	1.2	25	GAATTGTATAGTTGGGGATGGGGTGG
1266	Pf3D7_11_v3	1485538	1485558	21	+	1.28	1.2	25	GGGGGGTAATATAGGAAAAGG
1267	Pf3D7_11_v3	1509999	1510023	25	+	1.52	1.2	25	GTTGTTGGTGGTGGTGGTGGTGGGG
1268	Pf3D7_11_v3	1529427	1529446	20	+	1.32	1.2	25	GGGGATACTGACGGGGAGTG
1269	Pf3D7_11_v3	1531098	1531122	25	+	1.36	1.2	25	GCATGGGGATAAAGAAGGTGGTGGG
1270	Pf3D7_11_v3	1558712	1558753	42	-	-1.32	1.2	25	GAGGAAGAAGAAGAAAGGGAAGGGGAAGAAGCTGAAAGGTGG
1271	Pf3D7_11_v3	1667233	1667257	25	+	1.4	1.2	25	GAAGGGAGAGGGGGGTACGCTAGCG
1272	Pf3D7_11_v3	1697976	1698004	29	+	1.28	1.2	25	GGATGGAAGGGATGTTAATAAAGGGGTTG
1273	Pf3D7_11_v3	1699066	1699092	27	+	1.24	1.2	25	GAGGAAGAAGGGGGACAAGATGAGGAG
1274	Pf3D7_11_v3	1702697	1702732	36	-	-1.24	1.2	25	GAAATATTAATAGAGGGATTGGGGGCATTTTTTTTG
1275	Pf3D7_11_v3	1774147	1774172	26	+	1.56	1.2	25	GGGGGGGGCTGGAGGAACCTCATATG
1276	Pf3D7_11_v3	1796145	1796160	16	-	-1.2	1.2	25	GATAAATGAGGGGGGG
1277	Pf3D7_11_v3	1807344	1807363	20	+	1.36	1.2	25	GGGGAGAGGGGTAAAATGCG
1278	Pf3D7_11_v3	1844684	1844703	20	-	-1.2	1.2	25	GGTAAGAATATGGGGAAGGG
1279	Pf3D7_11_v3	1856862	1856891	30	+	1.28	1.2	25	GTCAAGGGGATTTATGGGGATCTTTTATAG
1280	Pf3D7_11_v3	1867478	1867503	26	+	1.28	1.2	25	GGATAGGACAATTGGGAGGGGTAAAG
1281	Pf3D7_11_v3	1918698	1918716	19	-	-1.24	1.2	25	GAATAAAAGAGGGGGGGAG
1282	Pf3D7_11_v3	1918926	1918962	37	+	1.4	1.2	25	GTAAGGATAAAAGGGGGAGGGAGAAAATGTTATTAAG
1283	Pf3D7_11_v3	1920989	1921029	41	+	1.36	1.2	25	GTAAAAATGAGGTTGCGGGGGGGTCCAAGCGCATGGGTAAG
1284	Pf3D7_11_v3	1927957	1927980	24	-	-1.2	1.2	25	GGGCGGTGTGTACAAAGGGCAGGG
1285	Pf3D7_11_v3	1929549	1929589	41	+	1.48	1.2	25	GATACACAGGACTAAGGGGGGAGGAGTAGTAAGAAAAAGGG
1286	Pf3D7_11_v3	1932223	1932249	27	+	1.6	1.2	25	GCCAGGTGGGGAGTTTGACTGGGGCGG
1287	Pf3D7_11_v3	1936280	1936291	12	+	1.32	1.2	25	GGGGTAGTGGGG
1288	Pf3D7_11_v3	1967177	1967197	21	+	1.2	1.2	25	GGGGAACGGGAAGAATTGTGG
1289	Pf3D7_11_v3	1977550	1977576	27	+	1.4	1.2	25	GAGGATGGTTATGTTGTGGTGGGGGAG
1290	Pf3D7_11_v3	2007240	2007263	24	+	1.28	1.2	25	GGTGTGGGTTTGGGTTAGGAGGTG
1291	Pf3D7_11_v3	2022422	2022445	24	-	-1.44	1.2	25	GGGAGGGGTTGCACCCGGTTGGGG
1292	Pf3D7_11_v3	2029268	2029301	34	-	-1.44	1.2	25	GCGGTGCTGTAGGGGGTGATCGTGGTGGTGGCGG
1293	Pf3D7_11_v3	2030134	2030158	25	+	1.36	1.2	25	GATTTATGGGATGGAAATGGTGGGG
1294	Pf3D7_11_v3	2030924	2030968	45	-	-1.24	1.2	25	GAGGAGGAGGTGGAGGTGGTTGAGGTGGAGGTGGAGGTGGAGGTG
1295	Pf3D7_11_v3	2031139	2031162	24	-	-1.2	1.2	25	GGGTGCTGGTGGTGGTGGTTGTGG
1296	Pf3D7_11_v3	2031348	2031391	44	+	1.72	1.2	25	GGTGGAGGACAAGGTGGAGGGGTCGGGACCAAAAGAGGGGGAGG
1297	Pf3D7_11_v3	2031940	2031965	26	+	1.2	1.2	25	GGGAAGGATATGGGTAATGATGTGGG
1298	Pf3D7_11_v3	2033479	2033510	32	-	-1.64	1.2	25	GGTTCAGGCTCGGGGTCGGAGGGGAATGGAAG
1299	Pf3D7_11_v3	2037023	2037102	80	+	1.4	1.2	25	GGGTTCAGGGTTTAAGGTTTAGGGTTCAGGGTTTAGGGTTCAGGGTTTAGGGTTCAGGGTTTAGGGTTCAGGGTTCAGGG
1300	Pf3D7_11_v3	2037132	2037217	86	+	1.4	1.2	25	GGTTTAGGGTTTAGGGTTTAGGGTTCAGGGTTTAGGGTTCAGGGTTTAGGGTTTAGGGTTCAGGGTTCAGGTTTTAGGGTTTAGGG
1301	Pf3D7_11_v3	2037229	2038046	818	+	1.44	1.2	25	GGTTTAGGGTTTAGGGTTTAGGGTTCAGGGTTTAGGTTTAGGGTTCAGGGTTTAGGTTTAGGGTTCAGGGTTTAGGGTTCAGGGTTTAGGGTTTAGGGTTTAGGGTTCAGGGTTTAGGTTTAGGGTTCAGGGTTTAGGGTTCAGGGTTTAGGGTTTAGGGTTCAGGGTTTAGTGGTTTAGGGTTCAGGGTTCAGGGTTTAGGGTTCAGGGTTTAGGGTTTAGGGTTCAGGGTTTAGGGTTCAGGGTTTAGGGTTCAGGGTTCAGGGTTATGGTTTAGGGTTTAGGGTTTTAGGGTTTAGGTTTAGGGTTCAGGGTTTAGGGTTCAGGGTTTAGGGTTCAGGGTTTCAGGGTTTAGGGTTCAGGGTTTAGGGTTTAGGGTTTAGGGTTTAGGTTTAGGGT…
1302	Pf3D7_11_v3	2038058	2038108	51	+	1.4	1.2	25	GGTTTAGGGTTCAGGGTTTAGGGTTTCAGGGTTTAGGGTTCAGGGTTTAGG
1303	Pf3D7_11_v3	2038120	2038335	216	+	1.68	1.2	25	GGTTTAGGGTTTAGGGTTCAGGGTTTCAGGGTTTAGGGTTTAGGTTTAGGGTTCAGGGTTTAGGGTTCAGGGTTTAGGTTTAGGGTTCAGGGTTTAGGGTTTAGGGTTTAGGGTTTAGGGTGTAGGGTTTAGGGTTTAGGTTTAGGGTTCCAGGTTTAGGGTTTGGGGTTCAGGGTTTAGGGTTTAGGTTCAGGGTTTAGGGTTCAGGGTTTTGGG
1304	Pf3D7_12_v3	6	444	439	-	-1.68	1.2	25	GGTTTAGGGTTCAGGGTTTAGGGTTCAGGGTTTAGGGTTTAGGGTTTAGGGTTTAGGGTTTAGGGTTCAGGGTTTAGGGTTCAGGGGTTAGGGTTCAGGTTTTAGGTTTAGGGTTCAGGGTTTAGGGTTCAGGGTTTAGGGTTCAGGGTTCAGGGTTTTTAGGGTTCTGGGTTTAGGGTTTAGGGTTTAGGGTTTAGGGTTCAGGGTTCAGGGTTTAGGGTTCAGGGTTTAGGTTTAGGGTTTAGGTTTAGGGTTTAGGGTTCAGGGTTTAGGTTTAGGGTTCAGGGTTTAGGGTTCAGGGTTTAGGGTTTAGGGTTTAGGGTTCAGGGTTTAGGTTTAGGGTTTAGGGTTCAGGGTTTAGGGTTTAGGGTTCAGGGTTTAGGGTTTAGGGTTTAGGGT…
1305	Pf3D7_12_v3	450	607	158	-	-1.4	1.2	25	GGGTTCAGGGTTTAGGGTTCAGGGTTTAGGGTTTAGGGTTCCAGGGTTTAGGGTTCAGGGTTTAGGGTTCAGGGTTTAGGGTTTAGGGTTCAGGGTTTAGGGTTCAGGGTTTAGGGTTCAGGGTTTAGGGTTCAGGGTTCAGGGTTTAGGGTTCAGGG
1306	Pf3D7_12_v3	618	641	24	-	-1.32	1.2	25	GGGTTCAGGGTTCAGGGTTCAGGG
1307	Pf3D7_12_v3	3876	3920	45	+	1.36	1.2	25	GGGCTGTTTCTTTAGCTTAGGGGGGGTAAATATAGTGGTATGTCG
1308	Pf3D7_12_v3	4805	4834	30	-	-1.36	1.2	25	GAGTGTGTTTTGGGGGTAATTAGGGAATGG
1309	Pf3D7_12_v3	5159	5192	34	+	1.44	1.2	25	GAAATTTTTCATGGGGGGGGGTATAGCTCTTTCG
1310	Pf3D7_12_v3	5862	5883	22	+	1.36	1.2	25	GGGGGGGGTATTGCTCTTTCGG
1311	Pf3D7_12_v3	6551	6575	25	+	1.4	1.2	25	GGGGGGGGTATATCAATTTTGGTCG
1312	Pf3D7_12_v3	6706	6736	31	+	1.36	1.2	25	GTTTTTGGGTAGGGAAAACATGGGGCAATTG
1313	Pf3D7_12_v3	7172	7194	23	-	-1.28	1.2	25	GGAGTATGTGGGGTATAGTAGGG
1314	Pf3D7_12_v3	7227	7262	36	+	1.36	1.2	25	GACATTTTCAATAGGGGGGGGTATATCACTTTTTGG
1315	Pf3D7_12_v3	7606	7631	26	+	1.48	1.2	25	GGGGTATAAAATTTAGTGGGGGTACG
1316	Pf3D7_12_v3	19360	19382	23	+	1.4	1.2	25	GGTGGAGGGGTCGTCGGAGGAGG
1317	Pf3D7_12_v3	20094	20129	36	-	-1.6	1.2	25	GTGGTGTTTGGACGGGGTTTTTGGGGACATGAGGAG
1318	Pf3D7_12_v3	20266	20305	40	-	-1.72	1.2	25	GTTTGTGCCAGGTTGGGGGAGAGGGTTTCCGTTTGGGGTG
1319	Pf3D7_12_v3	20390	20458	69	-	-1.76	1.2	25	GGGGCGTAACACAAATTGGGTGAGGGTGGTGGGGGTGTTATCACTAGGGGCTGCGGAGGTGGATTTGGG
1320	Pf3D7_12_v3	21865	21886	22	-	-1.2	1.2	25	GGGCTTGATCACAGGGGGTTGG
1321	Pf3D7_12_v3	21912	21966	55	-	-1.84	1.2	25	GCGGGTGGTAAGTAGGGTTGGGGTTCTTGTGGGGGTTTTGGTCGAGGTCTTGGGG
1322	Pf3D7_12_v3	32648	32684	37	-	-1.36	1.2	25	GCATGGTTCGTGTGGGGAGTGGTGGTGGCGTATTGCG
1323	Pf3D7_12_v3	35749	35790	42	-	-1.52	1.2	25	GAGGAATATAATCGTCTGGGGGTGGGTGCTTAGCATTATGGG
1324	Pf3D7_12_v3	36175	36218	44	-	-1.92	1.2	25	GGCTGTGCTGTAGGGGGTAGTTGGGGTAAGGGTGTCGGTAGTAG
1325	Pf3D7_12_v3	39926	39961	36	-	-1.72	1.2	25	GCTGGAGGCAGAGGTGGGGGTAAGGGTGGTTTTGTG
1326	Pf3D7_12_v3	46955	46982	28	+	1.44	1.2	25	GTTGGAGGGGGGTTTCCTGTGAGGGATG
1327	Pf3D7_12_v3	47871	47888	18	+	1.36	1.2	25	GGATGATTTGGGGGTGGG
1328	Pf3D7_12_v3	48877	48907	31	+	1.44	1.2	25	GGTATTATTACTAGCTGGGGGGGGAGGTTTG
1329	Pf3D7_12_v3	52577	52620	44	-	-1.44	1.2	25	GCTTGGTGGAAAGGAATTGAGGGGGAAATGTGGGATGCAGTAAG
1330	Pf3D7_12_v3	110749	110765	17	+	1.24	1.2	25	GGGTGATGTCGGGGGAG
1331	Pf3D7_12_v3	142556	142593	38	-	-1.32	1.2	25	GGGGGGAGATTTTAACTTTGGGAATGGTTATGGTGGGG
1332	Pf3D7_12_v3	146039	146058	20	-	-1.68	1.2	25	GATAGAAAAGGGGAGGGGGG
1333	Pf3D7_12_v3	162651	162672	22	+	1.24	1.2	25	GGATCTCTTGGGGGCATGTGGG
1334	Pf3D7_12_v3	245484	245509	26	-	-1.24	1.2	25	GGCAAGGGGATGGGATTAGAAAAAGG
1335	Pf3D7_12_v3	259274	259302	29	+	1.28	1.2	25	GGAGAAAGGGGTAGTGGTTTCAAGGGAAG
1336	Pf3D7_12_v3	436564	436588	25	+	1.24	1.2	25	GGGTTCACGCAAAGGGGGACGTTGG
1337	Pf3D7_12_v3	495946	495964	19	-	-1.2	1.2	25	GGAAGGAGAAGGGGAGAGG
1338	Pf3D7_12_v3	594818	594843	26	+	1.24	1.2	25	GGGTATAAAATTAAAAGAAAGGGGGG
1339	Pf3D7_12_v3	613554	613581	28	+	1.32	1.2	25	GAAAACATTAATGGGGGGTGGGTACGTG
1340	Pf3D7_12_v3	647005	647028	24	+	1.2	1.2	25	GGGAGGGACGGTGAATACTTTGGG
1341	Pf3D7_12_v3	694274	694293	20	-	-1.28	1.2	25	GTCTATATAGGGGAGCGGGG
1342	Pf3D7_12_v3	752951	752981	31	-	-1.28	1.2	25	GCAGCAGGTAATGGTGGAGGGGGTCTTTTTG
1343	Pf3D7_12_v3	768804	768879	76	+	1.8	1.2	25	GGCGAGGGTGGATGTCGCCAGGGGGGGTATTGGTGGTGATGGAGGCGCCGCAGGGGCCGGGGGTTCGGGGACCACG
1344	Pf3D7_12_v3	769114	769138	25	+	1.28	1.2	25	GGGGGGGTGTATTCTTGACACGGTG
1345	Pf3D7_12_v3	770285	770311	27	-	-1.2	1.2	25	GAGGTGGTCACGAGTATTGTGGGGGTG
1346	Pf3D7_12_v3	770434	770457	24	+	2.12	1.2	25	GTGGGGGTGTTGAGGGTGGGGGTG
1347	Pf3D7_12_v3	771567	771594	28	-	-1.32	1.2	25	GCCGGAGGAAAAGAAGGAGGAGGGGTCG
1348	Pf3D7_12_v3	771737	771762	26	+	1.24	1.2	25	GTGGGGTGTCGGGTGAGGCGCCGGAG
1349	Pf3D7_12_v3	774261	774287	27	+	1.32	1.2	25	GGTTTGGTGGTGTTTGGTAGGGGTATG
1350	Pf3D7_12_v3	777936	777962	27	-	-1.2	1.2	25	GTATTGGAGAGGCATAGTTGGGGGATG
1351	Pf3D7_12_v3	779879	779913	35	-	-1.36	1.2	25	GGCGTTGCGAGGAGGTGGTGGCGGGGAAGATATTG
1352	Pf3D7_12_v3	857959	857996	38	-	-1.76	1.2	25	GTGGGTCGGTTTTAGGGGGGGTAAGGAGTCTGATATTG
1353	Pf3D7_12_v3	877915	877939	25	-	-1.2	1.2	25	GCAATTGGGTACATTGGGTGGTGGG
1354	Pf3D7_12_v3	878150	878175	26	-	-1.44	1.2	25	GGGGTTGGTGTGGATATCGGGTGTGG
1355	Pf3D7_12_v3	985244	985273	30	+	1.84	1.2	25	GTAAGGGGTTGGGTTAGGGTCTATGAGGGG
1356	Pf3D7_12_v3	991994	992006	13	-	-1.28	1.2	25	GGGGGGGGTTCTG
1357	Pf3D7_12_v3	996544	996571	28	-	-1.28	1.2	25	GTGAGGAAGGGGGTGATGGTAATAGATG
1358	Pf3D7_12_v3	1022137	1022163	27	+	1.32	1.2	25	GAGGGTATTGATCAAATTAGGGGGTGG
1359	Pf3D7_12_v3	1022268	1022290	23	+	1.28	1.2	25	GGGGGTGGTCATTATAAAAAGGG
1360	Pf3D7_12_v3	1025986	1026026	41	-	-1.68	1.2	25	GGGGATGATACAAGTATGATGGGGGGACATGATGGGGAAAG
1361	Pf3D7_12_v3	1082200	1082227	28	+	1.32	1.2	25	GAGTGGGATATTATTAAGGGGGAAAAGG
1362	Pf3D7_12_v3	1127916	1127939	24	-	-1.64	1.2	25	GGGGGGGGAAAAGGGCCCTACTTG
1363	Pf3D7_12_v3	1149475	1149500	26	+	1.24	1.2	25	GGGGAAAATGGAAAGGATAGAAAGGG
1364	Pf3D7_12_v3	1179364	1179389	26	+	1.72	1.2	25	GGAGGGGGGGGTGAAATGGTGAAGAG
1365	Pf3D7_12_v3	1201108	1201120	13	+	1.92	1.2	25	GGGGGGGGAGGGG
1366	Pf3D7_12_v3	1209243	1209277	35	-	-1.64	1.2	25	GAAATTGCTATAAAGGGGGGGGGAAAAGGTATAAG
1367	Pf3D7_12_v3	1217250	1217283	34	-	-1.36	1.2	25	GGTCATGATGATGGGGGGGATGATCACGAGTTGG
1368	Pf3D7_12_v3	1261249	1261269	21	-	-1.24	1.2	25	GGGAGGAGCTGTGGGTGGTGG
1369	Pf3D7_12_v3	1261884	1261913	30	-	-1.4	1.2	25	GAAGGATTGGGTGGGGGTAAATTTGCCTGG
1370	Pf3D7_12_v3	1306534	1306557	24	-	-1.2	1.2	25	GGGGTTTTATTATAGATGGATGGG
1371	Pf3D7_12_v3	1327545	1327566	22	-	-1.24	1.2	25	GAAAGGGGGAAGGGTTTATTTG
1372	Pf3D7_12_v3	1333095	1333119	25	-	-1.28	1.2	25	GGGTAAATCTAAAAGGGGGAAAAGG
1373	Pf3D7_12_v3	1357467	1357500	34	-	-1.52	1.2	25	GTACGTGGTAATGATGGGGTTGGGGCGACTATGG
1374	Pf3D7_12_v3	1360357	1360401	45	+	2.4	1.2	25	GTTTTTTTTTTTGGGGGGGTGGGGGGAAGGACGAAGGAGCATATG
1375	Pf3D7_12_v3	1398823	1398853	31	+	1.36	1.2	25	GAGGAAGGTGGGGGTGGTTTAATAGATGTTG
1376	Pf3D7_12_v3	1404993	1405012	20	-	-1.2	1.2	25	GGGGAGGTATTAAGAGGGAG
1377	Pf3D7_12_v3	1419756	1419781	26	+	1.36	1.2	25	GAGGGACATGTTAAATGGTGAGGGGG
1378	Pf3D7_12_v3	1424188	1424222	35	+	1.64	1.2	25	GATATTGATGGGGAAGATGATGGGGAGGATGATGG
1379	Pf3D7_12_v3	1427213	1427250	38	-	-1.48	1.2	25	GTTTACGATTTGATATAGGGGGGGGGATACTTATCGAG
1380	Pf3D7_12_v3	1478844	1479006	163	-	-1.84	1.2	25	GAGAAGGGGATGGAGAAGGGGATGGAGAAGGGGATGGAGAAGGGGATGGAGAAGGGGATGGAGAAGGGGATGGAGAAGGGGATGGAGAAGGGGATGGAGAAGGGGATGGAGAAGGGGATGGAGAAGGGGATGGAGAAGGGGATGGAGAATGAGATGGAGATGG
1381	Pf3D7_12_v3	1481635	1481651	17	-	-1.32	1.2	25	GGAAGAGGAGGTGGGGG
1382	Pf3D7_12_v3	1482900	1482920	21	-	-1.32	1.2	25	GGGGGAGATTTAGGGCGCAGG
1383	Pf3D7_12_v3	1524170	1524193	24	-	-1.36	1.2	25	GTGGGGGGTAAATTTTTCGTTGGG
1384	Pf3D7_12_v3	1575577	1575598	22	+	1.64	1.2	25	GGGGGGGGGGAAAAAAAAAAAG
1385	Pf3D7_12_v3	1593650	1593678	29	+	2.16	1.2	25	GATTACAGGGGGGGAAGGGGAATGTAGGG
1386	Pf3D7_12_v3	1612156	1612179	24	+	1.28	1.2	25	GGGGGAATTATGTGTAAAGGGTAG
1387	Pf3D7_12_v3	1620840	1620864	25	-	-1.2	1.2	25	GTTTATTTATTGAAGGGGGGAAAGG
1388	Pf3D7_12_v3	1653349	1653373	25	-	-1.28	1.2	25	GGAGAATTTTTGGGGAAGGGTGTAG
1389	Pf3D7_12_v3	1697595	1697631	37	-	-2.04	1.2	25	GGGGAACTATAGGGGGTGATCGGGGAGGCGGTGGAGG
1390	Pf3D7_12_v3	1698806	1698831	26	-	-1.24	1.2	25	GGGGTTGTGCCACTAGTTTGTGGGGG
1391	Pf3D7_12_v3	1699046	1699130	85	-	-1.56	1.2	25	GGTAACGGAAGTAGGGGGGTCGCGAAATGAACTGGGAAAGGGTTGGGGGTGTATCACCACTAGTGCCGGGGGAGGTGGTTCTGGG
1392	Pf3D7_12_v3	1700573	1700613	41	-	-1.24	1.2	25	GGTTTTGTTGGTGCTGCTGGAGGGGGACTATCTGCTGGTGG
1393	Pf3D7_12_v3	1700726	1700753	28	+	1.28	1.2	25	GTGTGGGGGATATGTTTACGTGTGGGTG
1394	Pf3D7_12_v3	1702273	1702297	25	-	-1.24	1.2	25	GTATGACGTGACGGGGTAGGATGGG
1395	Pf3D7_12_v3	1704408	1704447	40	-	-1.36	1.2	25	GGGCGGTGGAGTGGTAGGTGTTTGGTAGGGGTATGTATGG
1396	Pf3D7_12_v3	1705398	1705426	29	-	-1.24	1.2	25	GGTTGGGGGATCGGTATTTGGCTTGTCGG
1397	Pf3D7_12_v3	1706192	1706217	26	+	1.24	1.2	25	GGTGGTGGTGGTGGTGGAAGTGGTGG
1398	Pf3D7_12_v3	1707718	1707747	30	-	-1.32	1.2	25	GTAACGAGGGAGGGGAGAGAGATGAGGCCG
1399	Pf3D7_12_v3	1708254	1708276	23	-	-1.52	1.2	25	GGGGTTGTTGAGGGGGTCGCCAG
1400	Pf3D7_12_v3	1708454	1708475	22	+	1.2	1.2	25	GATAAGGATGTATTTTGGGGGG
1401	Pf3D7_12_v3	1709538	1709566	29	-	-1.4	1.2	25	GGCGGTGGGGGTGGTGGTACAGTCGTTGG
1402	Pf3D7_12_v3	1709741	1709775	35	-	-1.8	1.2	25	GTTCCGGTGCCGGGGGGGTTTTGGTCGTGGTTGGG
1403	Pf3D7_12_v3	1709814	1709883	70	-	-1.68	1.2	25	GACATGAGGGCGGGTTTCATGAGGGGGTGGTCCAATACATTTGAGGGGGTTGGATTCGAGGTTTTTTTGG
1404	Pf3D7_12_v3	1715850	1715863	14	-	-1.24	1.2	25	GGAGGGGGGTGGCG
1405	Pf3D7_12_v3	1721350	1721645	296	+	1.24	1.2	25	GGTGGTGGTAGTGGTGGTGGTGGTGGTAGTGGTGGTGGTGGTGGTAGTGGTGGTGGTGGTGGTAGTGGTGGTGGTGGTGGTAGTGGTGGTGGTGGTGGTAGTGGTGGTGGTGGTGGTAGTGGTGGTGGTGGTGGTAGTGGTGGTGGTGGTGGTAGTGGTGGTGGTGGTGGTAGTGGTGGTGGTGGTGGTAGTGGTGGTGGTGGTGGTAGTGGTGGTGGTGGTGGTAGTGGTGGTGGTGGTGGTAGTGGTGGTGGTGGTGGTAGTGGTGGTGGTGGTGGTAGTGGTGGTGGTGGTGG
1406	Pf3D7_12_v3	1722438	1722470	33	-	-1.52	1.2	25	GGGCCGGCAGTGGGGGCGGCAGGTGATGATGGG
1407	Pf3D7_12_v3	1722946	1723011	66	+	1.36	1.2	25	GTGGGGAAATTGGAACAGTGGGCGAGTGGCGGTAACACACAGGGGGGTGGTGGTAACACACAGGTG
1408	Pf3D7_12_v3	1723430	1723473	44	-	-1.44	1.2	25	GGAGGGGGTTGTACCACTAGGAGGAGGGGGGATGGCACCACGAG
1409	Pf3D7_12_v3	1723677	1723706	30	-	-1.36	1.2	25	GGGCGTAACACAAATTGGGTGAGGGGGGTG
1410	Pf3D7_12_v3	1723770	1723840	71	+	1.48	1.2	25	GGCGAAAATACGGGGGGAGTGTGTGAAAAGTGGTAGTGAACGTTGTAGTGGGGATGGGGAAGATTGTAACG
1411	Pf3D7_12_v3	1724975	1725014	40	-	-2.04	1.2	25	GGGGGGGTGTCTGATGTGGGGGATGTGGTACAGTTGTTGG
1412	Pf3D7_12_v3	1725154	1725201	48	-	-1.72	1.2	25	GGGTTTGAGAACGGGGGTTTCATGGGGGTTGCTGGTTTGGTTGGTTTG
1413	Pf3D7_12_v3	1725218	1725264	47	-	-1.64	1.2	25	GGCGAGGGTGGATGTCACCAGGGGGGGTCTTGGTGGTGATGTAGGCG
1414	Pf3D7_12_v3	1726606	1726630	25	-	-1.48	1.2	25	GTATGACGTGATGGGGTGGGATGGG
1415	Pf3D7_12_v3	1731824	1731837	14	-	-1.2	1.2	25	GGAGGGGGGCGGCG
1416	Pf3D7_12_v3	1737284	1737319	36	+	1.48	1.2	25	GTGGTGGTTCTGGTGGTAGTGGGGGAAAAAATAGTG
1417	Pf3D7_12_v3	1737382	1737409	28	+	1.24	1.2	25	GCAGGGGGTGAGGATGACGAGGATGACG
1418	Pf3D7_12_v3	1738083	1738111	29	-	-1.48	1.2	25	GTGAGGGGTCGGCAGGTGGTGATGGGCTG
1419	Pf3D7_12_v3	1738875	1738904	30	-	-1.32	1.2	25	GTAACGAGGGAGGGGAGAGAGATGAGGCCG
1420	Pf3D7_12_v3	1739354	1739394	41	-	-1.56	1.2	25	GTCGGTGAGGGTGGTGGGGGTGTTATCACTAGAGGGTGAGG
1421	Pf3D7_12_v3	1739515	1739546	32	+	1.52	1.2	25	GAAAAACAGTATAGTGGGGATGGGGAGGACTG
1422	Pf3D7_12_v3	1740909	1740933	25	-	-1.32	1.2	25	GGCATTTTTTAGTGCGGGGGTTGGG
1423	Pf3D7_12_v3	1745292	1745317	26	-	-1.28	1.2	25	GTTGGGTTACCCGGAGGGGGGCGGCG
1424	Pf3D7_12_v3	1788396	1788421	26	-	-1.32	1.2	25	GATAGAAGGGGAAAAATATAATGGGG
1425	Pf3D7_12_v3	1831880	1831896	17	-	-1.36	1.2	25	GGGGGGAAAGATGCGGG
1426	Pf3D7_12_v3	1835490	1835569	80	-	-1.68	1.2	25	GAGGGAAGAACAAAAAGTGGGGGAAGAACAAAAAGTGGGGGAAGAACAAAAAGTGGGGGAAGAACAAAAATTGAGGGAGG
1427	Pf3D7_12_v3	1835601	1835639	39	-	-1.28	1.2	25	GAGACAAAATTAGAAGGGGGGAGGAAGAAAAAATGAGTG
1428	Pf3D7_12_v3	1855037	1855063	27	-	-1.24	1.2	25	GATGGGGGTCCAGATATGGGAAGGAAG
1429	Pf3D7_12_v3	1954994	1955018	25	+	1.2	1.2	25	GTTAAGGGGGAAATATATCAGTGGG
1430	Pf3D7_12_v3	1970920	1970953	34	+	1.4	1.2	25	GAAATACATGGGGAAAAAACTGGGGATATAAAGG
1431	Pf3D7_12_v3	1989016	1989071	56	+	2.04	1.2	25	GATAGGGAGAAATACAACGGGGGGAGTTGAAATGGGAGGGGTTGTGAATGATGTAG
1432	Pf3D7_12_v3	2001916	2001938	23	+	1.2	1.2	25	GGGGGGGATTTTATTTTTTTGTG
1433	Pf3D7_12_v3	2058779	2058803	25	-	-1.2	1.2	25	GAGGGGGAAGGAGGCGAAAAAAAAG
1434	Pf3D7_12_v3	2062535	2062558	24	-	-1.6	1.2	25	GGGGGAGGGGGAACAAAAAAAAAG
1435	Pf3D7_12_v3	2067402	2067427	26	+	1.2	1.2	25	GGAAAATAGGGAAAAGAGGGCGAGGG
1436	Pf3D7_12_v3	2080490	2080532	43	+	1.44	1.2	25	GGTGGATGTTATAAGTGTGGGTGGGGACGTAAAAAGGGATATG
1437	Pf3D7_12_v3	2092556	2092585	30	+	1.24	1.2	25	GGCAAGTTGAAGGGGGAGGAATGATCGGAG
1438	Pf3D7_12_v3	2094222	2094255	34	+	1.76	1.2	25	GGTATTATGAAAAGGGGGGAGGGGCACATCAGCG
1439	Pf3D7_12_v3	2163731	2163739	9	+	1.44	1.2	25	GGGGGGGGG
1440	Pf3D7_12_v3	2202024	2202052	29	+	1.2	1.2	25	GGAAGTGTTGGATTATTAGGGGGATTTGG
1441	Pf3D7_12_v3	2215629	2215659	31	-	-1.28	1.2	25	GGGACGAACAGGGGGAACTCCAGGGACAGGG
1442	Pf3D7_12_v3	2218959	2218998	40	+	1.44	1.2	25	GTGCATGTGGGTTAGGGGGTGGTGTAGCACCTGTTTGGGG
1443	Pf3D7_12_v3	2243554	2243574	21	+	1.2	1.2	25	GAGGGCGGTTTGAACGTGGGG
1444	Pf3D7_12_v3	2243584	2243633	50	+	1.84	1.2	25	GAGTTGTGTGGGGGGTTGTGGTTGTGGTCGTGGGGGTTTTGGTTTTGGTG
1445	Pf3D7_12_v3	2245185	2245204	20	+	1.52	1.2	25	GGGGGTTGTTGATGGGGTCG
1446	Pf3D7_12_v3	2246092	2246115	24	-	-1.4	1.2	25	GTGGGGGGATTAACGAAGTGGGCG
1447	Pf3D7_12_v3	2248934	2248971	38	-	-1.56	1.2	25	GTCGGTACAATGGGGGGAAGTAATGGCGGTGGCGGTAG
1448	Pf3D7_12_v3	2249023	2249054	32	+	1.48	1.2	25	GGTAGGTGGTGTGGTGTGGTGTGGGGTGATTG
1449	Pf3D7_12_v3	2264161	2264184	24	-	-1.52	1.2	25	GAAGGGGGGATATAACCAGTGGGG
1450	Pf3D7_12_v3	2264489	2264511	23	-	-1.36	1.2	25	GGGGGGGGTATATCACTTTTTGG
1451	Pf3D7_12_v3	2265015	2265045	31	-	-1.32	1.2	25	GTTTTTGGGCAGGGAAAACATGGGGCAATTG
1452	Pf3D7_12_v3	2265176	2265200	25	-	-1.44	1.2	25	GGGGGGGGTATATCGATTTTGGTCG
1453	Pf3D7_12_v3	2265868	2265889	22	-	-1.36	1.2	25	GGGGGGGGTATTGCTCTTTCGG
1454	Pf3D7_12_v3	2266558	2266592	35	-	-1.6	1.2	25	GAAAATTTTCATAGGGGGGGGTATTGCTCTTTGGG
1455	Pf3D7_12_v3	2266917	2266946	30	+	1.36	1.2	25	GACAGTGTTTTGGGGGTAATTAGGGAATGG
1456	Pf3D7_12_v3	2267834	2267875	42	-	-1.64	1.2	25	GGGCTGTTTCTTTAGGTTGGGGGGGGTAAACCTAGTGGTATG
1457	Pf3D7_13_v3	5	181	177	-	-1.44	1.2	25	GGGTTCAGGGTTTAGGTTTAGGGTTTAGGGTTCAGGGTTTAGGGTTTAGGGTTTAGGGTTTAGGGTTCAGGGTTTAGGTTTAGGGTTCAGGGTTTAGGGTTTTAGGGTTTAGGGTTTCAGGGTTTAGGGTTTAGGTTTAGGGTTTAGGGTTTAGGGTTCAGGGTTTAGGGTTCAGGG
1458	Pf3D7_13_v3	186	677	492	-	-1.72	1.2	25	GGGTTCAGGGTTTAGGGTTTAGGGTTTAGGGTTTAGGGTTTAGGGTTTAGGGTTTAGGGTTCAGGGTTTAGGGTTCAGGGTTTAGGGTTCAGGGTTCAGGGTTTAGGGTTCAGGGTTTAGGGTTCAGGGTTTTAGGGTTTAGGGTTCAGGGTTTAGGGTTTAGGGGGTTCAGGGTTTAGGGTTCAGGGTTTAGGGTTCAGGGTTTAGGGTTTAGGGTTCAGGGTTTAGGGTTCAGGGTTTAGGGTTTAGGGTTCAGGGTTTAGGGTTCAGGTTTTAGGGTTTAGGGTTCAGGGTTTAGGGTTCAGGGTTTAGGTTTAGGGTTCAGGGTTTAGGGTTCAGGGTTTAGGGTTCAGGGTTTAGGGTTCAGGGTTTAGGGTTCAGGGTTTAGGGTTTAGGGTT…
1459	Pf3D7_13_v3	696	718	23	-	-1.24	1.2	25	GGTTTAGGGTTTAGGGTTTAGGG
1460	Pf3D7_13_v3	730	870	141	-	-1.44	1.2	25	GGGTTCAAGGTTTAGGGTTTAGGGTTTAGGGTTTAGGGTTTAGGTTTAGGGTTTAGGGTTCAGGGTTTAGGGTTTAGGGTTCAGGGTTTAGGTTTAGGGTTTAGGGTTTAGGGTTTAGGGTTTAGGTTTTAGGGTTCAGGG
1461	Pf3D7_13_v3	895	951	57	-	-1.4	1.2	25	GGTTTAGGGTTCAGGGTTTAGGGTTCAGGGTTCAGGGTTTAGGGTTTAGGGTTTAGG
1462	Pf3D7_13_v3	4499	4546	48	+	1.68	1.2	25	GGGCTGTTTCTTTAGCTTAAGGGGGGGGGTAAATATAGTGGTATGTCG
1463	Pf3D7_13_v3	5432	5461	30	-	-1.36	1.2	25	GAGTGTGTTTTGGGGGTAATTAGGGAATGG
1464	Pf3D7_13_v3	5799	5820	22	+	1.6	1.2	25	GGGGGGGGTATTGCTCTTTGGG
1465	Pf3D7_13_v3	6489	6510	22	+	1.36	1.2	25	GGGGGGGGTATTGCTCTTTCGG
1466	Pf3D7_13_v3	7166	7186	21	+	1.24	1.2	25	GACAATTTTCATAGGGGGGGG
1467	Pf3D7_13_v3	7334	7364	31	+	1.32	1.2	25	GTTTTTGGGCAGGGAAAACATGGGGCAATTG
1468	Pf3D7_13_v3	7868	7890	23	+	1.36	1.2	25	GGGGGGGGTATATCACTTTTTGG
1469	Pf3D7_13_v3	8195	8218	24	+	1.52	1.2	25	GAAGGGGGGATATAACCAGTGGGG
1470	Pf3D7_13_v3	19689	19711	23	+	1.32	1.2	25	GGGTATACATTTAGGGGTTAGGG
1471	Pf3D7_13_v3	21262	21296	35	-	-1.36	1.2	25	GGGCGGTGGAGTGGTAGGTGTTTGGTAGGGGTATG
1472	Pf3D7_13_v3	23688	23712	25	-	-1.24	1.2	25	GGGTGAGGCGGTGTCGGGTGAGGCG
1473	Pf3D7_13_v3	23805	23832	28	+	1.4	1.2	25	GGTGGTAGACCAGGATGGGCAGGGGGAG
1474	Pf3D7_13_v3	24845	24881	37	-	-1.4	1.2	25	GTGGGGTTGTTGATGGGGTCGTTGCTTTTGGGGCCGG
1475	Pf3D7_13_v3	24899	24922	24	-	-1.48	1.2	25	GGTATCGGAAGTAGGGGGGGCGAG
1476	Pf3D7_13_v3	25016	25041	26	+	1.4	1.2	25	GTGGGGATGGGGAATATTGTGACAAG
1477	Pf3D7_13_v3	26114	26137	24	-	-1.24	1.2	25	GGGGGGTGTGGTTAACACACGGTG
1478	Pf3D7_13_v3	35960	36036	77	+	2.08	1.2	25	GACATGAGGGCGGTTTTAAGGGGGGGTAAAGGTGGTGGAGGAGGGGGTAGAGGTGCTGGTGCTTGGGGTTGTGGTGG
1479	Pf3D7_13_v3	36272	36322	51	+	1.6	1.2	25	GGTGTTTGTTCGGGGTTGGCTTCGGGGTTTTGGTCAGGTTTGGGGTCGGAG
1480	Pf3D7_13_v3	36970	37007	38	-	-1.28	1.2	25	GTGAGTTGAGGAAGGGGTGTGAGGATTGTAGGAGTTGG
1481	Pf3D7_13_v3	37071	37094	24	+	1.32	1.2	25	GGGGGATGTAATCCACAAGAGGGG
1482	Pf3D7_13_v3	38002	38048	47	+	2.16	1.2	25	GTCTGTTTGTGTGTCGGGGTTTGGGGGTGGGGAACATGTATTTCCAG
1483	Pf3D7_13_v3	39884	39957	74	-	-1.4	1.2	25	GGGAAGATGTCACAAGGGGGTACGGAATGGGATTGTAGTAAAAAAAGTGGGGGTGAAGGTGGTAATGAGGACGG
1484	Pf3D7_13_v3	40021	40054	34	+	1.52	1.2	25	GATGGTGCAGGGTGAAGGGGGGCATTCACATTTG
1485	Pf3D7_13_v3	44447	44472	26	-	-1.4	1.2	25	GATGGGGGGGATGGAAGGCATCCTTG
1486	Pf3D7_13_v3	48181	48204	24	+	1.44	1.2	25	GGGAGGGGTTGCACCCGGTTGGGG
1487	Pf3D7_13_v3	54670	54693	24	-	-1.24	1.2	25	GGGGGATTAGGTATCTATGGTTGG
1488	Pf3D7_13_v3	81564	81585	22	-	-2.28	1.2	25	GGGGGGGGGGGGGGATTTTTTG
1489	Pf3D7_13_v3	101355	101374	20	+	1.68	1.2	25	GGGGGTGGGGAGGAGTAATG
1490	Pf3D7_13_v3	173969	173994	26	-	-1.44	1.2	25	GGGGAGGGTTGAGAGGTGGTATTGTG
1491	Pf3D7_13_v3	181626	181650	25	-	-1.2	1.2	25	GAGAGGGGCAGCATAAAAAGGAGGG
1492	Pf3D7_13_v3	198513	198531	19	+	1.44	1.2	25	GGGGATATTACGAAGGGGG
1493	Pf3D7_13_v3	214544	214572	29	+	1.96	1.2	25	GGGGGGGGATGGGGATTGTCATTCAAAAG
1494	Pf3D7_13_v3	244771	244792	22	+	1.4	1.2	25	GAATTTGGGTGGAGGGGGAAAG
1495	Pf3D7_13_v3	293233	293246	14	-	-1.2	1.2	25	GGAGTAGGGAGGGG
1496	Pf3D7_13_v3	295881	295903	23	-	-1.2	1.2	25	GGGGGGGGTTAACAATTATCAAG
1497	Pf3D7_13_v3	311829	311856	28	+	1.4	1.2	25	GGAAGTTATAGGGGGGGAAAATATGGCG
1498	Pf3D7_13_v3	323865	323889	25	-	-1.2	1.2	25	GTGGGGTTGGGTATATAGGTATTCG
1499	Pf3D7_13_v3	360125	360165	41	-	-2.08	1.2	25	GTGAGAATGTAAGGGTGGGGGGGGGGTTAAAAGAAAATATG
1500	Pf3D7_13_v3	362947	362977	31	-	-1.28	1.2	25	GATGATGATGGGGAGGATGAGGAGGATAATG
1501	Pf3D7_13_v3	377421	377449	29	-	-1.28	1.2	25	GGGGGAATAAATGGAGGAATAAATGGGGG
1502	Pf3D7_13_v3	378715	378736	22	-	-1.2	1.2	25	GGGTGTAACAAATATGAGGGGG
1503	Pf3D7_13_v3	383063	383100	38	-	-1.44	1.2	25	GATAACAAGGTCGGGGAAGAACGGGGAAAATGAAAATG
1504	Pf3D7_13_v3	392014	392043	30	-	-1.64	1.2	25	GAAAGGGGAAGGGGGGCATTTGAATAAAAG
1505	Pf3D7_13_v3	429586	429629	44	-	-1.6	1.2	25	GAAAAGAAGGCGTTCGAGGTGGGGGGAGGTGGAAAATAAAGAAG
1506	Pf3D7_13_v3	438386	438406	21	-	-1.56	1.2	25	GGGGTGGCGAAGGGGCAAAGG
1507	Pf3D7_13_v3	445587	445621	35	-	-1.48	1.2	25	GTTGTTTTTAAAAAAAAGGGGAGGGGGAAATAAAG
1508	Pf3D7_13_v3	458617	458645	29	-	-2.36	1.2	25	GGGGGGGGGAGGGGGAAAATATTTGGGTG
1509	Pf3D7_13_v3	467937	467959	23	+	1.44	1.2	25	GTTTGACAGGGGGGGGAAGTGAG
1510	Pf3D7_13_v3	539527	539551	25	-	-1.2	1.2	25	GAGGCGGAAGGAGAAGAATATGGGG
1511	Pf3D7_13_v3	647962	647983	22	+	1.64	1.2	25	GGGGGGGGGTGAGGAAAACAAG
1512	Pf3D7_13_v3	716446	716470	25	-	-1.84	1.2	25	GTGAAATGGGGAAAATAAGGGGGGG
1513	Pf3D7_13_v3	725147	725170	24	+	1.2	1.2	25	GGGAGGAGGTGGGTAGCTAGCTGG
1514	Pf3D7_13_v3	742858	742897	40	-	-1.36	1.2	25	GATGAGGAGGAGGAGGAGGAGGAGGAGGAGGAGGAGGATG
1515	Pf3D7_13_v3	751231	751261	31	-	-1.32	1.2	25	GTATAATTTTGGGGTCAAAAGGGGAAATGTG
1516	Pf3D7_13_v3	895436	895447	12	-	-1.32	1.2	25	GTAGGGGTGGGG
1517	Pf3D7_13_v3	903682	903706	25	+	1.2	1.2	25	GAAAGGGAAAGAGAAAGGGAAAGGG
1518	Pf3D7_13_v3	906277	906298	22	-	-1.2	1.2	25	GGGGGAGGTGGAGAAATAAAAG
1519	Pf3D7_13_v3	925089	925119	31	+	1.32	1.2	25	GGAAGATGGGGGTCTTAATTTGGGTAGTATG
1520	Pf3D7_13_v3	959494	959506	13	+	1.64	1.2	25	GGGGAGGGGGGAG
1521	Pf3D7_13_v3	963165	963186	22	-	-1.2	1.2	25	GCGTGGAAAAAATGGGGTAGGG
1522	Pf3D7_13_v3	973836	973862	27	+	1.36	1.2	25	GAGGTGGGTGGAGGGGTTTTATCCATG
1523	Pf3D7_13_v3	995528	995543	16	-	-1.52	1.2	25	GAAGAAAGGGGGGGGG
1524	Pf3D7_13_v3	1005084	1005127	44	-	-1.4	1.2	25	GTGTGGGGAAAAACATTTGTGTGGGGAAAAAAAATTGTGTGGGG
1525	Pf3D7_13_v3	1005156	1005199	44	-	-1.4	1.2	25	GTGTGGGGAAAAAAAATTGTGTGGGGAAAAAAAATTGTGTGGGG
1526	Pf3D7_13_v3	1011970	1011994	25	+	1.28	1.2	25	GGGTCATTATTTTTATGGGCAGGGG
1527	Pf3D7_13_v3	1026897	1026919	23	-	-1.44	1.2	25	GGGGGGGGGTATTCAAAATATAG
1528	Pf3D7_13_v3	1049302	1049331	30	-	-1.6	1.2	25	GTGTCTTGGGGGCAGGGGATATAGGTTGCG
1529	Pf3D7_13_v3	1109306	1109334	29	-	-1.24	1.2	25	GTAAGGGGGGTTGTAGGAATTGTTACATG
1530	Pf3D7_13_v3	1124784	1124799	16	-	-1.2	1.2	25	GTTTGTGGATGGGGGG
1531	Pf3D7_13_v3	1141172	1141195	24	+	1.2	1.2	25	GAATAACTGGTAATGTGTGGGGGG
1532	Pf3D7_13_v3	1158590	1158608	19	+	1.48	1.2	25	GGAGGGGGGGGTAATATTG
1533	Pf3D7_13_v3	1158652	1158670	19	+	1.48	1.2	25	GGAGGGGGGGGTAATATTG
1534	Pf3D7_13_v3	1196658	1196675	18	+	1.28	1.2	25	GCTATTCTGCGGGGGGGG
1535	Pf3D7_13_v3	1197119	1197160	42	-	-1.28	1.2	25	GGACCTCGGATAACAATGGGGGGGAAGAAAATAGTTTTCTTG
1536	Pf3D7_13_v3	1203905	1203933	29	+	2.08	1.2	25	GGGGGGGAGGGGGATGGTTAAAAAATATG
1537	Pf3D7_13_v3	1247881	1247894	14	+	1.2	1.2	25	GGGGTTGGGTGGTG
1538	Pf3D7_13_v3	1278617	1278628	12	+	1.48	1.2	25	GGGATGGGGGGG
1539	Pf3D7_13_v3	1319661	1319688	28	-	-1.2	1.2	25	GGGGATAACAAACAAGGTGGTGGTGGGG
1540	Pf3D7_13_v3	1325468	1325497	30	+	1.8	1.2	25	GTGTTATATATATTGGAAGGGGGGGGGGAG
1541	Pf3D7_13_v3	1327079	1327099	21	+	1.6	1.2	25	GGAGAAATCAAAGGGGGGGGG
1542	Pf3D7_13_v3	1359820	1359859	40	-	-1.52	1.2	25	GGGAAAAGAACAATATGAAGGGGGGGAAAAAAAAAATGGG
1543	Pf3D7_13_v3	1500668	1500691	24	+	1.24	1.2	25	GTGGATTAGTAGGAGAGGATGGGG
1544	Pf3D7_13_v3	1549393	1549417	25	+	1.24	1.2	25	GAGAAGGGGATTATTTAGGTAAGGG
1545	Pf3D7_13_v3	1553519	1553541	23	-	-1.24	1.2	25	GAGGGAGAGAGAGAGTGGGAGGG
1546	Pf3D7_13_v3	1575362	1575385	24	+	1.2	1.2	25	GTAGCTCAGAGGAAGAGTGGGGGG
1547	Pf3D7_13_v3	1608361	1608396	36	+	1.68	1.2	25	GATAGTTTTAATTATGGGGGGGGAAGTAAATATGGG
1548	Pf3D7_13_v3	1628653	1628679	27	+	1.68	1.2	25	GTAATGAGGGAAATGGTAAAGGGGGGG
1549	Pf3D7_13_v3	1658123	1658156	34	+	1.24	1.2	25	GGAATATTAGGATGGGGAGTAGGAGGTATAGAAG
1550	Pf3D7_13_v3	1671529	1671569	41	+	1.36	1.2	25	GATATATTAGCTAGTTGGGGGGGAAGGAATGAACCAAAATG
1551	Pf3D7_13_v3	1686400	1686425	26	+	1.36	1.2	25	GTACTGTTTTTTTTTTGGGGGGAGGG
1552	Pf3D7_13_v3	1691102	1691128	27	+	1.48	1.2	25	GAAGGGTGGATATATAGGTGGTTGGGG
1553	Pf3D7_13_v3	1716316	1716340	25	+	1.36	1.2	25	GGGGTGTGGTGGATGTATACAAGGG
1554	Pf3D7_13_v3	1753082	1753105	24	-	-1.2	1.2	25	GAGGGGGGTGTTATATGGCAAATG
1555	Pf3D7_13_v3	1759702	1759735	34	+	1.24	1.2	25	GGTGAAAAAAGGAAGTAGAGGGGGATGGATAAAG
1556	Pf3D7_13_v3	1762454	1762485	32	-	-1.96	1.2	25	GGGATTTGAGGTTAATAATAGGGGGGAGGGGG
1557	Pf3D7_13_v3	1766662	1766693	32	+	1.32	1.2	25	GACAAAGAAAGAGAGGGGGGATGGAGAAAGTG
1558	Pf3D7_13_v3	1768257	1768274	18	-	-1.6	1.2	25	GGGGGAAAGGAAAAGGGG
1559	Pf3D7_13_v3	1773768	1773792	25	+	1.36	1.2	25	GGGGTACGTAAAAAATTGGGAAGGG
1560	Pf3D7_13_v3	1811356	1811373	18	+	1.32	1.2	25	GGGGTGGGGCATGATATG
1561	Pf3D7_13_v3	1815701	1815710	10	+	1.6	1.2	25	GGGGGGGGGG
1562	Pf3D7_13_v3	1859702	1859726	25	+	1.56	1.2	25	GGGGGTAGTAGTAATATAGAAGGGG
1563	Pf3D7_13_v3	1868765	1868790	26	+	1.2	1.2	25	GATGAGAAGGATGGGGGTACTGGTAG
1564	Pf3D7_13_v3	1980785	1980803	19	+	1.28	1.2	25	GGGGATATATTAAATGGGG
1565	Pf3D7_13_v3	1988815	1988849	35	-	-1.32	1.2	25	GAGCAAAATAAGCAGAGGGGGGGAAAAAATTATGG
1566	Pf3D7_13_v3	2035770	2035791	22	+	1.28	1.2	25	GGGAAAATTGTGAGTAAGGGGG
1567	Pf3D7_13_v3	2104066	2104094	29	+	1.48	1.2	25	GTAGGGGAAAAAAAGGAAGAAAGGGGAAG
1568	Pf3D7_13_v3	2174406	2174434	29	+	1.24	1.2	25	GGTGCACAATGGGGTGATGAAGGGAAAGG
1569	Pf3D7_13_v3	2215970	2215990	21	-	-1.48	1.2	25	GGGGGTCGTGTATGTTTGGGG
1570	Pf3D7_13_v3	2229165	2229186	22	-	-1.2	1.2	25	GGGTATGGAAGACAATGGGGTG
1571	Pf3D7_13_v3	2264704	2264725	22	-	-1.2	1.2	25	GGAGAGGGAACATATGGGGTAG
1572	Pf3D7_13_v3	2267953	2267984	32	+	1.36	1.2	25	GATATATAAATGGGGTTAAGAGGGGTGAACCG
1573	Pf3D7_13_v3	2292479	2292503	25	+	1.2	1.2	25	GGGCCTAAGGGGATGGATAAGATGG
1574	Pf3D7_13_v3	2333399	2333434	36	-	-1.52	1.2	25	GGAAAAAGATGGGGGGGGTTGTTATAAATAGTACTG
1575	Pf3D7_13_v3	2359090	2359118	29	+	1.28	1.2	25	GTTTTTTTTTTTGGGTGTGAGGGGGTATG
1576	Pf3D7_13_v3	2371903	2371927	25	+	1.24	1.2	25	GAGGATGAGGAAAAGGGGGATTTAG
1577	Pf3D7_13_v3	2400688	2400708	21	+	1.2	1.2	25	GGGAAGGTGCTATGTGGGGTG
1578	Pf3D7_13_v3	2440662	2440703	42	+	1.64	1.2	25	GGCATGACATTGGAGGTGGTGGGGGTGGAGGTGAATTATAAG
1579	Pf3D7_13_v3	2441240	2441259	20	-	-1.2	1.2	25	GGGAAAAGTAGGGGTTATGG
1580	Pf3D7_13_v3	2458408	2458439	32	-	-1.52	1.2	25	GTTTCTTTGGGGGGTGATGAAAAGGAGGAAGG
1581	Pf3D7_13_v3	2488554	2488568	15	+	1.28	1.2	25	GGGACTGGAAGGGGG
1582	Pf3D7_13_v3	2505725	2505748	24	-	-1.2	1.2	25	GGGGATAAGGTTTATTTTGTAGGG
1583	Pf3D7_13_v3	2506804	2506830	27	+	1.24	1.2	25	GAAGGGGAAGAGGGTAAAATGGAAAAG
1584	Pf3D7_13_v3	2523778	2523816	39	+	1.4	1.2	25	GATATTAAAATGGTGGAGGGGGGTGAGAAAAAAAAGTTG
1585	Pf3D7_13_v3	2605053	2605077	25	+	1.24	1.2	25	GGAATTAAGGGGATGGGTATTTGAG
1586	Pf3D7_13_v3	2613471	2613489	19	-	-1.24	1.2	25	GGGGAGGATGTTGAAAGGG
1587	Pf3D7_13_v3	2671300	2671331	32	+	1.32	1.2	25	GGATAAAATATGGGAAAATGGGGGAAAAGAAG
1588	Pf3D7_13_v3	2672015	2672048	34	-	-1.32	1.2	25	GGTTTGGAAATGGGGGGAAAAATTTTAAAAAGGG
1589	Pf3D7_13_v3	2681871	2681904	34	+	1.28	1.2	25	GAAGATTAGGTGGGGGGAAAGGACCTGCTAGAGG
1590	Pf3D7_13_v3	2684329	2684352	24	+	1.44	1.2	25	GGGGTTTGGTTACATGTAAAGGGG
1591	Pf3D7_13_v3	2722622	2722650	29	-	-1.44	1.2	25	GTGTATATGGGGAAGGGAAGGGAACGAAG
1592	Pf3D7_13_v3	2792691	2792709	19	-	-1.24	1.2	25	GAATAAAAGAGGGGGGGAG
1593	Pf3D7_13_v3	2792919	2792955	37	+	1.4	1.2	25	GTAAGGATAAAAGGGGGAGGGAGAAAATGTTATTAAG
1594	Pf3D7_13_v3	2794992	2795032	41	+	1.36	1.2	25	GTAAAAATGAGGTTGCGGGGGGGTCCAAGCGCATGGGTAAG
1595	Pf3D7_13_v3	2801967	2801990	24	-	-1.2	1.2	25	GGGCGGTGTGTACAAAGGGCAGGG
1596	Pf3D7_13_v3	2803562	2803602	41	+	1.48	1.2	25	GATACACAGGACTAAGGGGGGAGGAGTAGTAAGAAAAAGGG
1597	Pf3D7_13_v3	2806236	2806262	27	+	1.6	1.2	25	GCCAGGTGGGGAGTTTGACTGGGGCGG
1598	Pf3D7_13_v3	2810038	2810048	11	+	1.6	1.2	25	GGGGGAGGGGG
1599	Pf3D7_13_v3	2814300	2814322	23	+	1.2	1.2	25	GGTGGGGGAAATTATGGAGATAG
1600	Pf3D7_13_v3	2869589	2869631	43	+	1.4	1.2	25	GGGAGCGATTGCACCGGGTTGGGGGTTGATCTGTGGTGTAGGG
1601	Pf3D7_13_v3	2872392	2872417	26	-	-1.32	1.2	25	GCTTGGGGTCTGGTTAGTGGTTTGGG
1602	Pf3D7_13_v3	2887071	2887095	25	+	1.2	1.2	25	GGGTCAAAGGGTTGATCCGCAGGGG
1603	Pf3D7_13_v3	2887151	2887171	21	+	1.2	1.2	25	GGGTTTGAGAACGGGGGTTTG
1604	Pf3D7_13_v3	2887666	2887692	27	-	-1.2	1.2	25	GTGATTGTGTGGGGAAATGGGTAGAAG
1605	Pf3D7_13_v3	2888083	2888109	27	-	-1.2	1.2	25	GTAATGGAGATGGTTGCAGGGGTGGTG
1606	Pf3D7_13_v3	2888502	2888544	43	-	-1.36	1.2	25	GTATGTTGGCGAAAATAAGGGGGGAGTGTGTGAAAAGTGATGG
1607	Pf3D7_13_v3	2888584	2888619	36	+	1.28	1.2	25	GGTATCGGAAGTAGGTGGGGCGGCTGGTGAAGTCGG
1608	Pf3D7_13_v3	2888636	2888672	37	+	1.52	1.2	25	GTTGGCTGTGGAGGTGTGGGGGGCGTCTCTACTGGCG
1609	Pf3D7_13_v3	2889997	2890018	22	-	-1.24	1.2	25	GAGGGTTATGGGGATGTAAAGG
1610	Pf3D7_13_v3	2891049	2891076	28	-	-1.32	1.2	25	GTGGTGGGAGTGGTGGTGTTAAGGGTAG
1611	Pf3D7_13_v3	2892383	2892427	45	+	1.36	1.2	25	GTGGGTTTGCATGGTTCGTGTGGGGAGTGGTGGTGGCGTATTGCG
1612	Pf3D7_13_v3	2893968	2893997	30	-	-1.32	1.2	25	GGGTTAAGGGTATAACTTTAGGGGTTAGGG
1613	Pf3D7_13_v3	2913655	2913678	24	-	-1.52	1.2	25	GAAGGGGGGATATAACCAGTGGGG
1614	Pf3D7_13_v3	2913983	2914005	23	-	-1.36	1.2	25	GGGGGGGGTATATCACTTTTTGG
1615	Pf3D7_13_v3	2914509	2914539	31	-	-1.36	1.2	25	GTTTTTGGGTAGGGAAAACATGGGGCAATTG
1616	Pf3D7_13_v3	2914680	2914707	28	-	-1.24	1.2	25	GACAATTTTCATAGGGGGGGGTATATCG
1617	Pf3D7_13_v3	2915362	2915383	22	-	-1.6	1.2	25	GGGGGGGGTATTGCTCTTTGGG
1618	Pf3D7_13_v3	2916052	2916086	35	-	-1.72	1.2	25	GAAATTTTTCATAGGGGGGGGTATGGCTCTTTGGG
1619	Pf3D7_13_v3	2916411	2916440	30	+	1.36	1.2	25	GAGTGTGTTTTGGGGGTAATTAGGGAATGG
1620	Pf3D7_13_v3	2917325	2917373	49	-	-1.8	1.2	25	GGGCTGTTTCTTTAGCTTAAGGGGGGGGGGTAAATATAGTGGTATGTCG
1621	Pf3D7_13_v3	2922401	2922550	150	+	1.4	1.2	25	GGGTTCAAGGGTTTAGGGTTCAGGGTTTAGGGTTCAGGGTTCAGGGTTCAGGGTTTAGGGTTTTAGGTTTTAGGGTTTAGGGTTCAGGGTTTAGGGTTTAGGGTTCAGGGTTTAGGTTTAGGGTTCAGGGTTTTAGGGTTAGGGTTCAGG
1622	Pf3D7_13_v3	2922556	2922959	404	+	1.44	1.2	25	GGTTTAGGGTTTAGGGTTTAGGGTTCAGGGTTCAGGGTTTAGGGTTTAGGGTTTAGGGTTCAGGGTTTAGGGTTTAGGGTTTAGGGTTTAGGGTTCAGGGTTTAGGTTTAGGGTTCAGGGTTCAGGGTTTAGGTTTAGGGTTTAGGTTTAGGGTTCAGGGTTTAGGGTTTAGGTTTAGGGTTCAGGGTTCAGGGTTTAGGGTTTAGGGTTTAGGGTTTAGGGTTTAGGGTTCAGGGTTTAGGGTTCAGGGTTTAGGGTTTAGGTTTAGGGTTTTAGGTTTAGGGTTTAGGGTTCAGGGTTCAGGGTTTCAGGGTTTAGGGTTTAGGGTTTAGGGTTTAGGGTTTAGGGTTTAGGGTTTAGGGTTTAGGGTTCAGGGTTTAGGGTTTAGGTTTAGGGTGT…
1623	Pf3D7_13_v3	2922970	2923404	435	+	1.44	1.2	25	GGGTTCAGGGTTTAGGGTTTAGGGTTTAGGGTTCAGGGTTTAGGGTTTTAGGGTTTAGGGTTTAGGGTTCAGGGTTCAGGGTTTAGGGTTCAGGGTTCAGGGTTTAGGGTTCAGGGTTTAGGGTTTAGGGTTCAGGGTTTAGGGTTCAGGGTTCAGGGTTCAGGGTTTAGGGTTTAGGGTTCAGGGTTTAGGTTTAGGGTTCAGGGTTTCAGGGTTTAGGGTTCAGGGTTTAGGGTTCAGGGTTTAGGGTTTAGGGTTTAGGGTTTAGGGTTCAGGGTTTAGGGTTCAGGGTTCAGGGTTTAGGTTTAGGGTTCAGGGTTTAGGGTTTAGGGTTCATGGTTCAGGGTTTAGGGTTTAGGGTTTAGGGTTTAGGGTTTAGGTTTAGGGTTTAGGGTTTAG…
1624	Pf3D7_13_v3	2923437	2923659	223	+	1.44	1.2	25	GGGTTTAGGGTTTAGGGTTCAGGGTTTAGGTTTAGGGTTCAGGGTTTAGGGTTCAGGGTTCAGGGTTTAGGGTTCAGGGTTTAGGGTTTAGGGTTCAGGGTTTAGGGTTTAGGGTTCAGGGTTTAGGGTTCAGGGTTTAGGGTTTAGGGTTTAGGGTTTAGGTTTAGGGTTTAGGGTTTAGGGTTTAGGGTTTAGGTTTAGGGTTCAGGGTTTAGGGTTTAGG
1625	Pf3D7_13_v3	2923697	2923807	111	+	1.24	1.2	25	GGTTTAGGGTTTAGGGTTCAGGGTTTAGGTTTAGGGTTTAGGGTTTAGGGTTTTAGGTTTAGGGTTTAGGGTTCAGGGTTTAGGTTTAGGGTTCAGGGTTTAGGGTTTAGG
1626	Pf3D7_13_v3	2923820	2923863	44	+	1.4	1.2	25	GGTTTAGGGTTTAGGGTTTAGGGTTCAGGGTTTAGGGTTCAGGG
1627	Pf3D7_13_v3	2923875	2924007	133	+	1.44	1.2	25	GGTTTAGGGTTTAGGGTTCAGGGTTTAGGGTTCAGGGTTTAGGGTTCAGGGTTTAGGGTTTAGGGTTTAGGGTTTAGGTTTAGGGTTTAGGGTTCAGGGTTTAGGTTTAGGGTTCAGGGTTCAGGGTTTAGGG
1628	Pf3D7_13_v3	2924062	2924929	868	+	1.68	1.2	25	GGGTTTAGGGTTTAGGGTTCAGGGTTTAGGTTTAGGGTTCAGGGTCTTAGGGTTTAGGGTTTAGGGTTTAGGGTTCAGGGTTTAGGTTTAGGGTGTTAGGGGTTTAGGGTTCAGGGTTTAGGGTTTAGGTTTAGGGTTCAGGGTTTAGGGTTCAGGGTTTAGGTTTCAGGGTTTAGGGTTTAGGGTTCAGGGTTTAGGGTTTAGGTTTAGGGTTTAGGGTTCAGGGTTCAGGGTTCAGGGTTTAGGGTTCAGGGTTTAGGGTTCAGGGTTCAGGGTTTAGGGTTCAGGGTTTAGGGTTTAGGGTTTAGGGTTTAGGTTTAGGGTTCAGGGTTTAGGTTTAGGGTTCAGGGTTTAGGTTTAGGGTTTAGGGTTTAGGGTTTAGGGTTCAGGGTTTAGGGT…
1629	Pf3D7_13_v3	2924941	2925054	114	+	1.44	1.2	25	GGTTTAGGGTTTAGGGTTTAGGGTTCAGGGTTTAGGGTTCAGGGTTCAGGGTTCAGGGTTCAGGGTTTAGGGTTTAGGGTTTAGGGTTTAGGGTTTAGGGTTCAGGGTTCAGGG
1630	Pf3D7_13_v3	2925066	2925172	107	+	1.4	1.2	25	GGGTTCAGGGTTCAGGGTTTAGGGTTCAGGGTTTAGGGTTCAGGGTTTAGGGTTTAGGGTTCAGGGTTCAGGGTTTAGGGTTTAGGTTTAGGGTTCAGGGTTTAGGG
1631	Pf3D7_13_v3	2925184	2925234	51	+	1.24	1.2	25	GGTTTAGGGTTCAGGGTTTAGGGTTCAGGTTTTAGGGTTTAGGGTTTAGGG
1632	Pf3D7_14_v3	5	809	805	-	-1.72	1.2	25	GGGTTTAGGGTTTAGGTTTAGGGTTTAGGGTTTAGGGTTCAGGGTTTAGGTTTTAGGGTTCAGGGTTTAGGGTTCAGGGTTTAGGGTTTAGGTTTAGGGTTCAGGGTTTAGGTTTAGGGTTCAGGGTTTAGGGTTTAGGGTTTAGGGTTAGGGTTCAGGGTTTAGGTTTAGGGTTCAGGGTTTAGGTTTAGGGTTCAGGGTTTAGGGTTTAGGGTTTAGGGTTTAGGGTTCAGGGTTTAGGGTTTAGGGTTTAGGGTTTAGGGTTTAGGTTTAGGGTTCAGGGTTTAGGGTTTAGGGTTCAGGGTTTAGGTTTAGGGTTCAGGGTTTAGGGTTCAGGGTTTAGGGTTTAGGGTTCAGGGTTTAGGGTTCAGGGTTTAGGGTTCAGGGTTTCAGGGTTTA…
1633	Pf3D7_14_v3	821	953	133	-	-1.44	1.2	25	GGGTTCCAGGGTTTAGGGTTCAGGGTTTAGGGTTTAGGTTTAGGTTTAGGGTTCAGGGTTTAGGGTTTAGGGTTTAGGGTTCAGGGTTTAGGTTTAGGGTTTAGGGTTCAGGGTTTAGGGTTCAGGGTTTAGG
1634	Pf3D7_14_v3	964	1354	391	-	-1.72	1.2	25	GGGTTCAGGGTTTAGGGTTCAGGGTTTAGGGTTTAGGGTTTAGGGGTTAGGGTTTAGGGTTCAGGGTTTAGGGTTTAGGTTTAGGGTTTAGGGTTCAGGGTTTAGGTTCAGGGTTTAGGGTTTAGGGTTAGGGTTCAGGGTTTAGGGTTTAGGGTTCAGGGTTTAGGGTTCAGGGTTTTAGGGTTTAGGGTTTAGGGTTCAGGGTTTAGGGTTTAGGGTTTAGGGTTTAGGGTTTAGGGTTTAGGGTTTAGGTTTAGGTTTAGGGTTTAGGGTTTAGGGTTTAGGGTTTAGGGTTTAGGGTTTAGGGTTTAGGGTTTAGGGTTTTAGGGTTCAGGGTTTAGGGTTCAGGGTTTAGGGTTTAGGGTTCAGGGTTCAGGGTTTAGGGTTTAGG
1635	Pf3D7_14_v3	1366	1417	52	-	-2.12	1.2	25	GGTAACGGAAGTAGGGGGGGCGGGTTTAGGGTTCAGGGTTCAGGGTTCAGGG
1636	Pf3D7_14_v3	1507	1544	38	+	1.44	1.2	25	GATAAACAATATAGTGGGGATGGGGAAGCGTGTGATCG
1637	Pf3D7_14_v3	2860	2905	46	-	-1.44	1.2	25	GGTTTGGAGGTACAGGTGATGGGGGTTGTGGAAGTGGTTGTGCTGG
1638	Pf3D7_14_v3	7688	7711	24	-	-1.2	1.2	25	GGATTAAAAGAACGGGGTGTAGGG
1639	Pf3D7_14_v3	11279	11308	30	-	-1.28	1.2	25	GCACTTGGGTGAGGGCAAAGGAGGGAGCTG
1640	Pf3D7_14_v3	55990	56017	28	-	-1.48	1.2	25	GGTGGGGGGGAAGAGGTATATAATAAAG
1641	Pf3D7_14_v3	67180	67207	28	+	1.64	1.2	25	GAACAAATCAAATGAGGGGGGGGAAGGG
1642	Pf3D7_14_v3	84642	84658	17	-	-1.76	1.2	25	GGGGACGCGGGTGGGGG
1643	Pf3D7_14_v3	85267	85289	23	+	1.32	1.2	25	GGGGAGAGGGGCCAATGTTCTGG
1644	Pf3D7_14_v3	104175	104197	23	+	1.2	1.2	25	GGGGAAATGTTAAAAAGGAAGGG
1645	Pf3D7_14_v3	108962	108984	23	-	-1.2	1.2	25	GGGGAATATATAAGGGAGGAAAG
1646	Pf3D7_14_v3	114169	114206	38	-	-1.32	1.2	25	GAATGAGGTAGATATGAAGGGGGGTGAGAAAATAGGCG
1647	Pf3D7_14_v3	120404	120434	31	-	-1.32	1.2	25	GAAAGGGAAGTAAATGAGAGGGGGAAAATGG
1648	Pf3D7_14_v3	122173	122212	40	-	-1.32	1.2	25	GAATAATTTTTTTTTTGGGGGGGAGGATAATAATATAAAG
1649	Pf3D7_14_v3	141136	141159	24	+	1.32	1.2	25	GAAAAGGGAAAAGAGTTGGGGGTG
1650	Pf3D7_14_v3	155528	155565	38	-	-1.52	1.2	25	GGTTAATTTTTAAGGGGGGGGAGAGTAAAATAAATATG
1651	Pf3D7_14_v3	244170	244192	23	-	-1.2	1.2	25	GAAAAAAAAAAAGGGGGGGAATG
1652	Pf3D7_14_v3	244912	244935	24	+	1.24	1.2	25	GTGGGAAATTGGAAGATATTGGGG
1653	Pf3D7_14_v3	259048	259073	26	+	1.24	1.2	25	GGGGTGGATCTGGGAATTTTAAGAGG
1654	Pf3D7_14_v3	259143	259189	47	+	1.2	1.2	25	GGTGGTCGAGGTGGAGGAGGTGGAGGAAGAGGCGGAGGAGGAGGTGG
1655	Pf3D7_14_v3	259197	259246	50	+	1.24	1.2	25	GGAGGAGGTGGAGGAAGAGGCGGAGGAGGAGGAAGAGGTGGTGGTGGAGG
1656	Pf3D7_14_v3	259476	259501	26	+	1.28	1.2	25	GGGGCATGTTTAATGGGAGGTGTAGG
1657	Pf3D7_14_v3	321986	322005	20	-	-1.32	1.2	25	GTAGTGGTAACTTGGGGGGG
1658	Pf3D7_14_v3	366640	366666	27	-	-1.32	1.2	25	GCTGAGAAGGTTGAAAAGGGGGGAGAG
1659	Pf3D7_14_v3	454597	454626	30	-	-1.28	1.2	25	GTGACGGTGTGGGGGATTATGGTGATGATG
1660	Pf3D7_14_v3	473069	473103	35	+	1.48	1.2	25	GTAAAGGCTGGGAATGGGGGTGATGGTATTTGCTG
1661	Pf3D7_14_v3	473390	473415	26	+	1.64	1.2	25	GCTAAAGGGGGGAAAGGTGGAAAGGG
1662	Pf3D7_14_v3	478533	478563	31	-	-1.24	1.2	25	GAAGAATACTTGGAAGAGGGGGGAGAAACAG
1663	Pf3D7_14_v3	484998	485021	24	+	1.2	1.2	25	GGAAAATGAAAAAAGGGGTATGGG
1664	Pf3D7_14_v3	509196	509214	19	-	-1.56	1.2	25	GTAATGTGGGATGGGGGGG
1665	Pf3D7_14_v3	516007	516034	28	+	1.8	1.2	25	GCAAAACAAGGTATAAGGGTGGGGGGGG
1666	Pf3D7_14_v3	531178	531199	22	+	1.28	1.2	25	GAGGTAGGCTAAAAAAGGGGGG
1667	Pf3D7_14_v3	535905	535922	18	-	-1.2	1.2	25	GGGAGGGGTGTTAATAGG
1668	Pf3D7_14_v3	560115	560143	29	+	1.4	1.2	25	GGAATTTTCGTGGGAGCCGGGGGAATGGG
1669	Pf3D7_14_v3	576445	576469	25	+	1.28	1.2	25	GGGTGGGGAGAAAATGATCGAGGAG
1670	Pf3D7_14_v3	580186	580211	26	-	-1.56	1.2	25	GATGGGGGTAAAACAACTGATGGGGG
1671	Pf3D7_14_v3	634826	634847	22	+	1.2	1.2	25	GTTGCGTATCGAGGGGGGAAGG
1672	Pf3D7_14_v3	639968	639992	25	-	-1.36	1.2	25	GGGCGGGTGGGGAAAAAAAAAATAG
1673	Pf3D7_14_v3	668056	668079	24	+	1.2	1.2	25	GGGTAAAAATGTAAAATGGGGTGG
1674	Pf3D7_14_v3	691009	691030	22	-	-1.36	1.2	25	GTTGAGTAGGGGGTTGTGAGGG
1675	Pf3D7_14_v3	811573	811590	18	-	-1.2	1.2	25	GGCAAGGCGGGGGGTACG
1676	Pf3D7_14_v3	812923	812946	24	-	-1.64	1.2	25	GGGGGGTGATTCAAAAAGGGGAAG
1677	Pf3D7_14_v3	818649	818672	24	+	1.32	1.2	25	GTGGGGTGAGAGTTATTGGTTGGG
1678	Pf3D7_14_v3	828974	829006	33	+	1.48	1.2	25	GGCGGTAGGTTGGGAGGGATATTGGGAGGAAAG
1679	Pf3D7_14_v3	835368	835389	22	-	-1.2	1.2	25	GGGGGAATATAATAATGTAGGG
1680	Pf3D7_14_v3	856661	856686	26	-	-1.36	1.2	25	GTTAATTTTTTTTTGGGGGGAGAGGG
1681	Pf3D7_14_v3	891307	891343	37	-	-1.56	1.2	25	GTACAGAAAGTTGCTGATGGGGGGGACGGGTCTTATG
1682	Pf3D7_14_v3	896906	896930	25	-	-1.2	1.2	25	GGGAAGGAAGATATTCGATTTGGGG
1683	Pf3D7_14_v3	906369	906395	27	+	1.6	1.2	25	GGGGTGGGGGAAAGGTATTATTTTAAG
1684	Pf3D7_14_v3	931297	931322	26	+	1.28	1.2	25	GGGGTATAAAAGCTTAAAAATGGGGG
1685	Pf3D7_14_v3	958544	958562	19	-	-1.6	1.2	25	GGGGGGTGGGGTTTTCAAG
1686	Pf3D7_14_v3	963408	963432	25	-	-1.2	1.2	25	GGGGGACATCATGAAAAGGGTGATG
1687	Pf3D7_14_v3	999316	999348	33	+	1.48	1.2	25	GTTGATGTTGTGTGGGGGGGGTTTATCCATATG
1688	Pf3D7_14_v3	1038652	1038675	24	-	-1.4	1.2	25	GTGGGCAGGGGGAGATCGTGATGG
1689	Pf3D7_14_v3	1105157	1105173	17	-	-1.32	1.2	25	GGACGGGTGGAGGGGTG
1690	Pf3D7_14_v3	1176254	1176269	16	-	-1.44	1.2	25	GAAACTAGGGGGGGGG
1691	Pf3D7_14_v3	1176501	1176519	19	-	-1.2	1.2	25	GTGGGGGGTGAGGAAACAG
1692	Pf3D7_14_v3	1186230	1186260	31	+	1.64	1.2	25	GCAGGTAGTAGAGGGGCATGGGGATTGGATG
1693	Pf3D7_14_v3	1195704	1195732	29	-	-1.2	1.2	25	GGAAGAGGGGGATGAGACAAAGGAATTGG
1694	Pf3D7_14_v3	1197251	1197275	25	-	-1.2	1.2	25	GGGGAGGTGAATTAACAAGAATGGG
1695	Pf3D7_14_v3	1199961	1199985	25	+	1.48	1.2	25	GATATATATGAGTGTGGGGGGAGGG
1696	Pf3D7_14_v3	1204309	1204351	43	-	-1.32	1.2	25	GTTTTGGTGGATTTAATAGGGGGGTATACGTATGGTAATGTGG
1697	Pf3D7_14_v3	1233688	1233723	36	-	-1.64	1.2	25	GTTATAAAGAAGATGGGGTTAGGGGGTTGTGTGTTG
1698	Pf3D7_14_v3	1235025	1235070	46	-	-2.16	1.2	25	GGGAAGGAAGGTGATGAAGGGGAAGGGGAAGGGGAAGGAGAAGAGG
1699	Pf3D7_14_v3	1244321	1244357	37	+	1.4	1.2	25	GTATTAAGTGGTGGGAGGGGTGTTGGTTATTTTAAGG
1700	Pf3D7_14_v3	1310966	1310987	22	+	1.24	1.2	25	GGATGGGGATTAGAATGGGATG
1701	Pf3D7_14_v3	1365989	1366013	25	-	-1.2	1.2	25	GGGGTATGAGGATATTGGTTTGTGG
1702	Pf3D7_14_v3	1407532	1407558	27	-	-1.4	1.2	25	GGGTGGGAATTTTGCTGTATGGGGAGG
1703	Pf3D7_14_v3	1407658	1407692	35	-	-1.52	1.2	25	GACATGGGTGGGGCATTTGGTATGGGTTGTATAGG
1704	Pf3D7_14_v3	1408099	1408130	32	+	1.28	1.2	25	GAAAAAAAAAGTAGGGGGAGGGAAAAATGTTG
1705	Pf3D7_14_v3	1459724	1459757	34	+	1.56	1.2	25	GATCAATGGGGGGTAGAGTTGGGTAAGGTTCTAG
1706	Pf3D7_14_v3	1502281	1502291	11	-	-1.48	1.2	25	GGGGGGGGGAG
1707	Pf3D7_14_v3	1560107	1560130	24	-	-1.24	1.2	25	GGGGGTGCTAGTGAAGTAGGTAGG
1708	Pf3D7_14_v3	1651662	1651689	28	-	-1.32	1.2	25	GGATAAAAATTATGGGGTGGAGGGAGAG
1709	Pf3D7_14_v3	1672930	1672955	26	+	2.12	1.2	25	GGGGGGGGGCAGTGGGGTGATACATG
1710	Pf3D7_14_v3	1744191	1744215	25	+	1.2	1.2	25	GGAGTATTATAGAGCAAAAGGGGGG
1711	Pf3D7_14_v3	1775487	1775507	21	-	-1.48	1.2	25	GGGGGGAACAAGGAATGAGGG
1712	Pf3D7_14_v3	1910288	1910309	22	+	1.24	1.2	25	GTAGTGGTGGTATAAGTGGGGG
1713	Pf3D7_14_v3	1947765	1947808	44	+	1.48	1.2	25	GACAAGGGGGAAAATGATGACAGGGGAAAAAATGATGACGGGGG
1714	Pf3D7_14_v3	1960030	1960054	25	-	-1.56	1.2	25	GGGGCATGCAAAGGGTCAATAGGGG
1715	Pf3D7_14_v3	2010977	2011009	33	+	1.52	1.2	25	GTGTACAGGGGAAAAGTGGGTCGGAAAGGGTTG
1716	Pf3D7_14_v3	2083775	2083814	40	+	1.28	1.2	25	GGATATGATCTAATTAGGGGGGGTAAAGATACATGTGTTG
1717	Pf3D7_14_v3	2157002	2157050	49	+	1.24	1.2	25	GGGGATAACAATAATGGGGATAACAATAATGGGGATAACAATAATGGGG
1718	Pf3D7_14_v3	2161291	2161331	41	+	1.48	1.2	25	GGGAAATGCAATAAATGGAGGGGGGAAAAAAGTATTAGTTG
1719	Pf3D7_14_v3	2207921	2208034	114	+	1.2	1.2	25	GGGAGGTTTAGGAAATATGGGAGGTTTAGGAAATATGGGAGGTTTAGGAAATATGGGAGGTTTAGGTAATATGGGAGGTTTAGGTAATATGGGTGGTTTAGGAAATATGGGAGG
1720	Pf3D7_14_v3	2225423	2225446	24	+	1.2	1.2	25	GAATATGGGTTAATAAATTGGGGG
1721	Pf3D7_14_v3	2251958	2251967	10	-	-1.6	1.2	25	GGGGGGGGGG
1722	Pf3D7_14_v3	2260098	2260132	35	-	-1.8	1.2	25	GCTGGTGGGGGGTTAATAACTAATGGGGGTCTAGG
1723	Pf3D7_14_v3	2265508	2265521	14	+	1.2	1.2	25	GGGGGGAAGTGGTG
1724	Pf3D7_14_v3	2277506	2277523	18	-	-1.2	1.2	25	GTATTGGGGGGGATATAG
1725	Pf3D7_14_v3	2277686	2277707	22	-	-1.48	1.2	25	GGGGGTGACGGGGTTTTTTTTG
1726	Pf3D7_14_v3	2317275	2317304	30	+	1.32	1.2	25	GATAAGGAAAAGGACATGGGGGAGGATGAG
1727	Pf3D7_14_v3	2322020	2322047	28	-	-1.44	1.2	25	GAAAAGGTAGGGGCAGAGGAGGAGGAGG
1728	Pf3D7_14_v3	2336686	2336706	21	+	1.24	1.2	25	GGGGTCTCTTGAATTTTGGGG
1729	Pf3D7_14_v3	2367073	2367090	18	-	-1.36	1.2	25	GTGTGGGGGAAGGACGGG
1730	Pf3D7_14_v3	2428903	2428933	31	-	-1.56	1.2	25	GAAGAGGAGGAGGAGGAAGAGGGGGCTGAAG
1731	Pf3D7_14_v3	2428999	2429042	44	-	-1.4	1.2	25	GGAATCTATAGAAGCTGAGGGGGGGGTATCAACTGCTTTGGATG
1732	Pf3D7_14_v3	2447921	2447942	22	+	1.2	1.2	25	GGCTAGGGGAAGTATTGATGGG
1733	Pf3D7_14_v3	2494361	2494390	30	-	-1.36	1.2	25	GGGAAAGGGAAGTGGAGTGATGGGAATGGG
1734	Pf3D7_14_v3	2559698	2559722	25	-	-1.4	1.2	25	GGGGTGTCATCCTTTGGTGGGGCGG
1735	Pf3D7_14_v3	2592753	2592786	34	+	1.44	1.2	25	GGAATTATTGGGGGGGGAATATTAATTGACATAG
1736	Pf3D7_14_v3	2594497	2594522	26	-	-1.76	1.2	25	GATGTAACAAAACTGGGGGGGTGGGG
1737	Pf3D7_14_v3	2679331	2679362	32	+	1.24	1.2	25	GTATAATGGGGAGGAGGTGAAAGGAGAAAATG
1738	Pf3D7_14_v3	2742131	2742155	25	+	1.2	1.2	25	GATGTTATGGAAAGGAAAAAGGGGG
1739	Pf3D7_14_v3	2777092	2777110	19	-	-1.28	1.2	25	GGGGGGGAAATAAATAAGG
1740	Pf3D7_14_v3	2816049	2816074	26	-	-1.52	1.2	25	GATGGATTGATAGGGGTTGTATGGGG
1741	Pf3D7_14_v3	2833851	2833881	31	-	-1.28	1.2	25	GAATATAGAAGAAGGGGGGGCTAGTGAAAAG
1742	Pf3D7_14_v3	2864609	2864730	122	+	1.44	1.2	25	GGGAAAAGGGAAAAGGAAAAAGGGAAAAGGGAAAAGGAAAAAGGGAAAAGGGAAAAGGGAAAAGGGAAAAGGAAAAAGGGAAAAGGGAAAAGGAAAAAGGGAAAAGGGAAAAGGAAAAAGGG
1743	Pf3D7_14_v3	2895852	2895877	26	-	-1.64	1.2	25	GAAAGAGGGGGGGGGAAAGGCCTTTG
1744	Pf3D7_14_v3	2909021	2909044	24	-	-1.56	1.2	25	GGGATGGGGGTAAGGGTTTTTTTG
1745	Pf3D7_14_v3	2912568	2912594	27	+	1.56	1.2	25	GGTGGACGGTATAAAATGGGGATGGGG
1746	Pf3D7_14_v3	2914109	2914132	24	+	1.28	1.2	25	GGGGTAAAGAGAGTGGAGTGGTGG
1747	Pf3D7_14_v3	2923777	2923801	25	+	1.4	1.2	25	GGAAAGTAGGTAGGGTTTTGTGGGG
1748	Pf3D7_14_v3	2923854	2923882	29	-	-1.28	1.2	25	GATATCTGGGGTTATACGCTAGGGGAAAG
1749	Pf3D7_14_v3	2929706	2929733	28	+	1.48	1.2	25	GAAAATAATCCAGGGGAGGGGGATATAG
1750	Pf3D7_14_v3	2951326	2951350	25	+	1.24	1.2	25	GAGGGGGGGTATAATACTTCAAAGG
1751	Pf3D7_14_v3	2999336	2999355	20	-	-1.2	1.2	25	GCTAGAGAAGGGGGGTGCGG
1752	Pf3D7_14_v3	3023001	3023016	16	-	-1.2	1.2	25	GGGAGGGGGAAAAAAG
1753	Pf3D7_14_v3	3065841	3065854	14	+	1.24	1.2	25	GGGAGGGAGGGTGG
1754	Pf3D7_14_v3	3116247	3116265	19	-	-1.32	1.2	25	GTATTTAAAAAGGGGGGGG
1755	Pf3D7_14_v3	3171252	3171276	25	+	1.32	1.2	25	GCATGTGGAAATATAAAAGGGGGGG
1756	Pf3D7_14_v3	3190232	3190255	24	+	1.2	1.2	25	GGGGGGTTGCAGGTGCAAATGATG
1757	Pf3D7_14_v3	3193984	3194009	26	+	1.36	1.2	25	GAAGGGGGTGATAATGGTGATACGGG
1758	Pf3D7_14_v3	3210509	3210533	25	+	1.36	1.2	25	GGAAGTTATAATAAATGGGGGTGGG
1759	Pf3D7_14_v3	3236089	3236113	25	+	1.32	1.2	25	GCATGTGGAAATATAAAAGGGGGGG
1760	Pf3D7_14_v3	3279986	3280009	24	+	1.28	1.2	25	GGTGTGGGTTTGGGTTAGGAGGTG
1761	Pf3D7_14_v3	3286399	3286422	24	+	1.2	1.2	25	GTGGAAAAACTATGGGAGGGGTTG
1762	Pf3D7_14_v3	3286428	3286454	27	+	1.24	1.2	25	GGTTGGGGTCTGGTCAGCGGTTTAGGG
1763	Pf3D7_14_v3	3291487	3291934	448	+	1.44	1.2	25	GGGTTCAGGGTTTAGGGTTCAGGGTTTAGGGTTTAGGGTTCAGGGTTTAGGGTTTAGGGTTCAGGGTTTAGGGTTCAGGGTTTAGGGTTTAGGGTTCAGGGTTTAGGTTTAGGGTTCAGGGTTTAGGGTTCAGGGTGTTTAGGGTTTCAGGGTTTAGGGTTTTAGGGTTTAGGGTTTAGGTTTAGGGTTCAGGGTTTAGGTTTAGGGTTCAGGGTTCAGGGTTTAGGTTTAGGGTTTAGGGTTTAGGGTTCAGGGTTTAGGGTTTAGGGTTCAGGGTTTAGGGTTTAGGGTTTAGGGTTCAGGGTTTAGGTTTAGGGTTCAGGGTTTAGGGTTTAGGTTTAGGTTTAGGGTTCAGGGTTTAGGGTTCAGGGTTCAGGGTTTAGGGTTTAGGGTTTAGGG…

## Sheet: G4H1.5
#	chromosome	start	end	width	strand	G4Hunter_score	threshold	window	sequence
1	Pf3D7_01_v3	4177	4202	26	+	1.52	1.5	25	GAGGGGGGGGTAAATATAGTGGTATG
2	Pf3D7_01_v3	5457	5478	22	+	1.76	1.5	25	GGGGGGGGTATTGCTCCTGGGG
3	Pf3D7_01_v3	6146	6167	22	+	1.6	1.5	25	GGGGGGGGTATAGCTCTTTGGG
4	Pf3D7_01_v3	7851	7874	24	+	1.52	1.5	25	GAAGGGGGGATATAACCAGTGGGG
5	Pf3D7_01_v3	33866	33890	25	+	1.52	1.5	25	GTTAATGGGGAAAAAGGTAGTGGGG
6	Pf3D7_01_v3	34344	34378	35	-	-1.92	1.5	25	GTCATCTTCAAGGGGGGTGGAGGGGTGACAGTCGG
7	Pf3D7_01_v3	34534	34563	30	-	-1.6	1.5	25	GGTGCTGGAGGAGGAGGTGGAGGGGATTGG
8	Pf3D7_01_v3	34631	34678	48	-	-1.84	1.5	25	GGGGTTGTTGAACAAATTTGGGGGGGGGTTTGTTGGTTGTGGTTTGGG
9	Pf3D7_01_v3	75785	75807	23	+	1.52	1.5	25	GTGTGGGTGGTGGTGGGTGGGTG
10	Pf3D7_01_v3	100043	100069	27	+	1.72	1.5	25	GAGGATGGTTATGTTGTGGGGGGGGAG
11	Pf3D7_01_v3	122811	122827	17	-	-1.76	1.5	25	GGGGAGGGGGGAAAAGG
12	Pf3D7_01_v3	148874	148916	43	-	-1.52	1.5	25	GGGGATGATAATATAAAAGGGGGTGATAATATAAAAGGGGATG
13	Pf3D7_01_v3	148928	148988	61	-	-1.68	1.5	25	GGGGATGATAATATAAAAGGGGGTGATAATATAAAAGGGGGTGATAATATAAAAGGGGATG
14	Pf3D7_01_v3	394952	394974	23	+	1.52	1.5	25	GTGATATATATAAAGGGGGGGGG
15	Pf3D7_01_v3	412417	412452	36	-	-1.8	1.5	25	GGAAAGGGAAGGGAAGGGAAGGGAAGGGAAGGAAAG
16	Pf3D7_01_v3	418828	418849	22	+	1.64	1.5	25	GGAGTTGCAGGTAAGGGGGGGG
17	Pf3D7_01_v3	480387	480413	27	+	1.6	1.5	25	GTTAGGTGGGGAGTTTGACTGGGGCGG
18	Pf3D7_01_v3	502586	502610	25	+	1.56	1.5	25	GTGTGTGGGGTGGTGGTGGTGGTGG
19	Pf3D7_01_v3	547156	547178	23	-	-1.52	1.5	25	GTGTGGGTGGTGGTGGGTGGGTG
20	Pf3D7_01_v3	611282	611306	25	+	1.68	1.5	25	GGGGGAGCCGGTTTGGAGTTTGGGG
21	Pf3D7_01_v3	640400	640429	30	+	1.72	1.5	25	GGTTAGGGGTTTAGGGTTTAGGGTTTAGGG
22	Pf3D7_02_v3	8346	8370	25	-	-1.76	1.5	25	GTGGGGTATGTGGGGTATAGTAGGG
23	Pf3D7_02_v3	27486	27506	21	-	-1.52	1.5	25	GTGGTGGGTCGGAGGGGGCGG
24	Pf3D7_02_v3	41887	41912	26	-	-1.68	1.5	25	GTGGGACGATGTGTGGGGCGTCGGGG
25	Pf3D7_02_v3	224812	224837	26	-	-1.56	1.5	25	GGTTGTGGGAAAGGGATGGGAATGGG
26	Pf3D7_02_v3	290890	290915	26	-	-1.72	1.5	25	GGGGATCACATTGGGGTGATAAGGGG
27	Pf3D7_02_v3	294856	294883	28	-	-1.8	1.5	25	GTTGGGGTTATTATTGGGGGGATGAAGG
28	Pf3D7_02_v3	323080	323104	25	-	-1.52	1.5	25	GGGGTAAATATTGGGGAGATGAAGG
29	Pf3D7_02_v3	422452	422478	27	-	-1.92	1.5	25	GGAGGGGGGGGGGGAAAAAAAAAAAAG
30	Pf3D7_02_v3	538107	538130	24	-	-1.6	1.5	25	GATAAAAGGGGAGTTGAGAGGGGG
31	Pf3D7_02_v3	587488	587512	25	+	1.52	1.5	25	GGGGGGTTGGTTTAATTTGTTTGGG
32	Pf3D7_02_v3	641576	641601	26	-	-1.6	1.5	25	GGAGGAGGACCACTCGGAGGGGGGGG
33	Pf3D7_02_v3	669844	669874	31	+	1.92	1.5	25	GAAGGAAGGGGGGGAGGGGCCATAACAAAGG
34	Pf3D7_02_v3	698238	698263	26	-	-1.52	1.5	25	GGGAAACCAAATGGGGAAAATGGGGG
35	Pf3D7_02_v3	700325	700349	25	+	2.44	1.5	25	GGAAAAGAAAGGGGGAGGGGGGGGG
36	Pf3D7_02_v3	723379	723401	23	+	1.6	1.5	25	GCCATTTTGGGGGGAGGGGTTAG
37	Pf3D7_02_v3	749388	749403	16	-	-1.52	1.5	25	GGGGGGGGGAAAGAAG
38	Pf3D7_02_v3	754719	754743	25	+	1.52	1.5	25	GGAGGGTGGGGGGAAAAAAAAAAAG
39	Pf3D7_02_v3	878019	878041	23	-	-1.52	1.5	25	GTGTGGGTGGTGGTGGGTGGGTG
40	Pf3D7_02_v3	918439	918463	25	+	1.52	1.5	25	GGGGCCGGTGTCGGGGATGGAGATG
41	Pf3D7_02_v3	920943	920979	37	-	-1.72	1.5	25	GGACACGGACAGGGAGGGGGAGGAGGAAGAGGCAAAG
42	Pf3D7_02_v3	939706	939730	25	+	1.76	1.5	25	GTGGGGTATGTGGGGTATAGTAGGG
43	Pf3D7_02_v3	941709	941730	22	-	-1.6	1.5	25	GGGGGGGGTATTGCTCTTTGGG
44	Pf3D7_02_v3	942985	943014	30	-	-1.68	1.5	25	GCTTAGGGGGGGGGTAAATATAGTGGTATG
45	Pf3D7_03_v3	1284	1316	33	-	-1.56	1.5	25	GGGTTCAGGGGTTTAAGGGTTTAGGGTTCAGGG
46	Pf3D7_03_v3	1769	1793	25	-	-1.68	1.5	25	GGGTTTAGGGTTCAGGGTTTAGGGG
47	Pf3D7_03_v3	2397	2442	46	-	-1.68	1.5	25	GGGTTCAGGGTTCAGGGTTCAGGGGTTTAGGGTTCAGGGTTTAGGG
48	Pf3D7_03_v3	3378	3404	27	-	-1.52	1.5	25	GGGTTTGGGTTGGGTTCAGGGTTAGGG
49	Pf3D7_03_v3	8063	8084	22	+	1.6	1.5	25	GGGGGGGGTATTGCTCTTTGGG
50	Pf3D7_03_v3	10459	10482	24	+	1.52	1.5	25	GAAGGGGGGATATAACCAGTGGGG
51	Pf3D7_03_v3	40444	40491	48	-	-2.08	1.5	25	GTGGATGAGGGGGGTTTGGAGTTGGGGGATTCGTTGGGGCCTCTGGGG
52	Pf3D7_03_v3	178264	178303	40	-	-1.96	1.5	25	GGTTTTAAAAAAAGAGGGGGGTGGGGGTGTGTAAAACAGG
53	Pf3D7_03_v3	223136	223158	23	-	-2.88	1.5	25	GGGGGGGGAGGGGTAAAGGGGGG
54	Pf3D7_03_v3	239627	239644	18	+	2	1.5	25	GGGGGGGGATGAGGGGAG
55	Pf3D7_03_v3	372583	372602	20	-	-2.16	1.5	25	GGTAGGGGGGGGGGGGAGTG
56	Pf3D7_03_v3	378415	378439	25	-	-1.68	1.5	25	GGGAGAGAGGCATTTTTTGGGGGGG
57	Pf3D7_03_v3	481356	481391	36	-	-1.76	1.5	25	GGGAGAAACAACAGGAGGGGAGGGGAGCTTGAAAAG
58	Pf3D7_03_v3	676430	676456	27	+	1.68	1.5	25	GGGGGTGGGAAAATGCGTAAAAGGGGG
59	Pf3D7_03_v3	687743	687771	29	+	1.84	1.5	25	GTCGGGTGCGAATTTGGGGTTGGGGGAAG
60	Pf3D7_03_v3	738179	738198	20	+	2.12	1.5	25	GGGGGGTGGGGGGAAGGAAG
61	Pf3D7_03_v3	848028	848040	13	+	1.88	1.5	25	GGGGGGGAGGGGG
62	Pf3D7_03_v3	900799	900822	24	-	-1.6	1.5	25	GGGTGGGGGGGTTTTATATAACGG
63	Pf3D7_03_v3	950357	950387	31	+	1.88	1.5	25	GGAGTGGGGGGTATGATTGTTGGGGATTTGG
64	Pf3D7_03_v3	1006975	1006997	23	-	-1.52	1.5	25	GTGTGGGTGGTGGTGGGTGGGTG
65	Pf3D7_03_v3	1016377	1016402	26	+	1.6	1.5	25	GGTGGGGGTTGGTCTGTGGTGTAGGG
66	Pf3D7_03_v3	1034716	1034749	34	+	2.4	1.5	25	GCGCGGGGGGAGGGGGTTTGGGAGGCGGTGGAGG
67	Pf3D7_03_v3	1055941	1055964	24	-	-1.52	1.5	25	GAAGGGGGGATATAACCAGTGGGG
68	Pf3D7_04_v3	5027	5048	22	+	1.6	1.5	25	GGGGGGGGTATTGCTCTTTGGG
69	Pf3D7_04_v3	5718	5739	22	+	1.6	1.5	25	GGGGGGGGTATTGCTCTTTGGG
70	Pf3D7_04_v3	7028	7052	25	-	-1.76	1.5	25	GTGGGGTATGTGGGGTATAGTAGGG
71	Pf3D7_04_v3	7423	7446	24	+	1.52	1.5	25	GAAGGGGGGATATAACCAGTGGGG
72	Pf3D7_04_v3	33325	33350	26	-	-1.68	1.5	25	GTTGGCCGGGGCGTTGAGGGTTGGGG
73	Pf3D7_04_v3	35159	35186	28	-	-2	1.5	25	GGGGGGTTGTTGGTTGTGGTTGGGGTTG
74	Pf3D7_04_v3	35202	35227	26	-	-1.72	1.5	25	GAGGGTGGAGGTCACAAGGGCGGGGG
75	Pf3D7_04_v3	49520	49581	62	+	2.16	1.5	25	GAAGTTGGTGAGGGTGGTGGGGGTGTTATCACCACTGGGTGAGGGGGGTTGGGTGGGTTTGG
76	Pf3D7_04_v3	54650	54685	36	+	2.24	1.5	25	GGGGTTTGGTGTGGGGTTCGGGGGATAGGTACATGG
77	Pf3D7_04_v3	110425	110456	32	-	-2.08	1.5	25	GACCGAGAGAGAGGGGGAGGGGGGGAAAAATG
78	Pf3D7_04_v3	151530	151553	24	-	-2.12	1.5	25	GGGGGGGGGGGAGGAGGTTAATAG
79	Pf3D7_04_v3	163023	163047	25	-	-1.56	1.5	25	GTGGGGGGGATATTAGGTACGGCGG
80	Pf3D7_04_v3	194176	194186	11	-	-1.76	1.5	25	GGGGGGGGGGG
81	Pf3D7_04_v3	255810	255834	25	-	-1.64	1.5	25	GGGGTTGGGGTGTGTGTTGATGAGG
82	Pf3D7_04_v3	422213	422237	25	+	1.6	1.5	25	GGTGGTGTTGGGGCGGGGCGACTTG
83	Pf3D7_04_v3	454958	454983	26	-	-1.76	1.5	25	GGAAGTAGTAATGGGGGTGCTGGGGG
84	Pf3D7_04_v3	493538	493576	39	+	1.84	1.5	25	GAAAAAGAAAAAAGGGGGGGTAGGGGAAGAAGTACAATG
85	Pf3D7_04_v3	548629	548663	35	+	1.84	1.5	25	GTGGGGGTTGCGGAAGTGATTTGGGGGGTTTGGGG
86	Pf3D7_04_v3	565560	565584	25	+	2.2	1.5	25	GGGGTTGGTGAGGGTGGTGGGGGTG
87	Pf3D7_04_v3	565620	565655	36	+	1.76	1.5	25	GGCGGTGGAGGCGGGAGCGTTGGGGGAAAGGGCTTG
88	Pf3D7_04_v3	579297	579325	29	+	1.8	1.5	25	GCCGCAGGGGCCGGTGCTGGGGGGGTTTG
89	Pf3D7_04_v3	594436	594464	29	+	1.8	1.5	25	GCCGCAGGGGCCGGTGCTGGGGGGGTTTG
90	Pf3D7_04_v3	767505	767527	23	+	1.6	1.5	25	GGGGGATATTATAAAAAAGGGGG
91	Pf3D7_04_v3	788736	788773	38	-	-1.68	1.5	25	GGATTCTTCAAAAAGGGAGGGGGGGAAAAAAGAAAAGG
92	Pf3D7_04_v3	855307	855327	21	-	-1.76	1.5	25	GTTAAATCATGGGGGGGGGGG
93	Pf3D7_04_v3	855622	855639	18	-	-1.6	1.5	25	GGGGGTGGGGTGTAAAGG
94	Pf3D7_04_v3	946240	946263	24	+	1.76	1.5	25	GTACATTGGTGGGGTTGGTGGGGG
95	Pf3D7_04_v3	948497	948521	25	+	1.52	1.5	25	GAGGGCGGGTATGACAGCGGGGTGG
96	Pf3D7_04_v3	950345	950380	36	+	1.8	1.5	25	GTTGTTGGGGTTTTGGGGGTTGTCGTTATTGGGGGG
97	Pf3D7_04_v3	958138	958161	24	+	1.76	1.5	25	GTACATTGGTGGGGTTGGTGGGGG
98	Pf3D7_04_v3	960395	960419	25	+	1.52	1.5	25	GAGGGCGGGTATGACAGCGGGGTGG
99	Pf3D7_04_v3	962243	962278	36	+	1.8	1.5	25	GTTGTTGGGGTTTTGGGGGTTGTCGTTATTGGGGGG
100	Pf3D7_04_v3	971404	971431	28	+	1.68	1.5	25	GAGGGGGGGGTTTTGGTTGTGGTCCAGG
101	Pf3D7_04_v3	974019	974039	21	-	-1.52	1.5	25	GGGGGAGGAGGAAGAGAAGGG
102	Pf3D7_04_v3	974056	974089	34	-	-1.68	1.5	25	GAGGAGGCGGAGGCGGCGGAGGGGGACACGGAGG
103	Pf3D7_04_v3	1025721	1025745	25	+	1.52	1.5	25	GGAAGGCTGTAGGGTTTTGAGGGGG
104	Pf3D7_04_v3	1056202	1056239	38	-	-1.64	1.5	25	GTTGGTGGAGGTGGGGGAGGTACAGGAGGTGGTGGTGG
105	Pf3D7_04_v3	1163058	1163083	26	+	1.72	1.5	25	GAAGGAAAAGACGGAAGGGGCGGGGG
106	Pf3D7_04_v3	1165385	1165410	26	-	-1.68	1.5	25	GGGGGCGGGGGATTTTTGACACGGTG
107	Pf3D7_04_v3	1177099	1177123	25	+	1.52	1.5	25	GGGGGGAGGGTGCCACTAGGAGGAG
108	Pf3D7_04_v3	1193435	1193458	24	-	-1.52	1.5	25	GAAGGGGGGATATAACCAGTGGGG
109	Pf3D7_05_v3	55	101	47	-	-1.72	1.5	25	GGGTTCAGGGTTTAGGGTTTAGGGGGTTCAGGGTTTAGGGTTCAGGG
110	Pf3D7_05_v3	4084	4108	25	+	1.68	1.5	25	GGGGGGGGGTAAATATAGTGGTATG
111	Pf3D7_05_v3	5364	5385	22	+	1.6	1.5	25	GGGGGGGGTATTGCTCTTTGGG
112	Pf3D7_05_v3	7760	7783	24	+	1.52	1.5	25	GAAGGGGGGATATAACCAGTGGGG
113	Pf3D7_05_v3	24253	24281	29	-	-1.68	1.5	25	GATGGGGAGTGGGTGACAGGTGTGGGAGG
114	Pf3D7_05_v3	24621	24655	35	+	1.8	1.5	25	GAGGAGGTTGGGGAAGATAAAGGGGGAGTGTAAGG
115	Pf3D7_05_v3	24706	24730	25	+	1.52	1.5	25	GGGGATGGGGAAGATTGTGACAAGG
116	Pf3D7_05_v3	26122	26144	23	-	-1.52	1.5	25	GGGGGTTTGGCTTCCTCTGGGGG
117	Pf3D7_05_v3	121403	121428	26	-	-1.56	1.5	25	GGAGGGGGTGTTGGGAGGAGATTATG
118	Pf3D7_05_v3	140552	140573	22	-	-1.52	1.5	25	GGGGGAAGGGAGGATAGGTTTG
119	Pf3D7_05_v3	322098	322126	29	-	-1.76	1.5	25	GTATTGTGTTTTAGAAGGGGGGGGGGTTG
120	Pf3D7_05_v3	336399	336423	25	+	1.52	1.5	25	GAGGGGGATCCAAAAAATGAGGGGG
121	Pf3D7_05_v3	336435	336477	43	+	1.52	1.5	25	GAGGGGGACCAAAAAAAAGAGGGGGACCAAAAAAAAGAGGGGG
122	Pf3D7_05_v3	348668	348692	25	-	-1.6	1.5	25	GGGTGGATATAATACTATGGGGGGG
123	Pf3D7_05_v3	348703	348728	26	-	-1.64	1.5	25	GATAAATGGGGTAATGAAAAGGGGGG
124	Pf3D7_05_v3	422029	422047	19	+	1.52	1.5	25	GACAGGGGGTGTGGGGTAG
125	Pf3D7_05_v3	677828	677861	34	-	-1.64	1.5	25	GAGGTTTTTTTTTTGGGGAGAGGGGGATGTCAAG
126	Pf3D7_05_v3	704049	704076	28	-	-1.88	1.5	25	GGAGGGGGAGATATAAATGGTGGGGGAG
127	Pf3D7_05_v3	723619	723637	19	+	1.96	1.5	25	GATAAATGGGGGGGGGGGG
128	Pf3D7_05_v3	794077	794100	24	-	-1.56	1.5	25	GGGAAAAGAAAAAGGGAAAGGGGG
129	Pf3D7_05_v3	1028921	1028948	28	+	1.96	1.5	25	GGGGGGATATTCAAGGGGTTGAGGGATG
130	Pf3D7_05_v3	1134892	1134912	21	+	3.04	1.5	25	GGGGGGGGGGGGGGAAGGGGG
131	Pf3D7_05_v3	1139734	1139757	24	-	-2.12	1.5	25	GAGGGGGGCGGGGGGATTGTATGG
132	Pf3D7_05_v3	1295352	1295374	23	+	1.6	1.5	25	GGTGGGGAGTTTGACTGGGGCGG
133	Pf3D7_06_v3	6897	6933	37	-	-1.76	1.5	25	GCGGTGCTGTAGGGGGTGTTCGGGGTCATGGCGGTGG
134	Pf3D7_06_v3	48675	48697	23	+	1.52	1.5	25	GTGTGGGTGGTGGTGGGTGGGTG
135	Pf3D7_06_v3	56928	56953	26	-	-1.84	1.5	25	GGGGCAATATAGGGGGGGAGGTACTG
136	Pf3D7_06_v3	82090	82117	28	-	-1.56	1.5	25	GATGTTGTATTGGGGTTAGGGGGATAAG
137	Pf3D7_06_v3	91364	91381	18	+	2	1.5	25	GGGGGGGGGGATGGGATG
138	Pf3D7_06_v3	228527	228555	29	-	-1.64	1.5	25	GTGTAAGAAAGGAGGGGAAGGGGAAAAGG
139	Pf3D7_06_v3	311768	311794	27	+	1.68	1.5	25	GGAGGAAGAGGAGGGGGAAAGGGAACG
140	Pf3D7_06_v3	363882	363919	38	+	1.76	1.5	25	GAGTTTTTACCAAAAGGGGGGGGGGAAAAAAAAAAAGG
141	Pf3D7_06_v3	422653	422677	25	+	1.6	1.5	25	GGGGGGGGGTTTAGTGTTAGTTTTG
142	Pf3D7_06_v3	560478	560494	17	-	-1.68	1.5	25	GAAATGGGGGGGGAGGG
143	Pf3D7_06_v3	608704	608724	21	-	-1.52	1.5	25	GGGTAAAAGGGTGGAAAGGGG
144	Pf3D7_06_v3	654553	654579	27	+	1.6	1.5	25	GTACGAGGGGAAGCAAGAGGGGGAGTG
145	Pf3D7_06_v3	728066	728092	27	+	1.56	1.5	25	GCTGGGGTGAAGTACGGGGAGGTGTTG
146	Pf3D7_06_v3	814604	814618	15	+	1.52	1.5	25	GGGGGGGAGGGATTG
147	Pf3D7_06_v3	957819	957852	34	-	-1.84	1.5	25	GGAGGAGGTGGTGGAGGTGGGGGAGGTGCAGGTG
148	Pf3D7_06_v3	997347	997370	24	-	-1.52	1.5	25	GGGGACTACATAAATAGGGGGTGG
149	Pf3D7_06_v3	1020404	1020436	33	-	-1.56	1.5	25	GGCCTACAGGGGGGGGGGAATTATACATACATG
150	Pf3D7_06_v3	1025173	1025198	26	+	1.56	1.5	25	GGCAAAATGGAAAATGGGGGGGGTAG
151	Pf3D7_06_v3	1026264	1026289	26	+	1.84	1.5	25	GGAAAGGGCAAAGGGGAAGGGGAAGG
152	Pf3D7_06_v3	1036931	1036946	16	+	1.84	1.5	25	GAGGGGGAGGGGGGAG
153	Pf3D7_06_v3	1041917	1041936	20	-	-1.6	1.5	25	GTTGGGAAGGGGGGGAGAAG
154	Pf3D7_06_v3	1309335	1309360	26	+	1.84	1.5	25	GGGGCAATATAGGGGGGGAGGTACTG
155	Pf3D7_06_v3	1317894	1317916	23	-	-1.52	1.5	25	GTGTGGGTGGTGGTGGGTGGGTG
156	Pf3D7_06_v3	1361185	1361226	42	+	2.08	1.5	25	GTCGACGAAGCGACGGGGGCGGGGGGGGACGACCTAGTGGTG
157	Pf3D7_06_v3	1362702	1362724	23	+	1.56	1.5	25	GGGGGAGGTGAGTGTAGGGTCGG
158	Pf3D7_06_v3	1377523	1377550	28	+	1.6	1.5	25	GGGGGTGGAGGGAGTTTTTCTTCGGGGG
159	Pf3D7_06_v3	1378998	1379024	27	+	1.76	1.5	25	GGACAGGTGGGTGGTTTGGGGGGTTAG
160	Pf3D7_06_v3	1379769	1379795	27	-	-1.52	1.5	25	GTGGGGGGATTAACGAAGTGGGCGGAG
161	Pf3D7_06_v3	1382588	1382618	31	-	-1.72	1.5	25	GGTAGGGGTGCTGGCGGGGATGGTATTGAGG
162	Pf3D7_06_v3	1407467	1407490	24	-	-1.52	1.5	25	GAAGGGGGGATATAACCAGTGGGG
163	Pf3D7_07_v3	5846	5868	23	+	1.52	1.5	25	GGGGGGGGGTATTGCTCTTTCGG
164	Pf3D7_07_v3	7552	7575	24	+	1.52	1.5	25	GAAGGGGGGATATAACCAGTGGGG
165	Pf3D7_07_v3	20322	20346	25	+	1.52	1.5	25	GGTGGTGGGGGTGGTAAGGATGAAG
166	Pf3D7_07_v3	25666	25711	46	-	-2.12	1.5	25	GGTGCGGGGGGTCCGGCTTCGGGGGCAGGGGTGTCTTCGTTGTTGG
167	Pf3D7_07_v3	72272	72294	23	+	1.52	1.5	25	GTGTGGGTGGTGGTGGGTGGGTG
168	Pf3D7_07_v3	126363	126425	63	-	-1.92	1.5	25	GAGACAGGCAGGGGGACAGGCAGGGGGACAGGCAGGGGGACAGGCAGAGGGACAGGCAGGGGG
169	Pf3D7_07_v3	133939	133961	23	-	-1.68	1.5	25	GGGGGGGGGGAAAAAAAAAAGTG
170	Pf3D7_07_v3	210927	210954	28	-	-1.52	1.5	25	GGGGAAGATGAAAAAAAGGGGAAAGGGG
171	Pf3D7_07_v3	308454	308477	24	-	-1.8	1.5	25	GGCGTTTGGGGGATAAAGGGGGAG
172	Pf3D7_07_v3	514226	514249	24	+	1.6	1.5	25	GGGTGGAGGTCACCAGGGCGGGGG
173	Pf3D7_07_v3	514265	514300	36	+	2.04	1.5	25	GGGGGGTTGTTGGTTGTGATGGGGGTTTCACTGGGG
174	Pf3D7_07_v3	514353	514380	28	+	1.6	1.5	25	GAGAACGGGGGTTTGTTCGGGGTTGTGG
175	Pf3D7_07_v3	515787	515808	22	+	1.56	1.5	25	GTCGGTGAGGGTGGTGGGGGTG
176	Pf3D7_07_v3	532461	532501	41	-	-1.68	1.5	25	GGAAGACCAGGTGAACGGGGAGGGGGAGCAGCCGGTGGAAG
177	Pf3D7_07_v3	547992	548013	22	-	-1.76	1.5	25	GGGGGAGGAAAAGACGGAGGGG
178	Pf3D7_07_v3	558421	558445	25	-	-1.6	1.5	25	GGGAAGACGAATGGGAAGAAGGGGG
179	Pf3D7_07_v3	569098	569154	57	+	1.88	1.5	25	GGGGTGTTCGAATGGATTTGGGGGGTTTGTTGGTTGTGATGGGGGTTTGGGTACGGG
180	Pf3D7_07_v3	583777	583802	26	+	1.56	1.5	25	GGGGCCGGTGCTGGGGGTGTTAATGG
181	Pf3D7_07_v3	586503	586530	28	-	-1.72	1.5	25	GGAGGAAGGCACGGACGGAGGGGGGGAG
182	Pf3D7_07_v3	602792	602818	27	+	1.52	1.5	25	GTGGAGGGATATTAGGTGGGGGTATTG
183	Pf3D7_07_v3	710626	710656	31	-	-1.96	1.5	25	GAAGAAGAAGAAGAAGGGGGGGGGAAGGGTG
184	Pf3D7_07_v3	778410	778445	36	-	-1.6	1.5	25	GGGGTGATAGAAAAGGGGGTGATAGAAAAAGGGGTG
185	Pf3D7_07_v3	870672	870745	74	+	1.72	1.5	25	GCATGGGGAAGATGTAAAGGGGGAAGATGTAAAGGGGGAAGATGTAAAGGGGGAAGATGTAAAGGGGGAAGATG
186	Pf3D7_07_v3	965124	965148	25	+	1.8	1.5	25	GTATCGATGGGGGAGGGCGCAGGGG
187	Pf3D7_07_v3	985429	985452	24	-	-1.72	1.5	25	GGGTTAAGAGACGTTGGGGTGGGG
188	Pf3D7_07_v3	1003200	1003221	22	+	1.52	1.5	25	GGTGGGGGGGGAATATGTTTTG
189	Pf3D7_07_v3	1003662	1003696	35	+	2	1.5	25	GTTGGAGGAGGGGGAGGGGGAATATGTGAAAAATG
190	Pf3D7_07_v3	1038826	1038850	25	-	-1.6	1.5	25	GGGGAGGGTAATAATAACAATGGGG
191	Pf3D7_07_v3	1047984	1048008	25	-	-1.56	1.5	25	GGGGGGATAAATAAACATAAAGGGG
192	Pf3D7_07_v3	1075623	1075647	25	+	1.52	1.5	25	GTGTACAGGGCAGTTATAGGGGGGG
193	Pf3D7_07_v3	1089510	1089532	23	+	1.6	1.5	25	GGTGGGGAGTTTGACTGGGGCGG
194	Pf3D7_07_v3	1148029	1148040	12	+	1.64	1.5	25	GGGGGGGGAGGG
195	Pf3D7_07_v3	1420011	1420041	31	+	2	1.5	25	GAAGGGGTTGGTAAGGGTGGAGGGGTATCGG
196	Pf3D7_08_v3	146	170	25	-	-1.64	1.5	25	GGGGTTCAGGGTTTAGGGTTCAGGG
197	Pf3D7_08_v3	6064	6086	23	+	1.76	1.5	25	GGGGGGGGGTATTGCTCTTTGGG
198	Pf3D7_08_v3	7081	7104	24	+	1.52	1.5	25	GAAGGGGGGATATAACCAGTGGGG
199	Pf3D7_08_v3	23712	23754	43	+	1.76	1.5	25	GGAAGGCACAAAACAGGGGTCGGGGGAAAAGAAGGTGGATGGG
200	Pf3D7_08_v3	24678	24702	25	-	-1.52	1.5	25	GGTTTTGGGGGTGAAGGGTTTGGCG
201	Pf3D7_08_v3	31714	31779	66	+	2.08	1.5	25	GAAGGGTTGGTTCGCAGGGGGGGGTTGTACGGGTGGAGGCGGGGGTACCTCAGGTTTTTTGGGGGG
202	Pf3D7_08_v3	40954	40976	23	-	-1.52	1.5	25	GCACGAGGGGAACGGACAGGGGG
203	Pf3D7_08_v3	43132	43155	24	-	-1.56	1.5	25	GGGGTTTGGTGTGGGTTTCGGGTG
204	Pf3D7_08_v3	44330	44367	38	-	-1.64	1.5	25	GTAGAGGGTGATCGGGGTGAGGGCGGTGACACCAGGGG
205	Pf3D7_08_v3	45761	45785	25	-	-1.56	1.5	25	GGGCTGTCGGGTGGTGGGTTTAGGG
206	Pf3D7_08_v3	46917	46977	61	-	-2.16	1.5	25	GAAGGAGTCAAGGGTGGTGGGGGTATCACTAGGGGCTGAGGGGGGTTGGGAGGTTTTGGGG
207	Pf3D7_08_v3	47044	47072	29	+	1.6	1.5	25	GAGATGTTGGGGAAGATAAAGGGGGACTG
208	Pf3D7_08_v3	75402	75429	28	-	-1.56	1.5	25	GAGACATTTTAGGGGAGAGGGGGAGAAG
209	Pf3D7_08_v3	92962	92987	26	-	-1.8	1.5	25	GAAAGAAGGAAAGGGGAAGGAGGGGG
210	Pf3D7_08_v3	144856	144877	22	-	-1.68	1.5	25	GGGAAAATTTTGGGGGGTTGGG
211	Pf3D7_08_v3	259134	259156	23	+	1.76	1.5	25	GGTTATTTGGTTGGGGGGGGAGG
212	Pf3D7_08_v3	434863	434884	22	-	-1.92	1.5	25	GGGGTTGTTGAGGGTGGGGGTG
213	Pf3D7_08_v3	436364	436391	28	-	-1.84	1.5	25	GAGGTGGGGCCGCAGGGGGAGGTGGAGG
214	Pf3D7_08_v3	436456	436480	25	-	-1.52	1.5	25	GAGGGCGGGTATGACAGCGGGGTGG
215	Pf3D7_08_v3	442782	442828	47	-	-1.72	1.5	25	GTCAGTGGGGCCAGGTGTGAGGGGGTCGCGTGAGGGGACGGTGTCGG
216	Pf3D7_08_v3	442978	443003	26	+	1.72	1.5	25	GGACGGGAAGGGGGAGGAGGAAGAGG
217	Pf3D7_08_v3	444185	444209	25	+	1.56	1.5	25	GGGGATGGGGAAGAATGTGAAAAGG
218	Pf3D7_08_v3	445613	445653	41	-	-1.76	1.5	25	GCCGGGGTTGGAATCGCTGGGGGGTGTTGGTTGTGGTTGGG
219	Pf3D7_08_v3	462679	462703	25	-	-1.68	1.5	25	GGGGAGGTGCCGATTTTGGGGCGGG
220	Pf3D7_08_v3	464253	464285	33	-	-1.8	1.5	25	GGGTTGTTGGGGTTTCACTCGGGGGGGTTTTGG
221	Pf3D7_08_v3	937961	937979	19	-	-1.6	1.5	25	GAGGGGGATGGGGAGAGAG
222	Pf3D7_08_v3	1159202	1159226	25	-	-1.56	1.5	25	GAAAAAGTGATGGGGAAGGGGAAGG
223	Pf3D7_08_v3	1197544	1197578	35	-	-1.72	1.5	25	GTTTTTTTTTTGGGGGGGGAGGGTGAATACACACG
224	Pf3D7_08_v3	1276253	1276288	36	+	1.72	1.5	25	GGGTGAGTGGATGAATGGGTGTGGGGGGTACTAGGG
225	Pf3D7_08_v3	1353307	1353327	21	-	-2.32	1.5	25	GGGGGGGGGGGGGGTGTTTTG
226	Pf3D7_08_v3	1433370	1433395	26	+	1.6	1.5	25	GGTGGGGGTTGGTCTGTGGTGTAGGG
227	Pf3D7_08_v3	1438088	1438113	26	+	1.6	1.5	25	GGGGGTTGTCGAACACAGTTGGGGGG
228	Pf3D7_08_v3	1438165	1438211	47	+	1.96	1.5	25	GGTGCTGCAGGGGTTGATGGAGGGGCCGCAGGGGCCGGTGCCGGGGG
229	Pf3D7_08_v3	1439728	1439757	30	+	1.64	1.5	25	GTGTATTGGTATTGGGGGTTTAGGGGTTTG
230	Pf3D7_08_v3	1439918	1439942	25	+	1.56	1.5	25	GTGGGGGACCAGGAGGTGTGGGAGG
231	Pf3D7_08_v3	1440821	1440845	25	-	-1.72	1.5	25	GGACCGGAGGACGGAGGGGGGGAGG
232	Pf3D7_08_v3	1443410	1443440	31	-	-1.88	1.5	25	GGAGGTAGGGGTGGTCAGGTTGGTGGGGATG
233	Pf3D7_08_v3	1465937	1465958	22	-	-1.6	1.5	25	GGGGGGGGTATTGCTCTTTGGG
234	Pf3D7_08_v3	1467212	1467235	24	-	-1.52	1.5	25	GGGGGGGGTAAATATAGTGGTATG
235	Pf3D7_08_v3	1472618	1472662	45	+	1.72	1.5	25	GGGTTTAGGGTTCAGGGTTTAGGGGTTAGGGTTTAGGGTTTAGGG
236	Pf3D7_09_v3	4963	4984	22	+	1.6	1.5	25	GGGGGGGGTATTGCTCTTTGGG
237	Pf3D7_09_v3	22554	22594	41	+	1.76	1.5	25	GGAGGAAGGCACGGAAGGGACGGGGGAGGTGGAGGAAAACG
238	Pf3D7_09_v3	23753	23777	25	-	-1.6	1.5	25	GGGGCTGAGGCGATTTGGGGTTTGG
239	Pf3D7_09_v3	25124	25148	25	-	-1.72	1.5	25	GGGGGGGTGATGGGGTTTTCACACG
240	Pf3D7_09_v3	52818	52843	26	+	1.56	1.5	25	GGAGGGGGGGTTTCCTGTGAGGGATG
241	Pf3D7_09_v3	75085	75113	29	+	1.68	1.5	25	GTGGAGGTGTCTTGGGAGGGGGTGTGGCG
242	Pf3D7_09_v3	340617	340645	29	-	-2.4	1.5	25	GAAGGTTGAGGAAGTGGGGAGGGGGGGGG
243	Pf3D7_09_v3	369181	369209	29	+	2.24	1.5	25	GTTCTTTTGTTTCTGGGGGGGGGTGGGGG
244	Pf3D7_09_v3	375616	375632	17	-	-1.68	1.5	25	GGGGGGGGGAGAAGGAG
245	Pf3D7_09_v3	500034	500056	23	-	-1.84	1.5	25	GTAAAAAAGGGGGGGGGGGAAAG
246	Pf3D7_09_v3	509805	509835	31	-	-1.52	1.5	25	GGTCGTAAGGGTGTGGGGGGATTTTATATGG
247	Pf3D7_09_v3	602794	602812	19	-	-1.72	1.5	25	GGGGAATGTGTGTGGGGGG
248	Pf3D7_09_v3	634312	634330	19	+	1.84	1.5	25	GAATAGGGGGTGGGGGGTG
249	Pf3D7_09_v3	942733	942752	20	+	1.52	1.5	25	GGATGGGGAATGATGGGGAG
250	Pf3D7_09_v3	1085422	1085447	26	-	-1.92	1.5	25	GGGGGGGGGGGGTGTATTCATTTCAG
251	Pf3D7_09_v3	1098217	1098242	26	-	-1.6	1.5	25	GAATGGGGGGAGATGGAGGGAGTTTG
252	Pf3D7_09_v3	1130301	1130322	22	-	-1.52	1.5	25	GGGGTGAGGTGGGGTTTAAGCG
253	Pf3D7_09_v3	1182354	1182366	13	+	1.52	1.5	25	GAGGGGGGGAGGG
254	Pf3D7_09_v3	1267375	1267393	19	-	-1.6	1.5	25	GGAAAATGGGGAAAGGGGG
255	Pf3D7_09_v3	1349714	1349731	18	-	-1.84	1.5	25	GGGGGGGAGGGTTTAGGG
256	Pf3D7_09_v3	1359591	1359614	24	-	-1.52	1.5	25	GAAGGTGGGGGGAATGTACATGGG
257	Pf3D7_09_v3	1481580	1481605	26	-	-1.52	1.5	25	GGTGGGGGTTGGTCTGTGGTTCAGGG
258	Pf3D7_09_v3	1498052	1498081	30	+	1.92	1.5	25	GAGGGGGGTTTTGGTTGTGGGGTTTCGGGG
259	Pf3D7_09_v3	1537088	1537112	25	-	-1.68	1.5	25	GGGGGGGGGTAAATATAGTGGTATG
260	Pf3D7_10_v3	8411	8434	24	+	1.52	1.5	25	GAAGGGGGGATATAACCAGTGGGG
261	Pf3D7_10_v3	28503	28535	33	+	1.68	1.5	25	GTAGTGGTGGGGGTGGAGGTTGTGGTGAGGAAG
262	Pf3D7_10_v3	32206	32238	33	-	-1.84	1.5	25	GTGGTTGAGGGGTTTTCGGGGTGTTGGGAGGAG
263	Pf3D7_10_v3	33548	33572	25	-	-1.6	1.5	25	GGGTGGTGGGGGTATTTTCACAGGG
264	Pf3D7_10_v3	48410	48446	37	-	-2.12	1.5	25	GTGGGGCGATGTGTGGGGCGGATGGGGGCACTCTTAG
265	Pf3D7_10_v3	168455	168497	43	-	-1.52	1.5	25	GGTGGGGATAACAACAATGGTGGGGATAACAACAATGGTGGGG
266	Pf3D7_10_v3	181358	181380	23	-	-1.68	1.5	25	GTGGTGAAAAGGGGATATGGGGG
267	Pf3D7_10_v3	202871	202900	30	+	1.8	1.5	25	GTATAATATATTGGGGGGTGGGGTGGCGAG
268	Pf3D7_10_v3	340225	340250	26	-	-1.52	1.5	25	GGGTTAGGGGGTGGTTCTATTGGTGG
269	Pf3D7_10_v3	639743	639761	19	+	1.64	1.5	25	GGGGTGGGGGAGTTTAAGG
270	Pf3D7_10_v3	717881	717911	31	-	-1.64	1.5	25	GATAAAAAAAGGGAAGGGGGGTGGATGGACG
271	Pf3D7_10_v3	718916	718937	22	+	1.64	1.5	25	GGTTTTAGGATGAAGGGGGGGG
272	Pf3D7_10_v3	731142	731166	25	+	1.52	1.5	25	GGTGGGGTGGGGTATGTTTTTATAG
273	Pf3D7_10_v3	732190	732206	17	+	1.68	1.5	25	GAGGGGGATTGGGGGTG
274	Pf3D7_10_v3	733970	733984	15	-	-1.8	1.5	25	GGGGGAGGGGGGATG
275	Pf3D7_10_v3	768186	768206	21	+	2.28	1.5	25	GGGGGGGAAGGGAGGTAGGGG
276	Pf3D7_10_v3	769129	769152	24	-	-1.52	1.5	25	GATATAATAATAGAAGGGGGGGGG
277	Pf3D7_10_v3	900596	900629	34	-	-2.04	1.5	25	GAAGAAGATGGGGATGGGGATGGGGATGACGATG
278	Pf3D7_10_v3	909661	909775	115	+	1.56	1.5	25	GGGGTGGTTCATATTATTGGGGTGGTTCATATTATTGGGGTGGTTCATATTATTGGGGTGGTTCATATTATTGGGGTGGTTCATATTATTGGGGTGGTTCATATTATTGGGGTGG
279	Pf3D7_10_v3	916186	916210	25	+	1.6	1.5	25	GCTTATATTATTTTGGGGGGAGGGG
280	Pf3D7_10_v3	989003	989032	30	-	-1.8	1.5	25	GTAAGGAGGGGAGGGGGGAAAATCAAAAAG
281	Pf3D7_10_v3	1121662	1121686	25	-	-1.52	1.5	25	GGGAAATGGGGGGTCCAAATATGGG
282	Pf3D7_10_v3	1194007	1194031	25	+	1.52	1.5	25	GGAGGGGAAAAAGAATAATGTGGGG
283	Pf3D7_10_v3	1258444	1258469	26	-	-1.8	1.5	25	GGGGTCGTTCCAGGGGGAAGATGGGG
284	Pf3D7_10_v3	1286089	1286128	40	+	1.6	1.5	25	GATATTTCTAAAAAAGGGGGGGGGGATCATAAAAATTAAG
285	Pf3D7_10_v3	1310404	1310420	17	+	1.6	1.5	25	GGGGGGGGGGATTTACG
286	Pf3D7_10_v3	1331030	1331052	23	+	1.52	1.5	25	GGGTTTTTTGGGGGGGTATTATG
287	Pf3D7_10_v3	1584116	1584141	26	+	1.84	1.5	25	GGGGCAATATAGGGGGGGAGGTACTG
288	Pf3D7_10_v3	1584548	1584697	150	+	3.52	1.5	25	GGGGGAATTGTAGTTTAAAGGGGCCGGGTTGGGGGGTTGGTTGAGGAAGGGTGAGGGGGGGGGGGGGGGAAAGTGGGGGGGCGGGAGGTGGGCGGGGGGAGGGGGAAGGGGGGGGGGGCGAGGGGGGTTGGGGGGTGTGTGGTTTTAAAG
289	Pf3D7_10_v3	1591148	1591170	23	-	-1.52	1.5	25	GTGTGGGTGGTGGTGGGTGGGTG
290	Pf3D7_10_v3	1644730	1644756	27	+	1.76	1.5	25	GGGGGTGCTGTTGGCGGTTGGGGTTGG
291	Pf3D7_10_v3	1646314	1646344	31	+	1.8	1.5	25	GGGGAAGAGGAGCCGGGGGTGATGGGTTGGG
292	Pf3D7_10_v3	1646559	1646583	25	+	1.8	1.5	25	GGGGGTAACACGAGATTGGGAGGGG
293	Pf3D7_10_v3	1647485	1647525	41	-	-2	1.5	25	GAAGGAAGACACGGACGGGGAGGGGGGGTCACCAAAAGAGG
294	Pf3D7_10_v3	1679404	1679427	24	-	-1.52	1.5	25	GAAGGGGGGATATAACCAGTGGGG
295	Pf3D7_10_v3	1687114	1687137	24	+	1.68	1.5	25	GGGGTTAGGGTTTAGGGTTCAGGG
296	Pf3D7_10_v3	1687253	1687290	38	+	1.68	1.5	25	GGTTTTAGGGTTTGGGGTTTAGGGTTCAGGGTTTAGGG
297	Pf3D7_11_v3	539	563	25	-	-1.64	1.5	25	GGGGTTCAGGGTTCAGGGTTTAGGG
298	Pf3D7_11_v3	580	624	45	-	-1.72	1.5	25	GGGTTTAGGGTTTAGGGTTTAGGGGTTAGGGTTCAGGGTTTAGGG
299	Pf3D7_11_v3	5850	5872	23	+	1.52	1.5	25	GGGGGGGGGTATTGCTCTTTCGG
300	Pf3D7_11_v3	6541	6562	22	+	1.6	1.5	25	GGGGGGGGTATTGCTCTTTGGG
301	Pf3D7_11_v3	8248	8271	24	+	1.52	1.5	25	GAAGGGGGGATATAACCAGTGGGG
302	Pf3D7_11_v3	29368	29404	37	-	-1.8	1.5	25	GGGCGGTTGTAAGGGGGGGTAAAGGTGGTGATGTAGG
303	Pf3D7_11_v3	34808	34832	25	-	-1.52	1.5	25	GGCGGCCAGGAGGCGGAGGGGGTGG
304	Pf3D7_11_v3	39906	39942	37	-	-1.72	1.5	25	GCGGGTGCTTTTGGTGGGGGAGGCGGAGGCGGAGGAG
305	Pf3D7_11_v3	39974	40006	33	-	-1.68	1.5	25	GTGCTCGGCAGGGAGGGGAGAGGGAGCAGGTTG
306	Pf3D7_11_v3	86846	86868	23	+	1.52	1.5	25	GTGTGGGTGGTGGTGGGTGGGTG
307	Pf3D7_11_v3	94658	94683	26	-	-1.84	1.5	25	GGGGCAATATAGGGGGGGAGGTACTG
308	Pf3D7_11_v3	203592	203615	24	+	1.56	1.5	25	GGGAGGGAAAAAAAATGATGGGGG
309	Pf3D7_11_v3	250345	250360	16	-	-1.68	1.5	25	GAAGAGGGGGTGGGGG
310	Pf3D7_11_v3	292397	292420	24	+	1.52	1.5	25	GGGACGAGGAAGAGGAGGAAGGGG
311	Pf3D7_11_v3	443853	443881	29	+	2	1.5	25	GGAGGGGGGGGGAAGGTTGAAGGTGCTTG
312	Pf3D7_11_v3	584413	584437	25	-	-1.64	1.5	25	GGGGATCTGATTGGGGAGAAGGAGG
313	Pf3D7_11_v3	630909	630942	34	-	-1.64	1.5	25	GAAATAGTTGGGGAAATGGTTGGGGTAAAGAAGG
314	Pf3D7_11_v3	720486	720497	12	+	1.92	1.5	25	GGGGGGGGGGGG
315	Pf3D7_11_v3	748924	748938	15	-	-1.8	1.5	25	GATTGGGGGGGGGGG
316	Pf3D7_11_v3	934697	934723	27	+	2.48	1.5	25	GGGGGGGGGGGGGGTTGGAAGATTGAG
317	Pf3D7_11_v3	1120609	1120632	24	+	1.64	1.5	25	GGGGGAATAGTAAAAAGGGGTTGG
318	Pf3D7_11_v3	1471408	1471428	21	-	-1.52	1.5	25	GTATAGTTGGGGATGGGGTGG
319	Pf3D7_11_v3	1509999	1510023	25	+	1.52	1.5	25	GTTGTTGGTGGTGGTGGTGGTGGGG
320	Pf3D7_11_v3	1774147	1774161	15	+	1.56	1.5	25	GGGGGGGGCTGGAGG
321	Pf3D7_11_v3	1932227	1932249	23	+	1.6	1.5	25	GGTGGGGAGTTTGACTGGGGCGG
322	Pf3D7_11_v3	2031348	2031391	44	+	1.72	1.5	25	GGTGGAGGACAAGGTGGAGGGGTCGGGACCAAAAGAGGGGGAGG
323	Pf3D7_11_v3	2033479	2033510	32	-	-1.64	1.5	25	GGTTCAGGCTCGGGGTCGGAGGGGAATGGAAG
324	Pf3D7_11_v3	2038278	2038301	24	+	1.68	1.5	25	GGGTTTGGGGTTCAGGGTTTAGGG
325	Pf3D7_12_v3	352	382	31	-	-1.68	1.5	25	GGGTTCAGGGTTTAGGGTTCAGGGGTTAGGG
326	Pf3D7_12_v3	20096	20127	32	-	-1.6	1.5	25	GGTGTTTGGACGGGGTTTTTGGGGACATGAGG
327	Pf3D7_12_v3	20266	20291	26	-	-1.72	1.5	25	GGGGGAGAGGGTTTCCGTTTGGGGTG
328	Pf3D7_12_v3	20409	20441	33	-	-1.76	1.5	25	GGGTGAGGGTGGTGGGGGTGTTATCACTAGGGG
329	Pf3D7_12_v3	21912	21966	55	-	-1.84	1.5	25	GCGGGTGGTAAGTAGGGTTGGGGTTCTTGTGGGGGTTTTGGTCGAGGTCTTGGGG
330	Pf3D7_12_v3	35749	35773	25	-	-1.52	1.5	25	GGGGGTGGGTGCTTAGCATTATGGG
331	Pf3D7_12_v3	36181	36218	38	-	-1.92	1.5	25	GGCTGTGCTGTAGGGGGTAGTTGGGGTAAGGGTGTCGG
332	Pf3D7_12_v3	39926	39961	36	-	-1.72	1.5	25	GCTGGAGGCAGAGGTGGGGGTAAGGGTGGTTTTGTG
333	Pf3D7_12_v3	146039	146058	20	-	-1.68	1.5	25	GATAGAAAAGGGGAGGGGGG
334	Pf3D7_12_v3	768807	768879	73	+	1.8	1.5	25	GAGGGTGGATGTCGCCAGGGGGGGTATTGGTGGTGATGGAGGCGCCGCAGGGGCCGGGGGTTCGGGGACCACG
335	Pf3D7_12_v3	770434	770457	24	+	2.12	1.5	25	GTGGGGGTGTTGAGGGTGGGGGTG
336	Pf3D7_12_v3	857969	857996	28	-	-1.76	1.5	25	GTGGGTCGGTTTTAGGGGGGGTAAGGAG
337	Pf3D7_12_v3	985248	985273	26	+	1.84	1.5	25	GGGGTTGGGTTAGGGTCTATGAGGGG
338	Pf3D7_12_v3	1025986	1026026	41	-	-1.68	1.5	25	GGGGATGATACAAGTATGATGGGGGGACATGATGGGGAAAG
339	Pf3D7_12_v3	1127925	1127939	15	-	-1.64	1.5	25	GGGGGGGGAAAAGGG
340	Pf3D7_12_v3	1179364	1179389	26	+	1.72	1.5	25	GGAGGGGGGGGTGAAATGGTGAAGAG
341	Pf3D7_12_v3	1201108	1201120	13	+	1.92	1.5	25	GGGGGGGGAGGGG
342	Pf3D7_12_v3	1209243	1209271	29	-	-1.64	1.5	25	GCTATAAAGGGGGGGGGAAAAGGTATAAG
343	Pf3D7_12_v3	1357476	1357500	25	-	-1.52	1.5	25	GTACGTGGTAATGATGGGGTTGGGG
344	Pf3D7_12_v3	1360357	1360395	39	+	2.4	1.5	25	GTTTTTTTTTTTGGGGGGGTGGGGGGAAGGACGAAGGAG
345	Pf3D7_12_v3	1424194	1424222	29	+	1.64	1.5	25	GATGGGGAAGATGATGGGGAGGATGATGG
346	Pf3D7_12_v3	1478856	1479006	151	-	-1.84	1.5	25	GAGAAGGGGATGGAGAAGGGGATGGAGAAGGGGATGGAGAAGGGGATGGAGAAGGGGATGGAGAAGGGGATGGAGAAGGGGATGGAGAAGGGGATGGAGAAGGGGATGGAGAAGGGGATGGAGAAGGGGATGGAGAAGGGGATGGAGAATG
347	Pf3D7_12_v3	1575577	1575598	22	+	1.64	1.5	25	GGGGGGGGGGAAAAAAAAAAAG
348	Pf3D7_12_v3	1593650	1593678	29	+	2.16	1.5	25	GATTACAGGGGGGGAAGGGGAATGTAGGG
349	Pf3D7_12_v3	1697595	1697631	37	-	-2.04	1.5	25	GGGGAACTATAGGGGGTGATCGGGGAGGCGGTGGAGG
350	Pf3D7_12_v3	1699080	1699102	23	-	-1.56	1.5	25	GAACTGGGAAAGGGTTGGGGGTG
351	Pf3D7_12_v3	1708258	1708276	19	-	-1.52	1.5	25	GGGGTTGTTGAGGGGGTCG
352	Pf3D7_12_v3	1709741	1709764	24	-	-1.8	1.5	25	GGGGGGGTTTTGGTCGTGGTTGGG
353	Pf3D7_12_v3	1709854	1709878	25	-	-1.68	1.5	25	GAGGGCGGGTTTCATGAGGGGGTGG
354	Pf3D7_12_v3	1722438	1722461	24	-	-1.52	1.5	25	GTGGGGGCGGCAGGTGATGATGGG
355	Pf3D7_12_v3	1724987	1725014	28	-	-2.04	1.5	25	GGGGGGGTGTCTGATGTGGGGGATGTGG
356	Pf3D7_12_v3	1725167	1725201	35	-	-1.72	1.5	25	GGGTTTGAGAACGGGGGTTTCATGGGGGTTGCTGG
357	Pf3D7_12_v3	1725220	1725261	42	-	-1.64	1.5	25	GAGGGTGGATGTCACCAGGGGGGGTCTTGGTGGTGATGTAGG
358	Pf3D7_12_v3	1739373	1739394	22	-	-1.56	1.5	25	GTCGGTGAGGGTGGTGGGGGTG
359	Pf3D7_12_v3	1739523	1739546	24	+	1.52	1.5	25	GTATAGTGGGGATGGGGAGGACTG
360	Pf3D7_12_v3	1835508	1835553	46	-	-1.68	1.5	25	GTGGGGGAAGAACAAAAAGTGGGGGAAGAACAAAAAGTGGGGGAAG
361	Pf3D7_12_v3	1989034	1989061	28	+	2.04	1.5	25	GGGGGGAGTTGAAATGGGAGGGGTTGTG
362	Pf3D7_12_v3	2062535	2062558	24	-	-1.6	1.5	25	GGGGGAGGGGGAACAAAAAAAAAG
363	Pf3D7_12_v3	2094222	2094255	34	+	1.76	1.5	25	GGTATTATGAAAAGGGGGGAGGGGCACATCAGCG
364	Pf3D7_12_v3	2243591	2243619	29	+	1.84	1.5	25	GTGGGGGGTTGTGGTTGTGGTCGTGGGGG
365	Pf3D7_12_v3	2245185	2245204	20	+	1.52	1.5	25	GGGGGTTGTTGATGGGGTCG
366	Pf3D7_12_v3	2248937	2248960	24	-	-1.56	1.5	25	GGGGGGAAGTAATGGCGGTGGCGG
367	Pf3D7_12_v3	2264161	2264184	24	-	-1.52	1.5	25	GAAGGGGGGATATAACCAGTGGGG
368	Pf3D7_12_v3	2266558	2266579	22	-	-1.6	1.5	25	GGGGGGGGTATTGCTCTTTGGG
369	Pf3D7_12_v3	2267850	2267875	26	-	-1.64	1.5	25	GGGCTGTTTCTTTAGGTTGGGGGGGG
370	Pf3D7_13_v3	490	536	47	-	-1.72	1.5	25	GGGTTCAGGGTTTAGGGTTTAGGGGGTTCAGGGTTTAGGGTTCAGGG
371	Pf3D7_13_v3	4519	4543	25	+	1.68	1.5	25	GGGGGGGGGTAAATATAGTGGTATG
372	Pf3D7_13_v3	5799	5820	22	+	1.6	1.5	25	GGGGGGGGTATTGCTCTTTGGG
373	Pf3D7_13_v3	8195	8218	24	+	1.52	1.5	25	GAAGGGGGGATATAACCAGTGGGG
374	Pf3D7_13_v3	35965	36027	63	+	2.08	1.5	25	GAGGGCGGTTTTAAGGGGGGGTAAAGGTGGTGGAGGAGGGGGTAGAGGTGCTGGTGCTTGGGG
375	Pf3D7_13_v3	36295	36320	26	+	1.6	1.5	25	GGGGTTTTGGTCAGGTTTGGGGTCGG
376	Pf3D7_13_v3	38006	38039	34	+	2.16	1.5	25	GTTTGTGTGTCGGGGTTTGGGGGTGGGGAACATG
377	Pf3D7_13_v3	40021	40042	22	+	1.52	1.5	25	GATGGTGCAGGGTGAAGGGGGG
378	Pf3D7_13_v3	81564	81585	22	-	-2.28	1.5	25	GGGGGGGGGGGGGGATTTTTTG
379	Pf3D7_13_v3	101355	101374	20	+	1.68	1.5	25	GGGGGTGGGGAGGAGTAATG
380	Pf3D7_13_v3	214544	214561	18	+	1.96	1.5	25	GGGGGGGGATGGGGATTG
381	Pf3D7_13_v3	360125	360165	41	-	-2.08	1.5	25	GTGAGAATGTAAGGGTGGGGGGGGGGTTAAAAGAAAATATG
382	Pf3D7_13_v3	392022	392043	22	-	-1.64	1.5	25	GAAAGGGGAAGGGGGGCATTTG
383	Pf3D7_13_v3	429598	429621	24	-	-1.6	1.5	25	GGCGTTCGAGGTGGGGGGAGGTGG
384	Pf3D7_13_v3	438386	438406	21	-	-1.56	1.5	25	GGGGTGGCGAAGGGGCAAAGG
385	Pf3D7_13_v3	458617	458645	29	-	-2.36	1.5	25	GGGGGGGGGAGGGGGAAAATATTTGGGTG
386	Pf3D7_13_v3	647962	647983	22	+	1.64	1.5	25	GGGGGGGGGTGAGGAAAACAAG
387	Pf3D7_13_v3	716446	716470	25	-	-1.84	1.5	25	GTGAAATGGGGAAAATAAGGGGGGG
388	Pf3D7_13_v3	959494	959506	13	+	1.64	1.5	25	GGGGAGGGGGGAG
389	Pf3D7_13_v3	995528	995543	16	-	-1.52	1.5	25	GAAGAAAGGGGGGGGG
390	Pf3D7_13_v3	1049302	1049331	30	-	-1.6	1.5	25	GTGTCTTGGGGGCAGGGGATATAGGTTGCG
391	Pf3D7_13_v3	1203905	1203921	17	+	2.08	1.5	25	GGGGGGGAGGGGGATGG
392	Pf3D7_13_v3	1325470	1325497	28	+	1.8	1.5	25	GTTATATATATTGGAAGGGGGGGGGGAG
393	Pf3D7_13_v3	1327079	1327099	21	+	1.6	1.5	25	GGAGAAATCAAAGGGGGGGGG
394	Pf3D7_13_v3	1359820	1359843	24	-	-1.52	1.5	25	GAAGGGGGGGAAAAAAAAAATGGG
395	Pf3D7_13_v3	1608376	1608396	21	+	1.68	1.5	25	GGGGGGGGAAGTAAATATGGG
396	Pf3D7_13_v3	1628658	1628679	22	+	1.68	1.5	25	GAGGGAAATGGTAAAGGGGGGG
397	Pf3D7_13_v3	1762454	1762478	25	-	-1.96	1.5	25	GAGGTTAATAATAGGGGGGAGGGGG
398	Pf3D7_13_v3	1768257	1768274	18	-	-1.6	1.5	25	GGGGGAAAGGAAAAGGGG
399	Pf3D7_13_v3	1815701	1815710	10	+	1.6	1.5	25	GGGGGGGGGG
400	Pf3D7_13_v3	1859702	1859726	25	+	1.56	1.5	25	GGGGGTAGTAGTAATATAGAAGGGG
401	Pf3D7_13_v3	2333414	2333434	21	-	-1.52	1.5	25	GGAAAAAGATGGGGGGGGTTG
402	Pf3D7_13_v3	2440667	2440694	28	+	1.64	1.5	25	GACATTGGAGGTGGTGGGGGTGGAGGTG
403	Pf3D7_13_v3	2458408	2458431	24	-	-1.52	1.5	25	GGGGGGTGATGAAAAGGAGGAAGG
404	Pf3D7_13_v3	2806240	2806262	23	+	1.6	1.5	25	GGTGGGGAGTTTGACTGGGGCGG
405	Pf3D7_13_v3	2810038	2810048	11	+	1.6	1.5	25	GGGGGAGGGGG
406	Pf3D7_13_v3	2888636	2888660	25	+	1.52	1.5	25	GTTGGCTGTGGAGGTGTGGGGGGCG
407	Pf3D7_13_v3	2913655	2913678	24	-	-1.52	1.5	25	GAAGGGGGGATATAACCAGTGGGG
408	Pf3D7_13_v3	2915362	2915383	22	-	-1.6	1.5	25	GGGGGGGGTATTGCTCTTTGGG
409	Pf3D7_13_v3	2916052	2916073	22	-	-1.72	1.5	25	GGGGGGGGTATGGCTCTTTGGG
410	Pf3D7_13_v3	2917328	2917368	41	-	-1.8	1.5	25	GTTTCTTTAGCTTAAGGGGGGGGGGTAAATATAGTGGTATG
411	Pf3D7_13_v3	2924139	2924184	46	+	1.68	1.5	25	GGGTTTAGGTTTAGGGTGTTAGGGGTTTAGGGTTCAGGGTTTAGGG
412	Pf3D7_14_v3	12	57	46	-	-1.72	1.5	25	GGGTTCAGGGTTTAGGGTTTAGGGGTTTAGGGTTTAGGGTTTAGGG
413	Pf3D7_14_v3	1289	1333	45	-	-1.72	1.5	25	GGGTTTAGGGTTTAGGGTTTAGGGGTTAGGGTTTAGGGTTCAGGG
414	Pf3D7_14_v3	1380	1417	38	-	-2.12	1.5	25	GGTAACGGAAGTAGGGGGGGCGGGTTTAGGGTTCAGGG
415	Pf3D7_14_v3	67193	67207	15	+	1.64	1.5	25	GAGGGGGGGGAAGGG
416	Pf3D7_14_v3	84642	84658	17	-	-1.76	1.5	25	GGGGACGCGGGTGGGGG
417	Pf3D7_14_v3	155541	155565	25	-	-1.52	1.5	25	GGTTAATTTTTAAGGGGGGGGAGAG
418	Pf3D7_14_v3	473390	473415	26	+	1.64	1.5	25	GCTAAAGGGGGGAAAGGTGGAAAGGG
419	Pf3D7_14_v3	509196	509214	19	-	-1.56	1.5	25	GTAATGTGGGATGGGGGGG
420	Pf3D7_14_v3	516016	516034	19	+	1.8	1.5	25	GGTATAAGGGTGGGGGGGG
421	Pf3D7_14_v3	580186	580208	23	-	-1.56	1.5	25	GGGGGTAAAACAACTGATGGGGG
422	Pf3D7_14_v3	812923	812946	24	-	-1.64	1.5	25	GGGGGGTGATTCAAAAAGGGGAAG
423	Pf3D7_14_v3	891314	891338	25	-	-1.56	1.5	25	GAAAGTTGCTGATGGGGGGGACGGG
424	Pf3D7_14_v3	906369	906383	15	+	1.6	1.5	25	GGGGTGGGGGAAAGG
425	Pf3D7_14_v3	958544	958562	19	-	-1.6	1.5	25	GGGGGGTGGGGTTTTCAAG
426	Pf3D7_14_v3	1186233	1186260	28	+	1.64	1.5	25	GGTAGTAGAGGGGCATGGGGATTGGATG
427	Pf3D7_14_v3	1233688	1233715	28	-	-1.64	1.5	25	GAAGATGGGGTTAGGGGGTTGTGTGTTG
428	Pf3D7_14_v3	1235025	1235070	46	-	-2.16	1.5	25	GGGAAGGAAGGTGATGAAGGGGAAGGGGAAGGGGAAGGAGAAGAGG
429	Pf3D7_14_v3	1407664	1407687	24	-	-1.52	1.5	25	GGGTGGGGCATTTGGTATGGGTTG
430	Pf3D7_14_v3	1459731	1459751	21	+	1.56	1.5	25	GGGGGGTAGAGTTGGGTAAGG
431	Pf3D7_14_v3	1672930	1672955	26	+	2.12	1.5	25	GGGGGGGGGCAGTGGGGTGATACATG
432	Pf3D7_14_v3	1960030	1960054	25	-	-1.56	1.5	25	GGGGCATGCAAAGGGTCAATAGGGG
433	Pf3D7_14_v3	2010984	2011006	23	+	1.52	1.5	25	GGGGAAAAGTGGGTCGGAAAGGG
434	Pf3D7_14_v3	2251958	2251967	10	-	-1.6	1.5	25	GGGGGGGGGG
435	Pf3D7_14_v3	2260104	2260129	26	-	-1.8	1.5	25	GGTGGGGGGTTAATAACTAATGGGGG
436	Pf3D7_14_v3	2428906	2428933	28	-	-1.56	1.5	25	GAAGAGGAGGAGGAGGAAGAGGGGGCTG
437	Pf3D7_14_v3	2594497	2594522	26	-	-1.76	1.5	25	GATGTAACAAAACTGGGGGGGTGGGG
438	Pf3D7_14_v3	2816049	2816071	23	-	-1.52	1.5	25	GGATTGATAGGGGTTGTATGGGG
439	Pf3D7_14_v3	2895852	2895877	26	-	-1.64	1.5	25	GAAAGAGGGGGGGGGAAAGGCCTTTG
440	Pf3D7_14_v3	2909021	2909044	24	-	-1.56	1.5	25	GGGATGGGGGTAAGGGTTTTTTTG
441	Pf3D7_14_v3	2912571	2912594	24	+	1.56	1.5	25	GGACGGTATAAAATGGGGATGGGG

## Sheet: G4H1.75
#	chromosome	start	end	width	strand	G4Hunter_score	threshold	window	sequence
1	Pf3D7_01_v3	5457	5478	22	+	1.76	1.75	25	GGGGGGGGTATTGCTCCTGGGG
2	Pf3D7_01_v3	34344	34367	24	-	-1.92	1.75	25	GGGGGGTGGAGGGGTGACAGTCGG
3	Pf3D7_01_v3	34637	34659	23	-	-1.84	1.75	25	GGGGGGGGGTTTGTTGGTTGTGG
4	Pf3D7_01_v3	122811	122827	17	-	-1.76	1.75	25	GGGGAGGGGGGAAAAGG
5	Pf3D7_01_v3	412421	412447	27	-	-1.8	1.75	25	GGGAAGGGAAGGGAAGGGAAGGGAAGG
6	Pf3D7_02_v3	8346	8370	25	-	-1.76	1.75	25	GTGGGGTATGTGGGGTATAGTAGGG
7	Pf3D7_02_v3	294856	294880	25	-	-1.8	1.75	25	GGGGTTATTATTGGGGGGATGAAGG
8	Pf3D7_02_v3	422452	422478	27	-	-1.92	1.75	25	GGAGGGGGGGGGGGAAAAAAAAAAAAG
9	Pf3D7_02_v3	669844	669862	19	+	1.92	1.75	25	GAAGGAAGGGGGGGAGGGG
10	Pf3D7_02_v3	700325	700349	25	+	2.44	1.75	25	GGAAAAGAAAGGGGGAGGGGGGGGG
11	Pf3D7_02_v3	939706	939730	25	+	1.76	1.75	25	GTGGGGTATGTGGGGTATAGTAGGG
12	Pf3D7_03_v3	40444	40489	46	-	-2.08	1.75	25	GGATGAGGGGGGTTTGGAGTTGGGGGATTCGTTGGGGCCTCTGGGG
13	Pf3D7_03_v3	178264	178290	27	-	-1.96	1.75	25	GAGGGGGGTGGGGGTGTGTAAAACAGG
14	Pf3D7_03_v3	223136	223158	23	-	-2.88	1.75	25	GGGGGGGGAGGGGTAAAGGGGGG
15	Pf3D7_03_v3	239627	239644	18	+	2	1.75	25	GGGGGGGGATGAGGGGAG
16	Pf3D7_03_v3	372583	372602	20	-	-2.16	1.75	25	GGTAGGGGGGGGGGGGAGTG
17	Pf3D7_03_v3	481367	481391	25	-	-1.76	1.75	25	GGGAGAAACAACAGGAGGGGAGGGG
18	Pf3D7_03_v3	687746	687771	26	+	1.84	1.75	25	GGGTGCGAATTTGGGGTTGGGGGAAG
19	Pf3D7_03_v3	738179	738198	20	+	2.12	1.75	25	GGGGGGTGGGGGGAAGGAAG
20	Pf3D7_03_v3	848028	848040	13	+	1.88	1.75	25	GGGGGGGAGGGGG
21	Pf3D7_03_v3	950357	950387	31	+	1.88	1.75	25	GGAGTGGGGGGTATGATTGTTGGGGATTTGG
22	Pf3D7_03_v3	1034716	1034749	34	+	2.4	1.75	25	GCGCGGGGGGAGGGGGTTTGGGAGGCGGTGGAGG
23	Pf3D7_04_v3	7028	7052	25	-	-1.76	1.75	25	GTGGGGTATGTGGGGTATAGTAGGG
24	Pf3D7_04_v3	35162	35186	25	-	-2	1.75	25	GGGGGGTTGTTGGTTGTGGTTGGGG
25	Pf3D7_04_v3	49556	49581	26	+	2.16	1.75	25	GGGTGAGGGGGGTTGGGTGGGTTTGG
26	Pf3D7_04_v3	54650	54678	29	+	2.24	1.75	25	GGGGTTTGGTGTGGGGTTCGGGGGATAGG
27	Pf3D7_04_v3	110425	110456	32	-	-2.08	1.75	25	GACCGAGAGAGAGGGGGAGGGGGGGAAAAATG
28	Pf3D7_04_v3	151530	151553	24	-	-2.12	1.75	25	GGGGGGGGGGGAGGAGGTTAATAG
29	Pf3D7_04_v3	194176	194186	11	-	-1.76	1.75	25	GGGGGGGGGGG
30	Pf3D7_04_v3	454958	454983	26	-	-1.76	1.75	25	GGAAGTAGTAATGGGGGTGCTGGGGG
31	Pf3D7_04_v3	493544	493569	26	+	1.84	1.75	25	GAAAAAAGGGGGGGTAGGGGAAGAAG
32	Pf3D7_04_v3	548631	548663	33	+	1.84	1.75	25	GGGGGTTGCGGAAGTGATTTGGGGGGTTTGGGG
33	Pf3D7_04_v3	565560	565584	25	+	2.2	1.75	25	GGGGTTGGTGAGGGTGGTGGGGGTG
34	Pf3D7_04_v3	565626	565651	26	+	1.76	1.75	25	GGAGGCGGGAGCGTTGGGGGAAAGGG
35	Pf3D7_04_v3	579300	579325	26	+	1.8	1.75	25	GCAGGGGCCGGTGCTGGGGGGGTTTG
36	Pf3D7_04_v3	594439	594464	26	+	1.8	1.75	25	GCAGGGGCCGGTGCTGGGGGGGTTTG
37	Pf3D7_04_v3	855307	855327	21	-	-1.76	1.75	25	GTTAAATCATGGGGGGGGGGG
38	Pf3D7_04_v3	946240	946263	24	+	1.76	1.75	25	GTACATTGGTGGGGTTGGTGGGGG
39	Pf3D7_04_v3	950359	950380	22	+	1.8	1.75	25	GGGGGTTGTCGTTATTGGGGGG
40	Pf3D7_04_v3	958138	958161	24	+	1.76	1.75	25	GTACATTGGTGGGGTTGGTGGGGG
41	Pf3D7_04_v3	962257	962278	22	+	1.8	1.75	25	GGGGGTTGTCGTTATTGGGGGG
42	Pf3D7_05_v3	24623	24648	26	+	1.8	1.75	25	GGAGGTTGGGGAAGATAAAGGGGGAG
43	Pf3D7_05_v3	322098	322121	24	-	-1.76	1.75	25	GTGTTTTAGAAGGGGGGGGGGTTG
44	Pf3D7_05_v3	704049	704076	28	-	-1.88	1.75	25	GGAGGGGGAGATATAAATGGTGGGGGAG
45	Pf3D7_05_v3	723619	723637	19	+	1.96	1.75	25	GATAAATGGGGGGGGGGGG
46	Pf3D7_05_v3	1028921	1028945	25	+	1.96	1.75	25	GGGGGGATATTCAAGGGGTTGAGGG
47	Pf3D7_05_v3	1134892	1134912	21	+	3.04	1.75	25	GGGGGGGGGGGGGGAAGGGGG
48	Pf3D7_05_v3	1139734	1139757	24	-	-2.12	1.75	25	GAGGGGGGCGGGGGGATTGTATGG
49	Pf3D7_06_v3	6897	6922	26	-	-1.76	1.75	25	GGGGGTGTTCGGGGTCATGGCGGTGG
50	Pf3D7_06_v3	56933	56953	21	-	-1.84	1.75	25	GGGGCAATATAGGGGGGGAGG
51	Pf3D7_06_v3	91364	91381	18	+	2	1.75	25	GGGGGGGGGGATGGGATG
52	Pf3D7_06_v3	363897	363919	23	+	1.76	1.75	25	GGGGGGGGGGAAAAAAAAAAAGG
53	Pf3D7_06_v3	957825	957852	28	-	-1.84	1.75	25	GGAGGAGGTGGTGGAGGTGGGGGAGGTG
54	Pf3D7_06_v3	1026264	1026289	26	+	1.84	1.75	25	GGAAAGGGCAAAGGGGAAGGGGAAGG
55	Pf3D7_06_v3	1036931	1036946	16	+	1.84	1.75	25	GAGGGGGAGGGGGGAG
56	Pf3D7_06_v3	1309335	1309355	21	+	1.84	1.75	25	GGGGCAATATAGGGGGGGAGG
57	Pf3D7_06_v3	1361188	1361224	37	+	2.08	1.75	25	GACGAAGCGACGGGGGCGGGGGGGGACGACCTAGTGG
58	Pf3D7_06_v3	1378998	1379020	23	+	1.76	1.75	25	GGACAGGTGGGTGGTTTGGGGGG
59	Pf3D7_07_v3	25679	25711	33	-	-2.12	1.75	25	GGTGCGGGGGGTCCGGCTTCGGGGGCAGGGGTG
60	Pf3D7_07_v3	126379	126423	45	-	-1.92	1.75	25	GACAGGCAGGGGGACAGGCAGGGGGACAGGCAGGGGGACAGGCAG
61	Pf3D7_07_v3	308454	308477	24	-	-1.8	1.75	25	GGCGTTTGGGGGATAAAGGGGGAG
62	Pf3D7_07_v3	514265	514289	25	+	2.04	1.75	25	GGGGGGTTGTTGGTTGTGATGGGGG
63	Pf3D7_07_v3	547992	548013	22	-	-1.76	1.75	25	GGGGGAGGAAAAGACGGAGGGG
64	Pf3D7_07_v3	569098	569142	45	+	1.88	1.75	25	GGGGTGTTCGAATGGATTTGGGGGGTTTGTTGGTTGTGATGGGGG
65	Pf3D7_07_v3	710626	710653	28	-	-1.96	1.75	25	GAAGAAGAAGAAGGGGGGGGGAAGGGTG
66	Pf3D7_07_v3	965124	965148	25	+	1.8	1.75	25	GTATCGATGGGGGAGGGCGCAGGGG
67	Pf3D7_07_v3	1003662	1003689	28	+	2	1.75	25	GTTGGAGGAGGGGGAGGGGGAATATGTG
68	Pf3D7_07_v3	1420011	1420035	25	+	2	1.75	25	GAAGGGGTTGGTAAGGGTGGAGGGG
69	Pf3D7_08_v3	6064	6086	23	+	1.76	1.75	25	GGGGGGGGGTATTGCTCTTTGGG
70	Pf3D7_08_v3	23727	23749	23	+	1.76	1.75	25	GGGGTCGGGGGAAAAGAAGGTGG
71	Pf3D7_08_v3	31714	31758	45	+	2.08	1.75	25	GAAGGGTTGGTTCGCAGGGGGGGGTTGTACGGGTGGAGGCGGGGG
72	Pf3D7_08_v3	46917	46966	50	-	-2.16	1.75	25	GGGTGGTGGGGGTATCACTAGGGGCTGAGGGGGGTTGGGAGGTTTTGGGG
73	Pf3D7_08_v3	92962	92983	22	-	-1.8	1.75	25	GAAGGAAAGGGGAAGGAGGGGG
74	Pf3D7_08_v3	259134	259156	23	+	1.76	1.75	25	GGTTATTTGGTTGGGGGGGGAGG
75	Pf3D7_08_v3	434863	434884	22	-	-1.92	1.75	25	GGGGTTGTTGAGGGTGGGGGTG
76	Pf3D7_08_v3	436364	436391	28	-	-1.84	1.75	25	GAGGTGGGGCCGCAGGGGGAGGTGGAGG
77	Pf3D7_08_v3	445628	445650	23	-	-1.76	1.75	25	GGGGTTGGAATCGCTGGGGGGTG
78	Pf3D7_08_v3	464253	464285	33	-	-1.8	1.75	25	GGGTTGTTGGGGTTTCACTCGGGGGGGTTTTGG
79	Pf3D7_08_v3	1353307	1353327	21	-	-2.32	1.75	25	GGGGGGGGGGGGGGTGTTTTG
80	Pf3D7_08_v3	1438174	1438198	25	+	1.96	1.75	25	GGGGTTGATGGAGGGGCCGCAGGGG
81	Pf3D7_08_v3	1443410	1443437	28	-	-1.88	1.75	25	GGTAGGGGTGGTCAGGTTGGTGGGGATG
82	Pf3D7_09_v3	22566	22588	23	+	1.76	1.75	25	GGAAGGGACGGGGGAGGTGGAGG
83	Pf3D7_09_v3	340617	340645	29	-	-2.4	1.75	25	GAAGGTTGAGGAAGTGGGGAGGGGGGGGG
84	Pf3D7_09_v3	369189	369209	21	+	2.24	1.75	25	GTTTCTGGGGGGGGGTGGGGG
85	Pf3D7_09_v3	500034	500056	23	-	-1.84	1.75	25	GTAAAAAAGGGGGGGGGGGAAAG
86	Pf3D7_09_v3	634312	634330	19	+	1.84	1.75	25	GAATAGGGGGTGGGGGGTG
87	Pf3D7_09_v3	1085422	1085447	26	-	-1.92	1.75	25	GGGGGGGGGGGGTGTATTCATTTCAG
88	Pf3D7_09_v3	1349714	1349731	18	-	-1.84	1.75	25	GGGGGGGAGGGTTTAGGG
89	Pf3D7_09_v3	1498052	1498081	30	+	1.92	1.75	25	GAGGGGGGTTTTGGTTGTGGGGTTTCGGGG
90	Pf3D7_10_v3	32206	32236	31	-	-1.84	1.75	25	GGTTGAGGGGTTTTCGGGGTGTTGGGAGGAG
91	Pf3D7_10_v3	48419	48446	28	-	-2.12	1.75	25	GTGGGGCGATGTGTGGGGCGGATGGGGG
92	Pf3D7_10_v3	202883	202900	18	+	1.8	1.75	25	GGGGGGTGGGGTGGCGAG
93	Pf3D7_10_v3	733970	733984	15	-	-1.8	1.75	25	GGGGGAGGGGGGATG
94	Pf3D7_10_v3	768186	768206	21	+	2.28	1.75	25	GGGGGGGAAGGGAGGTAGGGG
95	Pf3D7_10_v3	900596	900629	34	-	-2.04	1.75	25	GAAGAAGATGGGGATGGGGATGGGGATGACGATG
96	Pf3D7_10_v3	989015	989032	18	-	-1.8	1.75	25	GTAAGGAGGGGAGGGGGG
97	Pf3D7_10_v3	1258444	1258469	26	-	-1.8	1.75	25	GGGGTCGTTCCAGGGGGAAGATGGGG
98	Pf3D7_10_v3	1584116	1584136	21	+	1.84	1.75	25	GGGGCAATATAGGGGGGGAGG
99	Pf3D7_10_v3	1584560	1584689	130	+	3.52	1.75	25	GTTTAAAGGGGCCGGGTTGGGGGGTTGGTTGAGGAAGGGTGAGGGGGGGGGGGGGGGAAAGTGGGGGGGCGGGAGGTGGGCGGGGGGAGGGGGAAGGGGGGGGGGGCGAGGGGGGTTGGGGGGTGTGTGG
100	Pf3D7_10_v3	1644730	1644752	23	+	1.76	1.75	25	GGGGGTGCTGTTGGCGGTTGGGG
101	Pf3D7_10_v3	1646314	1646339	26	+	1.8	1.75	25	GGGGAAGAGGAGCCGGGGGTGATGGG
102	Pf3D7_10_v3	1646559	1646583	25	+	1.8	1.75	25	GGGGGTAACACGAGATTGGGAGGGG
103	Pf3D7_10_v3	1647485	1647522	38	-	-2	1.75	25	GGAAGACACGGACGGGGAGGGGGGGTCACCAAAAGAGG
104	Pf3D7_11_v3	29380	29404	25	-	-1.8	1.75	25	GGGCGGTTGTAAGGGGGGGTAAAGG
105	Pf3D7_11_v3	94663	94683	21	-	-1.84	1.75	25	GGGGCAATATAGGGGGGGAGG
106	Pf3D7_11_v3	443853	443877	25	+	2	1.75	25	GGAGGGGGGGGGAAGGTTGAAGGTG
107	Pf3D7_11_v3	720486	720497	12	+	1.92	1.75	25	GGGGGGGGGGGG
108	Pf3D7_11_v3	748924	748938	15	-	-1.8	1.75	25	GATTGGGGGGGGGGG
109	Pf3D7_11_v3	934697	934723	27	+	2.48	1.75	25	GGGGGGGGGGGGGGTTGGAAGATTGAG
110	Pf3D7_12_v3	20422	20441	20	-	-1.76	1.75	25	GGGTGAGGGTGGTGGGGGTG
111	Pf3D7_12_v3	21926	21955	30	-	-1.84	1.75	25	GTAGGGTTGGGGTTCTTGTGGGGGTTTTGG
112	Pf3D7_12_v3	36181	36212	32	-	-1.92	1.75	25	GCTGTAGGGGGTAGTTGGGGTAAGGGTGTCGG
113	Pf3D7_12_v3	768824	768848	25	+	1.8	1.75	25	GGGGGGGTATTGGTGGTGATGGAGG
114	Pf3D7_12_v3	768850	768873	24	+	1.76	1.75	25	GCCGCAGGGGCCGGGGGTTCGGGG
115	Pf3D7_12_v3	770434	770457	24	+	2.12	1.75	25	GTGGGGGTGTTGAGGGTGGGGGTG
116	Pf3D7_12_v3	857971	857994	24	-	-1.76	1.75	25	GGGTCGGTTTTAGGGGGGGTAAGG
117	Pf3D7_12_v3	985248	985273	26	+	1.84	1.75	25	GGGGTTGGGTTAGGGTCTATGAGGGG
118	Pf3D7_12_v3	1201108	1201120	13	+	1.92	1.75	25	GGGGGGGGAGGGG
119	Pf3D7_12_v3	1360357	1360395	39	+	2.4	1.75	25	GTTTTTTTTTTTGGGGGGGTGGGGGGAAGGACGAAGGAG
120	Pf3D7_12_v3	1478862	1479001	140	-	-1.84	1.75	25	GGGGATGGAGAAGGGGATGGAGAAGGGGATGGAGAAGGGGATGGAGAAGGGGATGGAGAAGGGGATGGAGAAGGGGATGGAGAAGGGGATGGAGAAGGGGATGGAGAAGGGGATGGAGAAGGGGATGGAGAAGGGGATGG
121	Pf3D7_12_v3	1593650	1593678	29	+	2.16	1.75	25	GATTACAGGGGGGGAAGGGGAATGTAGGG
122	Pf3D7_12_v3	1697595	1697631	37	-	-2.04	1.75	25	GGGGAACTATAGGGGGTGATCGGGGAGGCGGTGGAGG
123	Pf3D7_12_v3	1709741	1709764	24	-	-1.8	1.75	25	GGGGGGGTTTTGGTCGTGGTTGGG
124	Pf3D7_12_v3	1724987	1725014	28	-	-2.04	1.75	25	GGGGGGGTGTCTGATGTGGGGGATGTGG
125	Pf3D7_12_v3	1989034	1989059	26	+	2.04	1.75	25	GGGGGGAGTTGAAATGGGAGGGGTTG
126	Pf3D7_12_v3	2094222	2094245	24	+	1.76	1.75	25	GGTATTATGAAAAGGGGGGAGGGG
127	Pf3D7_12_v3	2243593	2243619	27	+	1.84	1.75	25	GGGGGGTTGTGGTTGTGGTCGTGGGGG
128	Pf3D7_13_v3	35967	36006	40	+	2.08	1.75	25	GGGCGGTTTTAAGGGGGGGTAAAGGTGGTGGAGGAGGGGG
129	Pf3D7_13_v3	38010	38039	30	+	2.16	1.75	25	GTGTGTCGGGGTTTGGGGGTGGGGAACATG
130	Pf3D7_13_v3	81564	81585	22	-	-2.28	1.75	25	GGGGGGGGGGGGGGATTTTTTG
131	Pf3D7_13_v3	214544	214561	18	+	1.96	1.75	25	GGGGGGGGATGGGGATTG
132	Pf3D7_13_v3	360133	360165	33	-	-2.08	1.75	25	GTGAGAATGTAAGGGTGGGGGGGGGGTTAAAAG
133	Pf3D7_13_v3	458617	458645	29	-	-2.36	1.75	25	GGGGGGGGGAGGGGGAAAATATTTGGGTG
134	Pf3D7_13_v3	716446	716470	25	-	-1.84	1.75	25	GTGAAATGGGGAAAATAAGGGGGGG
135	Pf3D7_13_v3	1203905	1203921	17	+	2.08	1.75	25	GGGGGGGAGGGGGATGG
136	Pf3D7_13_v3	1325482	1325497	16	+	1.8	1.75	25	GGAAGGGGGGGGGGAG
137	Pf3D7_13_v3	1762454	1762478	25	-	-1.96	1.75	25	GAGGTTAATAATAGGGGGGAGGGGG
138	Pf3D7_13_v3	2917332	2917353	22	-	-1.8	1.75	25	GGGGGGGGGGTAAATATAGTGG
139	Pf3D7_14_v3	1380	1417	38	-	-2.12	1.75	25	GGTAACGGAAGTAGGGGGGGCGGGTTTAGGGTTCAGGG
140	Pf3D7_14_v3	84642	84658	17	-	-1.76	1.75	25	GGGGACGCGGGTGGGGG
141	Pf3D7_14_v3	516016	516034	19	+	1.8	1.75	25	GGTATAAGGGTGGGGGGGG
142	Pf3D7_14_v3	1235025	1235065	41	-	-2.16	1.75	25	GGAAGGTGATGAAGGGGAAGGGGAAGGGGAAGGAGAAGAGG
143	Pf3D7_14_v3	1672930	1672955	26	+	2.12	1.75	25	GGGGGGGGGCAGTGGGGTGATACATG
144	Pf3D7_14_v3	2260104	2260129	26	-	-1.8	1.75	25	GGTGGGGGGTTAATAACTAATGGGGG
145	Pf3D7_14_v3	2594497	2594508	12	-	-1.76	1.75	25	GGGGGGGTGGGG
