# Supplementary material for: Genome wide distribution of G-quadruplexes and their impact on gene expression in malaria parasites
Source: PLoS Genet. 2020 Jul 6;16(7):e1008917. doi: 10.1371/journal.pgen.1008917 (PMC7365481; doi:10.1371/journal.pgen.1008917)
Supplement: S2 Table — (XLSX) [file pgen.1008917.s004.xlsx]

## Sheet: Feuil1
#	chromosome	start	end	width	strand	G4Hunter_score	threshold	window	sequence
1	Pf3D7_01_v3	5457	5478	22	+	1.76	1.75	25	GGGGGGGGTATTGCTCCTGGGG
2	Pf3D7_01_v3	34344	34367	24	-	-1.92	1.75	25	CCGACTGTCACCCCTCCACCCCCC
3	Pf3D7_01_v3	34637	34659	23	-	-1.84	1.75	25	CCACAACCAACAAACCCCCCCCC
4	Pf3D7_01_v3	122811	122827	17	-	-1.76	1.75	25	CCTTTTCCCCCCTCCCC
5	Pf3D7_01_v3	412421	412447	27	-	-1.8	1.75	25	CCTTCCCTTCCCTTCCCTTCCCTTCCC
6	Pf3D7_02_v3	8346	8370	25	-	-1.76	1.75	25	CCCTACTATACCCCACATACCCCAC
7	Pf3D7_02_v3	294856	294880	25	-	-1.8	1.75	25	CCTTCATCCCCCCAATAATAACCCC
8	Pf3D7_02_v3	422452	422478	27	-	-1.92	1.75	25	CTTTTTTTTTTTTCCCCCCCCCCCTCC
9	Pf3D7_02_v3	669844	669862	19	+	1.92	1.75	25	GAAGGAAGGGGGGGAGGGG
10	Pf3D7_02_v3	700325	700349	25	+	2.44	1.75	25	GGAAAAGAAAGGGGGAGGGGGGGGG
11	Pf3D7_02_v3	939706	939730	25	+	1.76	1.75	25	GTGGGGTATGTGGGGTATAGTAGGG
12	Pf3D7_03_v3	40444	40489	46	-	-2.08	1.75	25	CCCCAGAGGCCCCAACGAATCCCCCAACTCCAAACCCCCCTCATCC
13	Pf3D7_03_v3	239627	239644	18	+	2	1.75	25	GGGGGGGGATGAGGGGAG
14	Pf3D7_03_v3	481367	481391	25	-	-1.76	1.75	25	CCCCTCCCCTCCTGTTGTTTCTCCC
15	Pf3D7_03_v3	738179	738198	20	+	2.12	1.75	25	GGGGGGTGGGGGGAAGGAAG
16	Pf3D7_03_v3	950357	950387	31	+	1.88	1.75	25	GGAGTGGGGGGTATGATTGTTGGGGATTTGG
17	Pf3D7_03_v3	1034716	1034749	34	+	2.4	1.75	25	GCGCGGGGGGAGGGGGTTTGGGAGGCGGTGGAGG
18	Pf3D7_04_v3	7028	7052	25	-	-1.76	1.75	25	CCCTACTATACCCCACATACCCCAC
19	Pf3D7_04_v3	35162	35186	25	-	-2	1.75	25	CCCCAACCACAACCAACAACCCCCC
20	Pf3D7_04_v3	49556	49581	26	+	2.16	1.75	25	GGGTGAGGGGGGTTGGGTGGGTTTGG
21	Pf3D7_04_v3	54650	54678	29	+	2.24	1.75	25	GGGGTTTGGTGTGGGGTTCGGGGGATAGG
22	Pf3D7_04_v3	493544	493569	26	+	1.84	1.75	25	GAAAAAAGGGGGGGTAGGGGAAGAAG
23	Pf3D7_04_v3	548631	548663	33	+	1.84	1.75	25	GGGGGTTGCGGAAGTGATTTGGGGGGTTTGGGG
24	Pf3D7_04_v3	565560	565584	25	+	2.2	1.75	25	GGGGTTGGTGAGGGTGGTGGGGGTG
25	Pf3D7_04_v3	565626	565651	26	+	1.76	1.75	25	GGAGGCGGGAGCGTTGGGGGAAAGGG
26	Pf3D7_04_v3	579300	579325	26	+	1.8	1.75	25	GCAGGGGCCGGTGCTGGGGGGGTTTG
27	Pf3D7_04_v3	594439	594464	26	+	1.8	1.75	25	GCAGGGGCCGGTGCTGGGGGGGTTTG
28	Pf3D7_04_v3	946240	946263	24	+	1.76	1.75	25	GTACATTGGTGGGGTTGGTGGGGG
29	Pf3D7_04_v3	950359	950380	22	+	1.8	1.75	25	GGGGGTTGTCGTTATTGGGGGG
30	Pf3D7_04_v3	958138	958161	24	+	1.76	1.75	25	GTACATTGGTGGGGTTGGTGGGGG
31	Pf3D7_04_v3	962257	962278	22	+	1.8	1.75	25	GGGGGTTGTCGTTATTGGGGGG
32	Pf3D7_05_v3	24623	24648	26	+	1.8	1.75	25	GGAGGTTGGGGAAGATAAAGGGGGAG
33	Pf3D7_05_v3	322098	322121	24	-	-1.76	1.75	25	CAACCCCCCCCCCTTCTAAAACAC
34	Pf3D7_05_v3	704049	704076	28	-	-1.88	1.75	25	CTCCCCCACCATTTATATCTCCCCCTCC
35	Pf3D7_05_v3	723619	723637	19	+	1.96	1.75	25	GATAAATGGGGGGGGGGGG
36	Pf3D7_05_v3	1028921	1028945	25	+	1.96	1.75	25	GGGGGGATATTCAAGGGGTTGAGGG
37	Pf3D7_05_v3	1134892	1134912	21	+	3.04	1.75	25	GGGGGGGGGGGGGGAAGGGGG
38	Pf3D7_05_v3	1139734	1139757	24	-	-2.12	1.75	25	CCATACAATCCCCCCGCCCCCCTC
39	Pf3D7_06_v3	56933	56953	21	-	-1.84	1.75	25	CCTCCCCCCCTATATTGCCCC
40	Pf3D7_06_v3	91364	91381	18	+	2	1.75	25	GGGGGGGGGGATGGGATG
41	Pf3D7_06_v3	1026264	1026289	26	+	1.84	1.75	25	GGAAAGGGCAAAGGGGAAGGGGAAGG
42	Pf3D7_06_v3	1309335	1309355	21	+	1.84	1.75	25	GGGGCAATATAGGGGGGGAGG
43	Pf3D7_06_v3	1361188	1361224	37	+	2.08	1.75	25	GACGAAGCGACGGGGGCGGGGGGGGACGACCTAGTGG
44	Pf3D7_06_v3	1378998	1379020	23	+	1.76	1.75	25	GGACAGGTGGGTGGTTTGGGGGG
45	Pf3D7_07_v3	25679	25711	33	-	-2.12	1.75	25	CACCCCTGCCCCCGAAGCCGGACCCCCCGCACC
46	Pf3D7_07_v3	126379	126423	45	-	-1.92	1.75	25	CTGCCTGTCCCCCTGCCTGTCCCCCTGCCTGTCCCCCTGCCTGTC
47	Pf3D7_07_v3	308454	308477	24	-	-1.8	1.75	25	CTCCCCCTTTATCCCCCAAACGCC
48	Pf3D7_07_v3	514265	514289	25	+	2.04	1.75	25	GGGGGGTTGTTGGTTGTGATGGGGG
49	Pf3D7_07_v3	547992	548013	22	-	-1.76	1.75	25	CCCCTCCGTCTTTTCCTCCCCC
50	Pf3D7_07_v3	569098	569142	45	+	1.88	1.75	25	GGGGTGTTCGAATGGATTTGGGGGGTTTGTTGGTTGTGATGGGGG
51	Pf3D7_07_v3	710626	710653	28	-	-1.96	1.75	25	CACCCTTCCCCCCCCCTTCTTCTTCTTC
52	Pf3D7_07_v3	965124	965148	25	+	1.8	1.75	25	GTATCGATGGGGGAGGGCGCAGGGG
53	Pf3D7_07_v3	1003662	1003689	28	+	2	1.75	25	GTTGGAGGAGGGGGAGGGGGAATATGTG
54	Pf3D7_07_v3	1420011	1420035	25	+	2	1.75	25	GAAGGGGTTGGTAAGGGTGGAGGGG
55	Pf3D7_08_v3	6064	6086	23	+	1.76	1.75	25	GGGGGGGGGTATTGCTCTTTGGG
56	Pf3D7_08_v3	23727	23749	23	+	1.76	1.75	25	GGGGTCGGGGGAAAAGAAGGTGG
57	Pf3D7_08_v3	31714	31758	45	+	2.08	1.75	25	GAAGGGTTGGTTCGCAGGGGGGGGTTGTACGGGTGGAGGCGGGGG
58	Pf3D7_08_v3	46917	46966	50	-	-2.16	1.75	25	CCCCAAAACCTCCCAACCCCCCTCAGCCCCTAGTGATACCCCCACCACCC
59	Pf3D7_08_v3	92962	92983	22	-	-1.8	1.75	25	CCCCCTCCTTCCCCTTTCCTTC
60	Pf3D7_08_v3	259134	259156	23	+	1.76	1.75	25	GGTTATTTGGTTGGGGGGGGAGG
61	Pf3D7_08_v3	434863	434884	22	-	-1.92	1.75	25	CACCCCCACCCTCAACAACCCC
62	Pf3D7_08_v3	436364	436391	28	-	-1.84	1.75	25	CCTCCACCTCCCCCTGCGGCCCCACCTC
63	Pf3D7_08_v3	445628	445650	23	-	-1.76	1.75	25	CACCCCCCAGCGATTCCAACCCC
64	Pf3D7_08_v3	464253	464285	33	-	-1.8	1.75	25	CCAAAACCCCCCCGAGTGAAACCCCAACAACCC
65	Pf3D7_08_v3	1353307	1353327	21	-	-2.32	1.75	25	CAAAACACCCCCCCCCCCCCC
66	Pf3D7_08_v3	1438174	1438198	25	+	1.96	1.75	25	GGGGTTGATGGAGGGGCCGCAGGGG
67	Pf3D7_08_v3	1443410	1443437	28	-	-1.88	1.75	25	CATCCCCACCAACCTGACCACCCCTACC
68	Pf3D7_09_v3	22566	22588	23	+	1.76	1.75	25	GGAAGGGACGGGGGAGGTGGAGG
69	Pf3D7_09_v3	1085422	1085447	26	-	-1.92	1.75	25	CTGAAATGAATACACCCCCCCCCCCC
70	Pf3D7_09_v3	1349714	1349731	18	-	-1.84	1.75	25	CCCTAAACCCTCCCCCCC
71	Pf3D7_09_v3	1498052	1498081	30	+	1.92	1.75	25	GAGGGGGGTTTTGGTTGTGGGGTTTCGGGG
72	Pf3D7_10_v3	32206	32236	31	-	-1.84	1.75	25	CTCCTCCCAACACCCCGAAAACCCCTCAACC
73	Pf3D7_10_v3	48419	48446	28	-	-2.12	1.75	25	CCCCCATCCGCCCCACACATCGCCCCAC
74	Pf3D7_10_v3	733970	733984	15	-	-1.8	1.75	25	CATCCCCCCTCCCCC
75	Pf3D7_10_v3	768186	768206	21	+	2.28	1.75	25	GGGGGGGAAGGGAGGTAGGGG
76	Pf3D7_10_v3	900596	900629	34	-	-2.04	1.75	25	CATCGTCATCCCCATCCCCATCCCCATCTTCTTC
77	Pf3D7_10_v3	989015	989032	18	-	-1.8	1.75	25	CCCCCCTCCCCTCCTTAC
78	Pf3D7_10_v3	1258444	1258469	26	-	-1.8	1.75	25	CCCCATCTTCCCCCTGGAACGACCCC
79	Pf3D7_10_v3	1584116	1584136	21	+	1.84	1.75	25	GGGGCAATATAGGGGGGGAGG
80	Pf3D7_10_v3	1584560	1584689	130	+	3.52	1.75	25	GTTTAAAGGGGCCGGGTTGGGGGGTTGGTTGAGGAAGGGTGAGGGGGGGGGGGGGGGAAAGTGGGGGGGCGGGAGGTGGGCGGGGGGAGGGGGAAGGGGGGGGGGGCGAGGGGGGTTGGGGGGTGTGTGG
81	Pf3D7_10_v3	1644730	1644752	23	+	1.76	1.75	25	GGGGGTGCTGTTGGCGGTTGGGG
82	Pf3D7_10_v3	1646314	1646339	26	+	1.8	1.75	25	GGGGAAGAGGAGCCGGGGGTGATGGG
83	Pf3D7_10_v3	1646559	1646583	25	+	1.8	1.75	25	GGGGGTAACACGAGATTGGGAGGGG
84	Pf3D7_10_v3	1647485	1647522	38	-	-2	1.75	25	CCTCTTTTGGTGACCCCCCCTCCCCGTCCGTGTCTTCC
85	Pf3D7_11_v3	94663	94683	21	-	-1.84	1.75	25	CCTCCCCCCCTATATTGCCCC
86	Pf3D7_11_v3	934697	934723	27	+	2.48	1.75	25	GGGGGGGGGGGGGGTTGGAAGATTGAG
87	Pf3D7_12_v3	21926	21955	30	-	-1.84	1.75	25	CCAAAACCCCCACAAGAACCCCAACCCTAC
88	Pf3D7_12_v3	36181	36212	32	-	-1.92	1.75	25	CCGACACCCTTACCCCAACTACCCCCTACAGC
89	Pf3D7_12_v3	770434	770457	24	+	2.12	1.75	25	GTGGGGGTGTTGAGGGTGGGGGTG
90	Pf3D7_12_v3	857971	857994	24	-	-1.76	1.75	25	CCTTACCCCCCCTAAAACCGACCC
91	Pf3D7_12_v3	1201108	1201120	13	+	1.92	1.75	25	GGGGGGGGAGGGG
92	Pf3D7_12_v3	1593650	1593678	29	+	2.16	1.75	25	GATTACAGGGGGGGAAGGGGAATGTAGGG
93	Pf3D7_12_v3	1697595	1697631	37	-	-2.04	1.75	25	CCTCCACCGCCTCCCCGATCACCCCCTATAGTTCCCC
94	Pf3D7_12_v3	1709741	1709764	24	-	-1.8	1.75	25	CCCAACCACGACCAAAACCCCCCC
95	Pf3D7_12_v3	1724987	1725014	28	-	-2.04	1.75	25	CCACATCCCCCACATCAGACACCCCCCC
96	Pf3D7_12_v3	1989034	1989059	26	+	2.04	1.75	25	GGGGGGAGTTGAAATGGGAGGGGTTG
97	Pf3D7_12_v3	2094222	2094245	24	+	1.76	1.75	25	GGTATTATGAAAAGGGGGGAGGGG
98	Pf3D7_12_v3	2243593	2243619	27	+	1.84	1.75	25	GGGGGGTTGTGGTTGTGGTCGTGGGGG
99	Pf3D7_13_v3	35967	36006	40	+	2.08	1.75	25	GGGCGGTTTTAAGGGGGGGTAAAGGTGGTGGAGGAGGGGG
100	Pf3D7_13_v3	38010	38039	30	+	2.16	1.75	25	GTGTGTCGGGGTTTGGGGGTGGGGAACATG
101	Pf3D7_13_v3	214544	214561	18	+	1.96	1.75	25	GGGGGGGGATGGGGATTG
102	Pf3D7_13_v3	716446	716470	25	-	-1.84	1.75	25	CCCCCCCTTATTTTCCCCATTTCAC
103	Pf3D7_13_v3	1762454	1762478	25	-	-1.96	1.75	25	CCCCCTCCCCCCTATTATTAACCTC
104	Pf3D7_13_v3	2917332	2917353	22	-	-1.8	1.75	25	CCACTATATTTACCCCCCCCCC
105	Pf3D7_14_v3	1380	1417	38	-	-2.12	1.75	25	CCCTGAACCCTAAACCCGCCCCCCCTACTTCCGTTACC
106	Pf3D7_14_v3	1672930	1672955	26	+	2.12	1.75	25	GGGGGGGGGCAGTGGGGTGATACATG
107	Pf3D7_14_v3	2260104	2260129	26	-	-1.8	1.75	25	CCCCCATTAGTTATTAACCCCCCACC
108	Pf3D7_14_v3	2594497	2594508	12	-	-1.76	1.75	25	CCCCACCCCCCC
