# Supplementary material for: Genome wide distribution of G-quadruplexes and their impact on gene expression in malaria parasites
Source: PLoS Genet. 2020 Jul 6;16(7):e1008917. doi: 10.1371/journal.pgen.1008917 (PMC7365481; doi:10.1371/journal.pgen.1008917)
Supplement: S3 Table — (XLSX) [file pgen.1008917.s005.xlsx]

## Sheet: Feuil1
G4 Density							Relative density (defined as the ratio of G4 density in genomic feature over global)
	G4H1.2	G4H1.5	G4H1.75					G4H1.2	G4H1.5	G4H1.75
Promoter	0.0324498531050552	0.010640737739056	0.00466081900966918				Promoter	0.428724992814281	0.56201968697725	0.748708244156127
Transcript	0.0821808330530738	0.018612383792508	0.00615640386982957				Transcript	1.08576691999453	0.983063991378266	0.988957160132947
Exon	0.0885358757064392	0.0198689128605115	0.00659647906968981				Exon	1.16972926050429	1.04943101317649	1.05965030000825
Intron	0.0487692295011251	0.0116771394580159	0.00206067166906163				Intron	0.644335353375471	0.616760080355666	0.331023767265942
Intergenic	0.0685261445920864	0.0199601075369473	0.00661778966465632				Intergenic	0.905362213897227	1.05424770960876	1.06307360782308
TSS	0.116508488884899	0.0229197027314556	0.00763990091048519				TSS	1.53930129970911	1.21056683010468	1.22726430362336
THSS	0.695068537673694	0.213415410158965	0.0841914003379404				THSS	9.18319268980494	11.2721189972965	13.5244031980849
var genes	0.781683655119508	0.261947182300686	0.112263078128866				var genes	10.3275450381606	13.835457372551	18.0338030580147
gbG4dens	0.0756892032163661	0.0189330338164591	0.00622514717321219				gbG4dens	1	1	1
Mean of G4 density after 1,000 shuffling of G4 lists							Standard deviation of G4 density after 1,000 shuffling of G4 lists
	rdlistG4H1.2	rdlistG4H1.5	rdlistG4H1.75					rdlistG4H1.2	rdlistG4H1.5	rdlistG4H1.75
Promoter	0.0758061985726989	0.018792949886874	0.00617268316842828				Promoter	0.00238433272247158	0.00120558349628699	0.000717623265900483
Transcript	0.0764354049346011	0.0190222857524922	0.00633930633363671				Transcript	0.00148389801308606	0.000747991084614773	0.000448692697565963
Exon	0.0788899953665695	0.019409464119525	0.00645262814057971				Exon	0.0017163967086101	0.000838294069150195	0.000516323318808707
Intron	0.0946789336161491	0.0217112367052333	0.00736209298300083				Intron	0.00866576053128543	0.00394680352375566	0.00226187535805562
Intergenic	0.0781549218156184	0.0193341927209224	0.00620791365961954				Intergenic	0.0022019488531389	0.00111777817772688	0.000675820110642445
TSS	0.105486021846297	0.0233589970338085	0.00772393982050053				TSS	0.0134370596235519	0.00665132994593379	0.0039672251628921
THSS	0.0937167762133841	0.0218368997202104	0.00693110598130951				THSS	0.0139120198322728	0.00606619791971617	0.003665011747271
var genes	0.0896524626153555	0.0237561146996027	0.00806838900403939				var genes	0.0138572392271206	0.00695060010222234	0.00403798066095993
Mean of fold enrichment after 1,000 shuffling of G4 lists							Standard deviation of fold-enrichment after 1,000 shuffling of G4 lists
	G4H1.2	G4H1.5	G4H1.75					G4H1.2	G4H1.5	G4H1.75
Promoter	0.587572020727634	0.704821942152514	0.837617240626815				Promoter	0.018478296284265	0.0455970211469468	0.0986178386876859
Transcript	1.07557364413262	0.979961894468665	0.976119964741084				Transcript	0.0209696358295628	0.0385058194541435	0.0707230672861442
Exon	1.122803168622	1.02558680988262	1.02896778555932				Exon	0.0245418040880178	0.0444724084198186	0.0841389311177773
Intron	0.519449609498056	0.556469891477351	0.314402307152398				Intron	0.047963890834649	0.106135617992594	0.150440461857464
Intergenic	0.877494612860355	1.03587585186629	1.07910178608688				Intergenic	0.0247392728447056	0.0608445840746635	0.121965738173113
TSS	1.12281644124	1.07984546516211	1.30541787887467				TSS	0.146480320012104	0.389589812287089	0.902475469725383
THSS	7.59009489146318	10.6798943779521	15.7472996917701				THSS	1.19732235219541	3.61694179418984	10.3214092265629
var genes	8.93919997534969	12.1685004716491	17.9869708994709				var genes	1.4608667529397	4.48596155585465	11.9423427330921
enrichment p-value (rd<test to 1,000 shuffling of G4)							depletion p-value (rd>test to 1,000 shuffling of G4)
	rdlistG4H1.2	rdlistG4H1.5	rdlistG4H1.75					rdlistG4H1.2	rdlistG4H1.5	rdlistG4H1.75
Promoter	1	1	0.943				Promoter	0	0	0.069
Transcript	0	0.72	0.7				Transcript	1	0.31	0.377
Exon	0	0.327	0.422				Exon	1	0.709	0.637
Intron	1	0.998	0.997				Intron	0	0.002	0.007
Intergenic	1	0.313	0.297				Intergenic	0	0.726	0.749
TSS	0.223	0.576	0.583				TSS	0.817	0.544	0.599
THSS	0	0	0				THSS	1	1	1
var genes	0	0	0				var genes	1	1	1
note: 0 means <0.001							note: 0 means <0.001
