# Supplementary material for: Genome wide distribution of G-quadruplexes and their impact on gene expression in malaria parasites
Source: PLoS Genet. 2020 Jul 6;16(7):e1008917. doi: 10.1371/journal.pgen.1008917 (PMC7365481; doi:10.1371/journal.pgen.1008917)
Supplement: S4 Table — Promoters with at least 2 G4FS are highlighted in grey. The distance to the nearest CDS was calculated from G4 end position to start codon. The distance to the nearest TSS was calculated from G4 end position to TSS start. Var group defines the category of the upstream region (ups) of var genes. (XLSX) [file pgen.1008917.s006.xlsx]

## Sheet: Feuil1
#	Chrom	G4_start	G4_end	G4_strand	G4_length	GeneID	Product	G4_location	Distance_from_ATG	G4_sequence (5' -> 3')	Distance_from_TSS	var_group
1	Pf3D7_01_v3	27839	27869	+	30	PF3D7_0100100	erythrocyte membrane protein 1, PfEMP1	same	1639	GGGTTAAGGGTATACATTTAGGGGTTAGGG	7486	upsB
2	Pf3D7_01_v3	122810	122827	-	17	PF3D7_0102600	serine/threonine protein kinase, FIKK family	same	1561	GGGGAGGGGGGAAAAGG	-1925
3	Pf3D7_01_v3	253446	253475	-	29	PF3D7_0105900	DNA binding protein, putative	opposite	107	GAAAAATTGTTGGGGCAAAAAGGGGGAAG	48
4	Pf3D7_01_v3	322167	322188	-	21	PF3D7_0107800	double-strand break repair protein MRE11	opposite	181	GTATGGAGAAGGGGTGGGAGG	47
5	Pf3D7_01_v3	394951	394974	+	23	PF3D7_0110400	DNA-directed RNA polymerase II subunit RPB9,	opposite	116	GTGATATATATAAAGGGGGGGGG	410
6	Pf3D7_01_v3	442509	442552	-	43	PF3D7_0111500	UMP-CMP kinase, putative	same	1091	GGGAGAATAACACACAGGGCAGGGGGAAGGGTACACATAAAAG	-936
7	Pf3D7_01_v3	616571	616601	-	30	PF3D7_0115700	erythrocyte membrane protein 1, PfEMP1	same	1678	GGGTTAAGGGTATAACTTTAGGGGTTAGGG	-8379	upsB
8	Pf3D7_02_v3	25139	25172	-	33	PF3D7_0200100	erythrocyte membrane protein 1, PfEMP1	opposite	58	GGTTTGGTGGTGTGGTGTGGTGTGGGGTGATTG	NA	upsB
9	Pf3D7_02_v3	116919	116943	-	24	PF3D7_0202300	Plasmodium exported protein (hyp11), unknown	opposite	280	GGGGGAGGAGGAAAATATAATAGG	NA
10	Pf3D7_02_v3	422451	422478	-	27	PF3D7_0210200	conserved Plasmodium protein, unknown function	same	1314	GGAGGGGGGGGGGGAAAAAAAAAAAAG	-2637
11	Pf3D7_02_v3	509298	509318	+	20	PF3D7_0212500	conserved Plasmodium protein, unknown function	same	205	GTTTTTTTTGAGGGGGGAGG	4281
12	Pf3D7_02_v3	669843	669874	+	31	PF3D7_0216200	conserved Plasmodium protein, unknown function	opposite	2	GAAGGAAGGGGGGGAGGGGCCATAACAAAGG	185
13	Pf3D7_02_v3	700324	700364	+	40	PF3D7_0216800	conserved Plasmodium membrane protein, unknown	opposite	763	GGAAAAGAAAGGGGGAGGGGGGGGGAAAAAAAAAAAAAAG	-1849
14	Pf3D7_02_v3	749387	749403	-	16	PF3D7_0218300	apicoplast RNA methyltransferase precursor,	same	22	GGGGGGGGGAAAGAAG	-15
15	Pf3D7_02_v3	754718	754748	+	30	PF3D7_0218600	conserved Plasmodium protein, unknown function	same	668	GGAGGGTGGGGGGAAAAAAAAAAAGAAAGG	324
16	Pf3D7_02_v3	925250	925280	-	30	PF3D7_0223500	erythrocyte membrane protein 1, PfEMP1	same	1602	GGGTTAAGGGTATAACTTTAGGGGTTAGGG	-4126	upsB
17	Pf3D7_03_v3	35312	35342	+	30	PF3D7_0300100	erythrocyte membrane protein 1, PfEMP1	same	1621	GGGTTAAGGGTATAACTTTAGGGGTTAGGG	NA	upsB
18	Pf3D7_03_v3	36880	36913	-	33	PF3D7_0300100	erythrocyte membrane protein 1, PfEMP1	opposite	50	GGTTTGGTGGTGTGGTGTGGTGTGGGGTGATTG	NA	upsB
19	Pf3D7_03_v3	85197	85213	-	16	PF3D7_0301300	alpha/beta hydrolase, putative	same	1682	GAAGGGGAGTTGGGGG	-1034
20	Pf3D7_03_v3	178263	178303	-	40	PF3D7_0303400	palmitoyltransferase	opposite	115	GGTTTTAAAAAAAGAGGGGGGTGGGGGTGTGTAAAACAGG	-458
21	Pf3D7_03_v3	178400	178408	-	8	PF3D7_0303400	palmitoyltransferase	opposite	10	GGGGGGGG	-595
22	Pf3D7_03_v3	223135	223158	-	23	PF3D7_0304600	circumsporozoite (CS) protein	same	619	GGGGGGGGAGGGGTAAAGGGGGG	277
23	Pf3D7_03_v3	317050	317073	+	23	PF3D7_0307200	60S ribosomal protein L7, putative	opposite	814	GGGGTCATATGACGTAGGGGGAG	-814
24	Pf3D7_03_v3	372050	372075	-	25	PF3D7_0308600	pre-mRNA-processing factor 19, putative	opposite	555	GAATAAGAAGAAGAAAGAGGGGGGG	-114
25	Pf3D7_03_v3	372278	372291	+	13	PF3D7_0308600	pre-mRNA-processing factor 19, putative	same	339	GGGGGGGGGACAG	-342
26	Pf3D7_03_v3	372582	372602	-	20	PF3D7_0308600	pre-mRNA-processing factor 19, putative	opposite	28	GGTAGGGGGGGGGGGGAGTG	-646
27	Pf3D7_03_v3	676429	676456	+	27	PF3D7_0316800	40S ribosomal protein S15A, putative	same	1384	GGGGGTGGGAAAATGCGTAAAAGGGGG	733
28	Pf3D7_03_v3	686276	686303	+	27	PF3D7_0317100	6-cysteine protein	same	5	GAGGGATGAATAGGGGATGGCACGTGG	-1611
29	Pf3D7_03_v3	715366	715387	+	21	PF3D7_0317400	DNA replication complex GINS protein, putative	opposite	1284	GGGAGGGGGTTGGAAGTTATG	-84
30	Pf3D7_03_v3	860602	860623	-	21	PF3D7_0320500	nicotinamidase, putative	opposite	188	GGAGGGAAATGGGGAAATTTG	132
31	Pf3D7_03_v3	900798	900822	-	24	PF3D7_0321600	ATP-dependent RNA helicase DDX42, putative	opposite	33	GGGTGGGGGGGTTTTATATAACGG	-205
32	Pf3D7_03_v3	938177	938204	-	27	PF3D7_0322200	conserved Plasmodium protein, unknown function	same	1171	GGGGAAAAAGGGAAAAAGGGAAAAAGG	-13
33	Pf3D7_03_v3	1039893	1039923	-	30	PF3D7_0324900	erythrocyte membrane protein 1, PfEMP1	same	1639	GGGTTAAGGGTATAACTTTAGGGGTTAGGG	-7387	upsB
34	Pf3D7_04_v3	384891	384917	-	26	PF3D7_0407800	conserved Plasmodium protein, unknown function	opposite	5	GTTTTTTAAAAAAAAAGGGGGGTGGG	-659
35	Pf3D7_04_v3	395873	395900	-	27	PF3D7_0408000	conserved Plasmodium protein, unknown function	same	1293	GTATTGTATTTATAAAGGGGGGGAGAG	-1374
36	Pf3D7_04_v3	456862	456885	-	23	PF3D7_0409700	peptide chain release factor 2, putative	opposite	35	GGGGACATATATTCGGGGGAATG	-538
37	Pf3D7_04_v3	493537	493576	+	39	PF3D7_0410900	conserved Plasmodium protein, unknown function	opposite	162	GAAAAAGAAAAAAGGGGGGGTAGGGGAAGAAGTACAATG	1788
38	Pf3D7_04_v3	542953	542974	+	21	PF3D7_0412200	conserved Plasmodium protein, unknown function	opposite	144	GTGAGTAGCTGGGGGGGGACG	79
39	Pf3D7_04_v3	651877	651892	-	15	PF3D7_0414400	conserved Plasmodium protein, unknown function	opposite	456	GAAGGGGTGAAGGGG	-740
40	Pf3D7_04_v3	660383	660408	-	25	PF3D7_0414700	GTP-binding protein, putative	opposite	214	GATATGAAAAAGGGGAAGGGCGGAG	-104
41	Pf3D7_04_v3	1025720	1025745	+	25	PF3D7_0422400	40S ribosomal protein S19	same	901	GGAAGGCTGTAGGGTTTTGAGGGGG	518
42	Pf3D7_04_v3	1055326	1055343	+	17	PF3D7_0423400	asparagine-rich protein	same	320	GGATGGGTGGTGAGGGG	-36
43	Pf3D7_04_v3	1074597	1074622	-	25	PF3D7_0423800	cysteine-rich protective antigen RH5-Ripr membrane anchoring protein	opposite	1723	GGGGTACGAAGGTAGGTAGGTAAGG	1334
44	Pf3D7_04_v3	1180294	1180327	+	33	PF3D7_0426000	erythrocyte membrane protein 1, PfEMP1	opposite	68	GGTTTGGTGGTGTGGTGTGGTGTGGGGTGATTG	-3232	upsB
45	Pf3D7_05_v3	19253	19276	+	23	PF3D7_0500100	erythrocyte membrane protein 1, PfEMP1	same	1651	GGGTATACATTTAGGGGTTAGGG	7632	upsB
46	Pf3D7_05_v3	20826	20861	-	35	PF3D7_0500100	erythrocyte membrane protein 1, PfEMP1	opposite	66	GGGCGGTGGAGTGGTAGGTGTTTGGTAGGGGTATG	6059	upsB
47	Pf3D7_05_v3	113717	113742	-	25	PF3D7_0502500	conserved Plasmodium protein, unknown function	opposite	405	GGGAAAATAATGAGATACAAGGGGG	-986
48	Pf3D7_05_v3	140551	140573	-	22	PF3D7_0503400	actin-depolymerizing factor 1	opposite	135	GGGGGAAGGGAGGATAGGTTTG	-138
49	Pf3D7_05_v3	322097	322126	-	29	PF3D7_0507800	conserved Plasmodium protein, unknown function	opposite	111	GTATTGTGTTTTAGAAGGGGGGGGGGTTG	-574
50	Pf3D7_05_v3	449425	449451	-	26	PF3D7_0510500	topoisomerase I	same	923	GAAAGGGGGAAGGGCTGTTTTATTAG	-215
51	Pf3D7_05_v3	518907	518936	-	29	PF3D7_0511700	EKC/KEOPS complex subunit CGI121	opposite	191	GGAAGGGGGGGGTAATTAAAATTAATAAG	-358
52	Pf3D7_05_v3	532515	532543	+	28	PF3D7_0512200	glutathione synthetase	opposite	614	GTAGAAAGGTGGGAAGGGGAAAAAAAAG	-156
53	Pf3D7_05_v3	618168	618181	+	13	PF3D7_0514800	kinase, putative	opposite	175	GGGGATGGGGGAG	-101
54	Pf3D7_05_v3	626463	626483	-	20	PF3D7_0515100	rhomboid protease ROM9	same	2	GAATGGTGTGGGGGAAAAGG	-11
55	Pf3D7_05_v3	661695	661721	-	26	PF3D7_0515900	NLI interacting factor-like phosphatase,	same	559	GTGAAAGGGGGGGAAAGAAGAAAATG	73
56	Pf3D7_05_v3	677827	677861	-	34	PF3D7_0516300	tRNA pseudouridine synthase, putative	opposite	1047	GAGGTTTTTTTTTTGGGGAGAGGGGGATGTCAAG	148
57	Pf3D7_05_v3	717120	717148	+	28	PF3D7_0517000	60S ribosomal protein L12, putative	opposite	445	GGAATATTTGGGGGGGAAAAATATGAAG	-461
58	Pf3D7_05_v3	723618	723637	+	19	PF3D7_0517200	conserved Plasmodium protein, unknown function	opposite	977	GATAAATGGGGGGGGGGGG	250
59	Pf3D7_05_v3	794076	794100	-	24	PF3D7_0519200	V-type proton ATPase 16 kDa proteolipid subunit	same	1140	GGGAAAAGAAAAAGGGAAAGGGGG	-1199
60	Pf3D7_05_v3	795440	795463	+	23	PF3D7_0519300	cytochrome c oxidase assembly protein (heme A:	same	62	GGGAGGGGTGGAAATTAAATAAG	-211
61	Pf3D7_05_v3	978547	978565	-	18	PF3D7_0523600	conserved Plasmodium protein, unknown function	opposite	98	GGGGGGAGGAAAATAAGG	-84
62	Pf3D7_05_v3	1131905	1131929	-	24	PF3D7_0527100	ubiquitin-conjugating enzyme E2 N, putative	same	1151	GGGGGGGAAAAAAAAAAAAAAGAG	-832
63	Pf3D7_05_v3	1134891	1134926	+	35	PF3D7_0527200	ubiquitin carboxyl-terminal hydrolase 14	opposite	37	GGGGGGGGGGGGGGAAGGGGGCTCTTAAAAATTAG	74
64	Pf3D7_05_v3	1139733	1139757	-	24	PF3D7_0527400	conserved Plasmodium protein, unknown function	opposite	868	GAGGGGGGCGGGGGGATTGTATGG	-748
65	Pf3D7_05_v3	1226608	1226627	-	19	PF3D7_0530100	SNARE protein, putative	opposite	254	GGGGGGATGGCAAAAGGAG	-610
66	Pf3D7_05_v3	1230850	1230867	+	17	PF3D7_0530200	phosphoenolpyruvate/phosphate translocator	opposite	199	GTGGGGGTTGGGCAAGG	581
67	Pf3D7_06_v3	91363	91381	+	18	PF3D7_0602100	ATP-dependent RNA helicase, putative	same	1123	GGGGGGGGGGATGGGATG	322
68	Pf3D7_06_v3	253849	253862	+	13	PF3D7_0606000	conserved Plasmodium protein, unknown function	opposite	46	GAGGGGGGGAGAG	-2339
69	Pf3D7_06_v3	256016	256046	-	30	PF3D7_0606100	RNA-binding protein, putative	opposite	1556	GCAAAAAAAGAAGGCTGGAGGGGGGACATG	1179
70	Pf3D7_06_v3	360765	360790	-	25	PF3D7_0608800	ornithine aminotransferase	opposite	1843	GAAGGGAGGGGTAAATTAATAGGAG	773
71	Pf3D7_06_v3	361064	361081	-	17	PF3D7_0608800	ornithine aminotransferase	opposite	1552	GAGGGGTGGGGCAAAAG	474
72	Pf3D7_06_v3	363881	363919	+	38	PF3D7_0608900	conserved Plasmodium protein, unknown function	same	1366	GAGTTTTTACCAAAAGGGGGGGGGGAAAAAAAAAAAGG	1323
73	Pf3D7_06_v3	422652	422677	+	25	PF3D7_0609800	palmitoyltransferase, putative	opposite	30	GGGGGGGGGTTTAGTGTTAGTTTTG	1385
74	Pf3D7_06_v3	490242	490267	-	25	PF3D7_0611700	60S ribosomal protein L39	same	955	GTGCTTGTTTTTTTTTGGTGGGGGG	-962
75	Pf3D7_06_v3	522641	522668	-	27	PF3D7_0612500	conserved Plasmodium protein, unknown function	same	3	GAGATGGGACAAAGAAATGAGGGGGAG	15
76	Pf3D7_06_v3	536837	536861	+	24	PF3D7_0613100	conserved Plasmodium protein, unknown function	same	915	GTTTTTTTTTTGGGGGGGGAACGG	687
77	Pf3D7_06_v3	545863	545897	+	34	PF3D7_0613300	rhoptry protein ROP14	opposite	1065	GAATGAGAGGGTTGGGGAGTAGGAAACAAATCGG	-628
78	Pf3D7_06_v3	608703	608724	-	21	PF3D7_0614500	60S ribosomal protein L19	same	1444	GGGTAAAAGGGTGGAAAGGGG	-2469
79	Pf3D7_06_v3	814603	814618	+	15	PF3D7_0619300	conserved Plasmodium protein, unknown function	opposite	51	GGGGGGGAGGGATTG	-4428
80	Pf3D7_06_v3	1025172	1025209	+	37	PF3D7_0625200	conserved Plasmodium protein, unknown function	same	6	GGCAAAATGGAAAATGGGGGGGGTAGTTTTTCATTTG	-66
81	Pf3D7_06_v3	1032194	1032213	-	19	PF3D7_0625300	DNA polymerase 1, putative	same	1037	GGGGGGGGTTTTATTTATG	-970
82	Pf3D7_06_v3	1366479	1366508	+	29	PF3D7_0632500	erythrocyte membrane protein 1, PfEMP1	opposite	49	GTGTTTGGTAGGTGTTTGGTAGGGGTATG	-6893	upsB
83	Pf3D7_06_v3	1384211	1384241	-	30	PF3D7_0632800	erythrocyte membrane protein 1, PfEMP1	same	1584	GGGTTAAGGGTATAACTTTAGGGGTTAGGG	-3919	upsB
84	Pf3D7_07_v3	18543	18573	+	30	PF3D7_0700100	erythrocyte membrane protein 1, PfEMP1	same	1732	GGGTTAAGGGTATACATTTAGGGGTTAGGG	-248	upsB
85	Pf3D7_07_v3	133938	133961	-	23	PF3D7_0703500	erythrocyte membrane-associated antigen	opposite	1643	GGGGGGGGGGAAAAAAAAAAGTG	649
86	Pf3D7_07_v3	242128	242159	+	31	PF3D7_0704800	conserved Plasmodium protein, unknown function	opposite	76	GGCAAGGGTAGGGGAGGAGAGAAAGAGAGAG	-271
87	Pf3D7_07_v3	308453	308477	-	24	PF3D7_0706400	60S ribosomal protein L37	same	1320	GGCGTTTGGGGGATAAAGGGGGAG	-1596
88	Pf3D7_07_v3	498257	498266	-	9	PF3D7_0711300	conserved Plasmodium protein, unknown function	opposite	1068	GGGGAGGGG	792
89	Pf3D7_07_v3	550579	550612	+	33	PF3D7_0712300	erythrocyte membrane protein 1, PfEMP1	opposite	59	GGTTCGTTTGGGGAGTGGTGGTGGCGTATTGCG	-2525	upsB/C
90	Pf3D7_07_v3	664503	664528	+	25	PF3D7_0714500	transcription elongation factor s-II, putative	same	426	GGTAAGGGGGAAGAATTATGAATGG	-214
91	Pf3D7_07_v3	857426	857449	-	23	PF3D7_0719500	LEM3/CDC50 family protein, putative	same	772	GGGAGGAGGAGGGAAAAAAAAGG	8
92	Pf3D7_07_v3	860458	860498	+	40	PF3D7_0719600	60S ribosomal protein L11a, putative	opposite	966	GTAAGAACTAATTTAGGGGGAGGGAAAGCATTTTAAAAAG	-1035
93	Pf3D7_07_v3	1075622	1075664	+	42	PF3D7_0725300	conserved Plasmodium protein, unknown function	opposite	868	GTGTACAGGGCAGTTATAGGGGGGGAAAAAAAAAAAGAAAAG	-3158
94	Pf3D7_07_v3	1427791	1427821	-	30	PF3D7_0733000	erythrocyte membrane protein 1, PfEMP1	same	1557	GGGTTAAGGGTATAACTTTAGGGGTTAGGG	-8433	upsB
95	Pf3D7_08_v3	19706	19736	+	30	PF3D7_0800100	erythrocyte membrane protein 1, PfEMP1	same	1623	GGGTTAAGGGTATAACTTTAGGGGTTAGGG	7183	upsB
96	Pf3D7_08_v3	21297	21325	-	28	PF3D7_0800100	erythrocyte membrane protein 1, PfEMP1	opposite	34	GTGGTAGGTGTGGGCGGTGGTGGTGGCG	5592	upsB
97	Pf3D7_08_v3	144846	144885	-	39	PF3D7_0802000	glutamate dehydrogenase, putative	opposite	1202	GAATATATGGGAAAATTTTGGGGGGTTGGGTTTTTTTTG	3539
98	Pf3D7_08_v3	145127	145153	-	26	PF3D7_0802000	glutamate dehydrogenase, putative	opposite	934	GTATATATGAAATTGGGTGGGGGTGG	3258
99	Pf3D7_08_v3	440298	440330	-	32	PF3D7_0808700	erythrocyte membrane protein 1, PfEMP1	opposite	76	GGTAGGTGGTGTGGTGTGGTGTGGGGTGATTG	5982	upsB/C
100	Pf3D7_08_v3	578348	578374	+	26	PF3D7_0811500	histone-arginine methyltransferase CARM1, coactivator-associated arginine	same	1107	GGGATTTGATGGAACATTTTAGGGGG	954
101	Pf3D7_08_v3	781387	781404	+	17	PF3D7_0817200	conserved Plasmodium protein, unknown function	opposite	1740	GTAAGGGGGGGAGGAGG	-1166
102	Pf3D7_08_v3	874194	874212	+	18	PF3D7_0819300	conserved Plasmodium protein, unknown function	same	153	GGGGGTTGGTGGAGATAG	-40
103	Pf3D7_08_v3	972375	972399	+	24	PF3D7_0821700	60S ribosomal protein L22, putative	same	1185	GGGTGATCTAAGAGGTTGAAGGGG	157
104	Pf3D7_08_v3	1159201	1159232	-	31	PF3D7_0826600	SNARE protein, putative	same	1050	GGAAATGAAAAAGTGATGGGGAAGGGGAAGG	-464
105	Pf3D7_08_v3	1197543	1197578	-	35	PF3D7_0827700	magnesium transporter, putative	same	865	GTTTTTTTTTTGGGGGGGGAGGGTGAATACACACG	NA
106	Pf3D7_08_v3	1352115	1352136	-	21	PF3D7_0831500	Plasmodium exported protein (PHIST), unknown	opposite	1318	GATGGTGGGTGGGGTTATTTG	1839
107	Pf3D7_08_v3	1353306	1353327	-	21	PF3D7_0831500	Plasmodium exported protein (PHIST), unknown	opposite	127	GGGGGGGGGGGGGGTGTTTTG	648
108	Pf3D7_08_v3	1370950	1370975	+	25	PF3D7_0831750	Plasmodium exported protein (PHISTa), unknown	same	870	GGGGGGGGGAAATAATACGTTCATG	-390
109	Pf3D7_08_v3	1445076	1445106	-	30	PF3D7_0833500	erythrocyte membrane protein 1, PfEMP1	same	1627	GGGTTAAGGGTATAACTTTAGGGGTTAGGG	-7567	upsB
110	Pf3D7_09_v3	18451	18481	+	30	PF3D7_0900100	erythrocyte membrane protein 1, PfEMP1	same	1597	GGGTTAAGGGTATAACTTTAGGGGTTAGGG	4122	upsB
111	Pf3D7_09_v3	19987	20011	-	24	PF3D7_0900100	erythrocyte membrane protein 1, PfEMP1	opposite	67	GGTAAGTGTGGGCGGTGGTGGTGG	2586	upsB
112	Pf3D7_09_v3	369180	369209	+	29	PF3D7_0907900	peptide deformylase	opposite	391	GTTCTTTTGTTTCTGGGGGGGGGTGGGGG	-594
113	Pf3D7_09_v3	375615	375632	-	17	PF3D7_0908100	conserved Plasmodium membrane protein, unknown	same	29	GGGGGGGGGAGAAGGAG	1537
114	Pf3D7_09_v3	481835	481859	+	24	PF3D7_0910400	selenide water dikinase, putative	opposite	477	GGAAGGGGCGTTGAGGGAAAAAAG	134
115	Pf3D7_09_v3	500033	500056	-	23	PF3D7_0911000	phosphatidylinositol	opposite	125	GTAAAAAAGGGGGGGGGGGAAAG	-192
116	Pf3D7_09_v3	509804	509843	-	39	PF3D7_0911200	conserved Plasmodium protein, unknown function	opposite	89	GGTATATTGGTCGTAAGGGTGTGGGGGGATTTTATATGG	-544
117	Pf3D7_09_v3	561997	562019	+	22	PF3D7_0912700	conserved Plasmodium protein, unknown function	same	656	GGGGAAATTTCATAAAATGGGG	702
118	Pf3D7_09_v3	634311	634330	+	19	PF3D7_0914800	GINS complex subunit Psf3, putative	opposite	111	GAATAGGGGGTGGGGGGTG	-209
119	Pf3D7_09_v3	634725	634749	+	24	PF3D7_0914800	GINS complex subunit Psf3, putative	opposite	525	GAAATAGAAGTGGGGGGAGAAGGG	-623
120	Pf3D7_09_v3	820270	820295	+	25	PF3D7_0919900	regulator of chromosome condensation, putative	opposite	466	GGGGAAGGGGAACATATCAAATATG	608
121	Pf3D7_09_v3	901512	901521	-	9	PF3D7_0922200	S-adenosylmethionine synthetase	opposite	1839	GGGGGGGGG	1671
122	Pf3D7_09_v3	912462	912485	+	23	PF3D7_0922500	phosphoglycerate kinase	same	743	GGTGAGATGTATTCTGAGGGGGG	296
123	Pf3D7_09_v3	942732	942752	+	20	PF3D7_0923100	OTU-like cysteine protease, putative	opposite	234	GGATGGGGAATGATGGGGAG	266
124	Pf3D7_09_v3	961927	961971	-	44	PF3D7_0923700	conserved protein, unknown function	same	537	GCAGCTAAAGGAGGATGTGGGGGTGGAAAATGTGGATAAAAAGG	-1420
125	Pf3D7_09_v3	971763	971786	-	23	PF3D7_0924000	patatin-like phospholipase, putative	opposite	760	GGGGGAAAGGGAAGGAAAATATG	3772
126	Pf3D7_09_v3	998319	998333	+	14	PF3D7_0924500	conserved Plasmodium membrane protein, unknown	opposite	644	GGATGGGTGGGGGG	-158
127	Pf3D7_09_v3	1033010	1033036	+	26	PF3D7_0925800	conserved Plasmodium protein, unknown function	same	277	GGGGGGGGGTCAAAAATAATAAATGG	246
128	Pf3D7_09_v3	1098216	1098242	-	26	PF3D7_0926900	replication termination factor, putative	same	2	GAATGGGGGGAGATGGAGGGAGTTTG	380
129	Pf3D7_09_v3	1149038	1149048	+	10	PF3D7_0928600	conserved Plasmodium protein, unknown function	opposite	536	GGGGGGGAGG	267
130	Pf3D7_09_v3	1155673	1155689	-	16	PF3D7_0928700	conserved Plasmodium protein, unknown function	same	520	GTTATGGGATAGGGGG	-750
131	Pf3D7_09_v3	1182353	1182366	+	13	PF3D7_0929500	conserved protein, unknown function	opposite	357	GAGGGGGGGAGGG	-1058
132	Pf3D7_09_v3	1267359	1267393	-	34	PF3D7_0931600	conserved protein, unknown function	opposite	882	GGAAAATGGGGAAAGGGGGAAAAAAAAAGAAAAG	577
133	Pf3D7_09_v3	1349713	1349731	-	18	PF3D7_0934400	transcription factor with AP2 domain(s),	opposite	57	GGGGGGGAGGGTTTAGGG	19
134	Pf3D7_09_v3	1357223	1357234	+	11	PF3D7_0934700	UBX domain, putative	same	175	GGGGATGGGGG	607
135	Pf3D7_09_v3	1422914	1422931	+	17	PF3D7_0935900	ring-exported protein 1	opposite	107	GGGGGTGGGCAGTGAGG	-1400
136	Pf3D7_09_v3	1439233	1439242	-	9	PF3D7_0936300	ring-exported protein 3	same	1252	GGGGGGGGG	-1889
137	Pf3D7_10_v3	28394	28427	-	33	PF3D7_1000100	erythrocyte membrane protein 1, PfEMP1	opposite	61	GGTTTGGTGGTGTGGTGTGGTGTGGGGTGATTG	-1809	upsB
138	Pf3D7_10_v3	111573	111581	+	8	PF3D7_1002200	tryptophan-rich antigen 3	same	1346	GGGGGGGG	1700
139	Pf3D7_10_v3	181357	181380	-	23	PF3D7_1004100	hypothetical protein	opposite	862	GTGGTGAAAAGGGGATATGGGGG	-114
140	Pf3D7_10_v3	202870	202900	+	30	PF3D7_1004300	E3 ubiquitin-protein ligase, putative	opposite	26	GTATAATATATTGGGGGGTGGGGTGGCGAG	1234
141	Pf3D7_10_v3	264726	264746	+	20	PF3D7_1006200	DNA/RNA-binding protein Alba 3	opposite	1729	GTATTTTGGGGGGGTGGTAG	-1774
142	Pf3D7_10_v3	364252	364277	+	25	PF3D7_1008700	tubulin beta chain	opposite	1772	GAGGGGGAGGAAGGATTTGATAAAG	-1544
143	Pf3D7_10_v3	620948	620963	-	15	PF3D7_1015400	conserved Plasmodium protein, unknown function	opposite	340	GGAGGGGGAGAGGAG	226
144	Pf3D7_10_v3	639742	639761	+	19	PF3D7_1016000	conserved Plasmodium protein, unknown function	same	1627	GGGGTGGGGGAGTTTAAGG	1645
145	Pf3D7_10_v3	717880	717911	-	31	PF3D7_1018000	tRNA pseudouridine synthase, putative	opposite	541	GATAAAAAAAGGGAAGGGGGGTGGATGGACG	491
146	Pf3D7_10_v3	720478	720510	-	32	PF3D7_1018100	conserved Plasmodium protein, unknown function	opposite	39	GGGAAATGGGAATGGGAATGGAAGGAAAGAGG	NA
147	Pf3D7_10_v3	733969	733984	-	15	PF3D7_1018400	conserved Plasmodium protein, unknown function	opposite	736	GGGGGAGGGGGGATG	-406
148	Pf3D7_10_v3	809788	809811	-	23	PF3D7_1019900	autophagy-related protein 8	same	796	GGTGAGGGGGGAAAAATAAAAAG	78
149	Pf3D7_10_v3	827480	827505	+	25	PF3D7_1020600	conserved Plasmodium membrane protein, unknown	same	7	GTAAAGGATGGATGATAAAAGGGGG	134
150	Pf3D7_10_v3	929560	929574	+	14	PF3D7_1022200	conserved Plasmodium membrane protein, unknown	opposite	540	GGGTGGAGAGGGGG	-409
151	Pf3D7_10_v3	1100670	1100691	+	21	PF3D7_1026000	conserved Plasmodium protein, unknown function	opposite	788	GGGGGAAAAAAAAAGAAAGGG	-1730
152	Pf3D7_10_v3	1121661	1121686	-	25	PF3D7_1026800	40S ribosomal protein S2	opposite	1274	GGGAAATGGGGGGTCCAAATATGGG	1116
153	Pf3D7_10_v3	1144161	1144176	+	15	PF3D7_1027300	peroxiredoxin merozoite capping protein 1	opposite	1559	GGGAGGGGGGAAGCG	-1320
154	Pf3D7_10_v3	1279464	1279502	-	38	PF3D7_1031700	protein phosphatase inhibitor 3	opposite	1748	GTATGTGTGTGTGTGTGTGGGGGGGAATATGTCTCTTG	1038
155	Pf3D7_10_v3	1329297	1329322	+	25	PF3D7_1033100	S-adenosylmethionine decarboxylase/ornithine	opposite	861	GGGGGCATCCATTAAACGCTAGGGG	-1068
156	Pf3D7_10_v3	1330334	1330347	+	13	PF3D7_1033100	S-adenosylmethionine decarboxylase/ornithine	opposite	1898	GTGGGGGGGGCTG	-2105
157	Pf3D7_10_v3	1487428	1487451	-	23	PF3D7_1037500	dynamin-like protein	opposite	506	GACATATATTATAGGGGGGTGGG	-721
158	Pf3D7_10_v3	1649977	1650005	+	28	PF3D7_1041300	erythrocyte membrane protein 1, PfEMP1	opposite	29	GGTGGGGTTTGATGGTTTGGTGGTTTAG	-5999	upsB
159	Pf3D7_11_v3	22547	22577	+	30	PF3D7_1100100	erythrocyte membrane protein 1, PfEMP1	same	1581	GGGTTAAGGGTATAACTTTAGGGGTTAGGG	7415	upsB
160	Pf3D7_11_v3	205895	205919	+	24	PF3D7_1104700	DNA-directed RNA polymerase III subunit RPC8,	opposite	101	GTTGGATCATATATAAAGGGGGGG	164
161	Pf3D7_11_v3	214628	214655	-	27	PF3D7_1104900	calcium/calmodulin-dependent protein kinase,	opposite	168	GAGGGCTGGGGTGAAGGAAAAAAAAAG	3900
162	Pf3D7_11_v3	250344	250371	-	27	PF3D7_1105800	conserved Plasmodium protein, unknown function	opposite	545	GTTATTAAAAAGAAGAGGGGGTGGGGG	-64
163	Pf3D7_11_v3	325681	325706	+	25	PF3D7_1107600	conserved Plasmodium protein, unknown function	opposite	358	GACAGGGGACAGAAAGGGGAAAATG	591
164	Pf3D7_11_v3	443852	443885	+	33	PF3D7_1111300	SNARE protein, putative	opposite	24	GGAGGGGGGGGGAAGGTTGAAGGTGCTTGATGG	453
165	Pf3D7_11_v3	515844	515862	+	18	PF3D7_1113200	conserved Plasmodium protein, unknown function	same	1447	GTTGTTGAGGGGGGGATG	898
166	Pf3D7_11_v3	720485	720515	+	30	PF3D7_1119100	tRNA m(1)G methyltransferase, putative	same	475	GGGGGGGGGGGGAAAAAAAAAAAAAATGAG	296
167	Pf3D7_11_v3	748923	748938	-	15	PF3D7_1119900	conserved Plasmodium protein, unknown function	opposite	212	GATTGGGGGGGGGGG	601
168	Pf3D7_11_v3	765696	765716	-	20	PF3D7_1120300	CorA-like Mg2+ transporter protein, putative	opposite	1041	GGGGAAGGGGACAGGATAAG	1113
169	Pf3D7_11_v3	765790	765814	-	24	PF3D7_1120300	CorA-like Mg2+ transporter protein, putative	opposite	943	GGAATCTGCTGGGTTGTGGGGGTG	1019
170	Pf3D7_11_v3	807692	807714	+	22	PF3D7_1121300	tyrosine kinase-like protein	opposite	611	GTGGGGGGAGTGGATTGGTTTG	-3395
171	Pf3D7_11_v3	934696	934723	+	27	PF3D7_1123500	conserved Plasmodium protein, unknown function	opposite	1332	GGGGGGGGGGGGGGTTGGAAGATTGAG	-1979
172	Pf3D7_11_v3	981361	981385	+	24	PF3D7_1124900	60S ribosomal protein L35, putative	same	558	GGGGATAAAAGGGGCTTTTTTTTG	383
173	Pf3D7_11_v3	991236	991254	+	18	PF3D7_1125300	DNA-directed RNA polymerase	same	607	GTATATTTGGAGGGGGGG	864
174	Pf3D7_11_v3	1025278	1025286	+	8	PF3D7_1126200	40S ribosomal protein S18, putative	opposite	782	GGGGGGGG	-1461
175	Pf3D7_11_v3	1058272	1058297	-	25	PF3D7_1127000	protein phosphatase, putative	same	218	GGGGGGGTTTTTGGTGTAAATATAG	317
176	Pf3D7_11_v3	1203827	1203858	+	31	PF3D7_1131300	conserved Plasmodium protein, unknown function	opposite	208	GGTAAGGGTGTATGGGGTCATTCAAAATGGG	-246
177	Pf3D7_11_v3	1260371	1260388	+	17	PF3D7_1132400	conserved Plasmodium membrane protein, unknown	opposite	700	GGAGTGTAAAGGGGGGG	-1847
178	Pf3D7_11_v3	1273982	1274011	+	29	PF3D7_1133000	conserved Plasmodium protein, unknown function	same	1561	GAAAATAAAGGGCAAGGGGGGAAATAAGG	1150
179	Pf3D7_11_v3	1774146	1774172	+	26	PF3D7_1144700	apicoplast import protein Tic20, putative	opposite	327	GGGGGGGGCTGGAGGAACCTCATATG	-151
180	Pf3D7_11_v3	1796144	1796160	-	16	PF3D7_1145200	serine/threonine protein kinase, putative	same	774	GATAAATGAGGGGGGG	-3911
181	Pf3D7_11_v3	1807343	1807363	+	20	PF3D7_1145500	ABC transporter B family member 3, putative	same	15	GGGGAGAGGGGTAAAATGCG	-656
182	Pf3D7_11_v3	1867477	1867503	+	26	PF3D7_1147000	sporozoite asparagine-rich protein sporozoite and liver stage asparagine-rich	opposite	120	GGATAGGACAATTGGGAGGGGTAAAG	-2323
183	Pf3D7_11_v3	1936279	1936291	+	12	PF3D7_1148700	Plasmodium exported protein (PHISTc), unknown gametocyte exported protein 12	opposite	697	GGGGTAGTGGGG	852
184	Pf3D7_12_v3	32647	32684	-	37	PF3D7_1200400	erythrocyte membrane protein 1, PfEMP1	opposite	17	GCATGGTTCGTGTGGGGAGTGGTGGTGGCGTATTGCG	7953	upsB
185	Pf3D7_12_v3	694273	694293	-	20	PF3D7_1217600	anaphase-promoting complex subunit 10, putative	opposite	1264	GTCTATATAGGGGAGCGGGG	NA
186	Pf3D7_12_v3	774260	774287	+	27	PF3D7_1219300	erythrocyte membrane protein 1, PfEMP1	opposite	63	GGTTTGGTGGTGTTTGGTAGGGGTATG	1286	upsB/C
187	Pf3D7_12_v3	996543	996571	-	28	PF3D7_1224500	histone chaperone ASF1, putative	opposite	1780	GTGAGGAAGGGGGTGATGGTAATAGATG	1491
188	Pf3D7_12_v3	1179363	1179389	+	26	PF3D7_1228800	WD repeat-containing protein, putative	opposite	177	GGAGGGGGGGGTGAAATGGTGAAGAG	488
189	Pf3D7_12_v3	1201107	1201120	+	13	PF3D7_1229100	multidrug resistance-associated protein 2 ABC transporter C family member 2	opposite	1893	GGGGGGGGAGGGG	158
190	Pf3D7_12_v3	1327544	1327566	-	22	PF3D7_1232000	phenylalanine--tRNA ligase	same	205	GAAAGGGGGAAGGGTTTATTTG	35
191	Pf3D7_12_v3	1333094	1333119	-	25	PF3D7_1232200	dihydrolipoyl dehydrogenase, mitochondrial	opposite	13	GGGTAAATCTAAAAGGGGGAAAAGG	-602
192	Pf3D7_12_v3	1427212	1427250	-	38	PF3D7_1234200	conserved Plasmodium protein, unknown function,	opposite	146	GTTTACGATTTGATATAGGGGGGGGGATACTTATCGAG	6324
193	Pf3D7_12_v3	1575576	1575598	+	22	PF3D7_1237900	conserved Plasmodium protein, unknown function	same	1581	GGGGGGGGGGAAAAAAAAAAAG	2688
194	Pf3D7_12_v3	1593649	1593678	+	29	PF3D7_1238400	conserved Plasmodium protein, unknown function	opposite	17	GATTACAGGGGGGGAAGGGGAATGTAGGG	-35
195	Pf3D7_12_v3	1704407	1704447	-	40	PF3D7_1240400	erythrocyte membrane protein 1, PfEMP1	opposite	63	GGGCGGTGGAGTGGTAGGTGTTTGGTAGGGGTATGTATGG	6043	upsC
196	Pf3D7_12_v3	2001915	2001938	+	23	PF3D7_1248800	conserved Plasmodium protein, unknown function	same	47	GGGGGGGATTTTATTTTTTTGTG	-1142
197	Pf3D7_12_v3	2058778	2058803	-	25	PF3D7_1250200	conserved Plasmodium membrane protein, unknown	opposite	303	GAGGGGGAAGGAGGCGAAAAAAAAG	1465
198	Pf3D7_12_v3	2163730	2163739	+	9	PF3D7_1252900	Plasmodium exported protein, unknown function	opposite	585	GGGGGGGGG	-643
199	Pf3D7_12_v3	2248933	2248971	-	38	PF3D7_1255200	erythrocyte membrane protein 1, PfEMP1	same	9	GTCGGTACAATGGGGGGAAGTAATGGCGGTGGCGGTAG	-2354	upsB
200	Pf3D7_12_v3	2249022	2249054	+	32	PF3D7_1255200	erythrocyte membrane protein 1, PfEMP1	opposite	60	GGTAGGTGGTGTGGTGTGGTGTGGGGTGATTG	-2443	upsB
201	Pf3D7_13_v3	19688	19711	+	23	PF3D7_1300100	erythrocyte membrane protein 1, PfEMP1	same	1651	GGGTATACATTTAGGGGTTAGGG	7395	upsB
202	Pf3D7_13_v3	21261	21296	-	35	PF3D7_1300100	erythrocyte membrane protein 1, PfEMP1	opposite	66	GGGCGGTGGAGTGGTAGGTGTTTGGTAGGGGTATG	5822	upsB
203	Pf3D7_13_v3	81563	81585	-	22	PF3D7_1301400	Plasmodium exported protein (hyp12), unknown	opposite	1131	GGGGGGGGGGGGGGATTTTTTG	1485
204	Pf3D7_13_v3	101354	101374	+	20	PF3D7_1301800	surface-associated interspersed protein 13.1	same	1466	GGGGGTGGGGAGGAGTAATG	1147
205	Pf3D7_13_v3	214543	214572	+	29	PF3D7_1303900	conserved Plasmodium protein, unknown function	same	717	GGGGGGGGATGGGGATTGTCATTCAAAAG	-188
206	Pf3D7_13_v3	244770	244792	+	22	PF3D7_1304900	DNA-directed RNA polymerase II subunit RPB11,	same	405	GAATTTGGGTGGAGGGGGAAAG	276
207	Pf3D7_13_v3	293232	293246	-	14	PF3D7_1306300	SAM dependent methyltransferase, putative	opposite	194	GGAGTAGGGAGGGG	63
208	Pf3D7_13_v3	360124	360165	-	41	PF3D7_1308100	CCAAT-binding transcription factor, putative	opposite	2	GTGAGAATGTAAGGGTGGGGGGGGGGTTAAAAGAAAATATG	-326
209	Pf3D7_13_v3	438385	438406	-	21	PF3D7_1309600	ribosomal RNA methyltransferase, putative	opposite	102	GGGGTGGCGAAGGGGCAAAGG	-258
210	Pf3D7_13_v3	458616	458645	-	29	PF3D7_1310400	conserved Plasmodium protein, unknown function	opposite	314	GGGGGGGGGAGGGGGAAAATATTTGGGTG	-1183
211	Pf3D7_13_v3	467936	467959	+	23	PF3D7_1310600	ras-related protein Rab-5B; secretory complex protein 61 alpha	opposite	1384	GTTTGACAGGGGGGGGAAGTGAG	-2106
212	Pf3D7_13_v3	895435	895447	-	12	PF3D7_1321500	3',5'-cyclic nucleotide phosphodiesterase	same	653	GTAGGGGTGGGG	8
213	Pf3D7_13_v3	959493	959506	+	13	PF3D7_1322700	conserved Plasmodium protein, unknown function	opposite	318	GGGGAGGGGGGAG	66
214	Pf3D7_13_v3	973835	973862	+	27	PF3D7_1323400	60S ribosomal protein L23	opposite	799	GAGGTGGGTGGAGGGGTTTTATCCATG	-811
215	Pf3D7_13_v3	995527	995543	-	16	PF3D7_1324000	conserved Plasmodium protein, unknown function	same	249	GAAGAAAGGGGGGGGG	299
216	Pf3D7_13_v3	1124783	1124799	-	16	PF3D7_1326700	conserved Plasmodium protein, unknown function	opposite	479	GTTTGTGGATGGGGGG	-777
217	Pf3D7_13_v3	1158589	1158608	+	19	PF3D7_1327600	nicotinate-nucleotide adenylyltransferase nicotinate mononucleotide adenylyltransferase	same	756	GGAGGGGGGGGTAATATTG	109
218	Pf3D7_13_v3	1158651	1158670	+	19	PF3D7_1327600	nicotinate-nucleotide adenylyltransferase nicotinate mononucleotide adenylyltransferase	same	694	GGAGGGGGGGGTAATATTG	47
219	Pf3D7_13_v3	1203904	1203933	+	29	PF3D7_1328400	conserved Plasmodium protein, unknown function	opposite	1562	GGGGGGGAGGGGGATGGTTAAAAAATATG	-1210
220	Pf3D7_13_v3	1278616	1278628	+	12	PF3D7_1330300	DnaJ protein, putative	opposite	243	GGGATGGGGGGG	-114
221	Pf3D7_13_v3	1553518	1553541	-	23	PF3D7_1338400	SprT-like domain-containing protein, putative	same	415	GAGGGAGAGAGAGAGTGGGAGGG	396
222	Pf3D7_13_v3	1671528	1671569	+	41	PF3D7_1342500	sporozoite protein essential for cell traversal	opposite	572	GATATATTAGCTAGTTGGGGGGGAAGGAATGAACCAAAATG	406
223	Pf3D7_13_v3	1762453	1762485	-	32	PF3D7_1344100	krox-like protein, putative	opposite	1703	GGGATTTGAGGTTAATAATAGGGGGGAGGGGG	316
224	Pf3D7_13_v3	1768256	1768274	-	18	PF3D7_1344200	heat shock protein 110, putative	opposite	853	GGGGGAAAGGAAAAGGGG	2592
225	Pf3D7_13_v3	1811355	1811373	+	18	PF3D7_1345100	thioredoxin 2	opposite	834	GGGGTGGGGCATGATATG	-1013
226	Pf3D7_13_v3	1815700	1815710	+	10	PF3D7_1345300	conserved Plasmodium protein, unknown function	opposite	152	GGGGGGGGGG	204
227	Pf3D7_13_v3	2215969	2215990	-	21	PF3D7_1355900	conserved protein, unknown function	opposite	354	GGGGGTCGTGTATGTTTGGGG	305
228	Pf3D7_13_v3	2267952	2267984	+	32	PF3D7_1357000	elongation factor 1-alpha	opposite	804	GATATATAAATGGGGTTAAGAGGGGTGAACCG	-811
229	Pf3D7_13_v3	2505724	2505748	-	24	PF3D7_1362600	conserved Plasmodium protein, unknown function	opposite	398	GGGGATAAGGTTTATTTTGTAGGG	385
230	Pf3D7_13_v3	2605052	2605077	+	25	PF3D7_1364800	DNA-directed RNA polymerases I, II, and III	opposite	80	GGAATTAAGGGGATGGGTATTTGAG	238
231	Pf3D7_13_v3	2671299	2671331	+	32	PF3D7_1366800	phosphatidylserine synthase, putative	opposite	775	GGATAAAATATGGGAAAATGGGGGAAAAGAAG	2
232	Pf3D7_13_v3	2672014	2672048	-	34	PF3D7_1366800	phosphatidylserine synthase, putative	same	1490	GGTTTGGAAATGGGGGGAAAAATTTTAAAAAGGG	-713
233	Pf3D7_13_v3	2722621	2722650	-	29	PF3D7_1368500	conserved Plasmodium protein, unknown function	opposite	38	GTGTATATGGGGAAGGGAAGGGAACGAAG	-525
234	Pf3D7_13_v3	2810037	2810048	+	11	PF3D7_1371500	probable protein, unknown function	opposite	815	GGGGGAGGGGG	-2564
235	Pf3D7_13_v3	2892382	2892427	+	45	PF3D7_1373500	erythrocyte membrane protein 1, PfEMP1	opposite	42	GGGTTAAGGGTATAACTTTAGGGGTTAGGG	-1447	upsB
236	Pf3D7_13_v3	2893967	2893997	-	30	PF3D7_1373500	erythrocyte membrane protein 1, PfEMP1	same	1627	GTGGGTTTGCATGGTTCGTGTGGGGAGTGGTGGTGGCGTATTGCG	-3032	upsB
237	Pf3D7_14_v3	67179	67207	+	28	PF3D7_1401700	Plasmodium exported protein, unknown function	opposite	98	GAACAAATCAAATGAGGGGGGGGAAGGG	1388
238	Pf3D7_14_v3	84641	84658	-	17	PF3D7_1402200	conserved Plasmodium protein, unknown function	opposite	75	GGGGACGCGGGTGGGGG	-212
239	Pf3D7_14_v3	244169	244192	-	23	PF3D7_1406700	vacuolar protein sorting-associated protein 29	opposite	714	GAAAAAAAAAAAGGGGGGGAATG	271
240	Pf3D7_14_v3	321985	322005	-	20	PF3D7_1408600	40S ribosomal protein S8e, putative	opposite	1310	GTAGTGGTAACTTGGGGGGG	560
241	Pf3D7_14_v3	639967	639992	-	25	PF3D7_1415800	dimethyladenosine transferase, putative	opposite	380	GGGCGGGTGGGGAAAAAAAAAATAG	497
242	Pf3D7_14_v3	811572	811590	-	18	PF3D7_1419400	conserved Plasmodium membrane protein, unknown	same	203	GGCAAGGCGGGGGGTACG	347
243	Pf3D7_14_v3	812922	812946	-	24	PF3D7_1419400	conserved Plasmodium membrane protein, unknown	same	1553	GGGGGGTGATTCAAAAAGGGGAAG	-1003
244	Pf3D7_14_v3	818648	818672	+	24	PF3D7_1419600	conserved Plasmodium protein, unknown function	opposite	403	GTGGGGTGAGAGTTATTGGTTGGG	116
245	Pf3D7_14_v3	856660	856686	-	26	PF3D7_1420600	pantothenate kinase, putative	same	697	GTTAATTTTTTTTTGGGGGGAGAGGG	-922
246	Pf3D7_14_v3	906368	906395	+	27	PF3D7_1422500	ERAD-associated E3 ubiquitin-protein ligase	same	223	GGGGTGGGGGAAAGGTATTATTTTAAG	-252
247	Pf3D7_14_v3	931296	931322	+	26	PF3D7_1423200	peptidyl-prolyl cis-trans isomerase	same	1735	GGGGTATAAAAGCTTAAAAATGGGGG	2553
248	Pf3D7_14_v3	1176253	1176269	-	16	PF3D7_1429900	ADP-dependent DNA helicase RecQ	opposite	499	GAAACTAGGGGGGGGG	-81
249	Pf3D7_14_v3	1176500	1176519	-	19	PF3D7_1429900	ADP-dependent DNA helicase RecQ	opposite	249	GTGGGGGGTGAGGAAACAG	-328
250	Pf3D7_14_v3	1199960	1199985	+	25	PF3D7_1430300	acid phosphatase, putative	opposite	41	GATATATATGAGTGTGGGGGGAGGG	340
251	Pf3D7_14_v3	1204308	1204351	-	43	PF3D7_1430500	conserved Plasmodium protein, unknown function	opposite	735	GTTTTGGTGGATTTAATAGGGGGGTATACGTATGGTAATGTGG	NA
252	Pf3D7_14_v3	1408098	1408130	+	32	PF3D7_1434700	mitochondrial import inner membrane translocase	opposite	352	GAAAAAAAAAGTAGGGGGAGGGAAAAATGTTG	-579
253	Pf3D7_14_v3	1502280	1502291	-	11	PF3D7_1437000	N-acetyltransferase, putative	opposite	355	GGGGGGGGGAG	222
254	Pf3D7_14_v3	1672929	1672955	+	26	PF3D7_1441000	cytoplasmic tRNA 2-thiolation protein 2	opposite	1279	GGGGGGGGGCAGTGGGGTGATACATG	-1179
255	Pf3D7_14_v3	1775486	1775507	-	21	PF3D7_1443300	U6 snRNA-associated Sm-like protein LSm5	opposite	501	GGGGGGAACAAGGAATGAGGG	381
256	Pf3D7_14_v3	2251957	2251967	-	10	PF3D7_1455100	protein tyrosine phosphatase, putative	same	23	GGGGGGGGGG	73
257	Pf3D7_14_v3	2265507	2265521	+	14	PF3D7_1455500	AP-1 complex subunit gamma, putative	same	1678	GGGGGGAAGTGGTG	679
258	Pf3D7_14_v3	2277505	2277523	-	18	PF3D7_1455600	ferlin, putative	same	262	GTATTGGGGGGGATATAG	298
259	Pf3D7_14_v3	2277685	2277707	-	22	PF3D7_1455600	ferlin, putative	same	442	GGGGGTGACGGGGTTTTTTTTG	118
260	Pf3D7_14_v3	2367072	2367090	-	18	PF3D7_1457700	large ribosomal subunit nuclear export factor,	opposite	195	GTGTGGGGGAAGGACGGG	646
261	Pf3D7_14_v3	2594496	2594522	-	26	PF3D7_1464000	YL1 nuclear protein, putative	same	377	GATGTAACAAAACTGGGGGGGTGGGG	280
262	Pf3D7_14_v3	2742130	2742155	+	25	PF3D7_1467000	conserved Plasmodium membrane protein, unknown	same	230	GATGTTATGGAAAGGAAAAAGGGGG	NA
263	Pf3D7_14_v3	2777091	2777110	-	19	PF3D7_1468000	conserved Plasmodium protein, unknown function	opposite	520	GGGGGGGAAATAAATAAGG	7701
264	Pf3D7_14_v3	2816048	2816074	-	26	PF3D7_1468600	aminophospholipid transporter, putative	opposite	24	GATGGATTGATAGGGGTTGTATGGGG	941
265	Pf3D7_14_v3	2929705	2929733	+	28	PF3D7_1471700	conserved Plasmodium protein, unknown function	same	88	GAAAATAATCCAGGGGAGGGGGATATAG	-28
266	Pf3D7_14_v3	3023000	3023016	-	16	PF3D7_1474100	mitochondrial ribosomal protein L20 precursor,	opposite	210	GGGAGGGGGAAAAAAG	52
267	Pf3D7_14_v3	3065840	3065854	+	14	PF3D7_1474700	protein kinase, putative	opposite	77	GGGAGGGAGGGTGG	493
268	Pf3D7_14_v3	3116246	3116265	-	19	PF3D7_1475700	tubulin epsilon chain, putative	opposite	1125	GTATTTAAAAAGGGGGGGG	155
