# Supplementary material for: Genome wide distribution of G-quadruplexes and their impact on gene expression in malaria parasites
Source: PLoS Genet. 2020 Jul 6;16(7):e1008917. doi: 10.1371/journal.pgen.1008917 (PMC7365481; doi:10.1371/journal.pgen.1008917)
Supplement: S5 Table — For each G4FS, the start and end position are indicated relative to gene feature. (XLSX) [file pgen.1008917.s007.xlsx]

## Sheet: Feuil1
chrom	G4_position	G4_strand	G4_start	GeneID	gene_feature	gene_product	gene_strand	G4_end	GeneID	gene_feature	gene_product	gene_strand
Pf3D7_01_v3	29511-29555	+	G4 start: CDS	PF3D7_0100100	exon nb1	erythrocyte membrane protein 1, PfEMP1;	forward;	G4 end: CDS	PF3D7_0100100	exon nb1	erythrocyte membrane protein 1, PfEMP1;	forward;
Pf3D7_01_v3	31827-31866	-	G4 start: CDS	PF3D7_0100100	exon nb1	erythrocyte membrane protein 1, PfEMP1;	forward;	G4 end: CDS	PF3D7_0100100	exon nb1	erythrocyte membrane protein 1, PfEMP1;	forward;
Pf3D7_01_v3	33017-33045	-	G4 start: CDS	PF3D7_0100100	exon nb1	erythrocyte membrane protein 1, PfEMP1;	forward;	G4 end: CDS	PF3D7_0100100	exon nb1	erythrocyte membrane protein 1, PfEMP1;	forward;
Pf3D7_01_v3	33054-33085	-	G4 start: CDS	PF3D7_0100100	exon nb1	erythrocyte membrane protein 1, PfEMP1;	forward;	G4 end: CDS	PF3D7_0100100	exon nb1	erythrocyte membrane protein 1, PfEMP1;	forward;
Pf3D7_01_v3	33865-33890	+	G4 start: CDS	PF3D7_0100100	exon nb1	erythrocyte membrane protein 1, PfEMP1;	forward;	G4 end: CDS	PF3D7_0100100	exon nb1	erythrocyte membrane protein 1, PfEMP1;	forward;
Pf3D7_01_v3	34343-34378	-	G4 start: CDS	PF3D7_0100100	exon nb1	erythrocyte membrane protein 1, PfEMP1;	forward;	G4 end: CDS	PF3D7_0100100	exon nb1	erythrocyte membrane protein 1, PfEMP1;	forward;
Pf3D7_01_v3	34526-34563	-	G4 start: CDS	PF3D7_0100100	exon nb1	erythrocyte membrane protein 1, PfEMP1;	forward;	G4 end: CDS	PF3D7_0100100	exon nb1	erythrocyte membrane protein 1, PfEMP1;	forward;
Pf3D7_01_v3	34630-34696	-	G4 start: CDS	PF3D7_0100100	exon nb1	erythrocyte membrane protein 1, PfEMP1;	forward;	G4 end: CDS	PF3D7_0100100	exon nb1	erythrocyte membrane protein 1, PfEMP1;	forward;
Pf3D7_01_v3	609678-609723	+	G4 start: CDS	PF3D7_0115700	exon nb1	erythrocyte membrane protein 1, PfEMP1;	reverse;	G4 end: CDS	PF3D7_0115700	exon nb1	erythrocyte membrane protein 1, PfEMP1;	reverse;
Pf3D7_01_v3	611112-611140	-	G4 start: CDS	PF3D7_0115700	exon nb1	erythrocyte membrane protein 1, PfEMP1;	reverse;	G4 end: CDS	PF3D7_0115700	exon nb1	erythrocyte membrane protein 1, PfEMP1;	reverse;
Pf3D7_01_v3	611250-611264	+	G4 start: CDS	PF3D7_0115700	exon nb1	erythrocyte membrane protein 1, PfEMP1;	reverse;	G4 end: CDS	PF3D7_0115700	exon nb1	erythrocyte membrane protein 1, PfEMP1;	reverse;
Pf3D7_01_v3	611281-611311	+	G4 start: CDS	PF3D7_0115700	exon nb1	erythrocyte membrane protein 1, PfEMP1;	reverse;	G4 end: CDS	PF3D7_0115700	exon nb1	erythrocyte membrane protein 1, PfEMP1;	reverse;
Pf3D7_01_v3	611338-611366	+	G4 start: CDS	PF3D7_0115700	exon nb1	erythrocyte membrane protein 1, PfEMP1;	reverse;	G4 end: CDS	PF3D7_0115700	exon nb1	erythrocyte membrane protein 1, PfEMP1;	reverse;
Pf3D7_01_v3	612511-612538	+	G4 start: CDS	PF3D7_0115700	exon nb1	erythrocyte membrane protein 1, PfEMP1;	reverse;	G4 end: CDS	PF3D7_0115700	exon nb1	erythrocyte membrane protein 1, PfEMP1;	reverse;
Pf3D7_02_v3	25240-25268	+	G4 start: CDS	PF3D7_0200100	exon nb1	erythrocyte membrane protein 1, PfEMP1;	forward;	G4 end: CDS	PF3D7_0200100	exon nb1	erythrocyte membrane protein 1, PfEMP1;	forward;
Pf3D7_02_v3	25905-25936	+	G4 start: CDS	PF3D7_0200100	exon nb1	erythrocyte membrane protein 1, PfEMP1;	forward;	G4 end: CDS	PF3D7_0200100	exon nb1	erythrocyte membrane protein 1, PfEMP1;	forward;
Pf3D7_02_v3	27470-27514	-	G4 start: CDS	PF3D7_0200100	exon nb1	erythrocyte membrane protein 1, PfEMP1;	forward;	G4 end: CDS	PF3D7_0200100	exon nb1	erythrocyte membrane protein 1, PfEMP1;	forward;
Pf3D7_02_v3	27588-27625	+	G4 start: CDS	PF3D7_0200100	exon nb1	erythrocyte membrane protein 1, PfEMP1;	forward;	G4 end: CDS	PF3D7_0200100	exon nb1	erythrocyte membrane protein 1, PfEMP1;	forward;
Pf3D7_02_v3	28941-28966	-	G4 start: CDS	PF3D7_0200100	exon nb1	erythrocyte membrane protein 1, PfEMP1;	forward;	G4 end: CDS	PF3D7_0200100	exon nb1	erythrocyte membrane protein 1, PfEMP1;	forward;
Pf3D7_02_v3	918435-918475	+	G4 start: CDS	PF3D7_0223500	exon nb1	erythrocyte membrane protein 1, PfEMP1;	reverse;	G4 end: CDS	PF3D7_0223500	exon nb1	erythrocyte membrane protein 1, PfEMP1;	reverse;
Pf3D7_02_v3	919864-919900	+	G4 start: CDS	PF3D7_0223500	exon nb1	erythrocyte membrane protein 1, PfEMP1;	reverse;	G4 end: CDS	PF3D7_0223500	exon nb1	erythrocyte membrane protein 1, PfEMP1;	reverse;
Pf3D7_02_v3	920618-920643	-	G4 start: CDS	PF3D7_0223500	exon nb1	erythrocyte membrane protein 1, PfEMP1;	reverse;	G4 end: CDS	PF3D7_0223500	exon nb1	erythrocyte membrane protein 1, PfEMP1;	reverse;
Pf3D7_02_v3	920938-920985	-	G4 start: CDS	PF3D7_0223500	exon nb1	erythrocyte membrane protein 1, PfEMP1;	reverse;	G4 end: CDS	PF3D7_0223500	exon nb1	erythrocyte membrane protein 1, PfEMP1;	reverse;
Pf3D7_02_v3	921025-921056	-	G4 start: CDS	PF3D7_0223500	exon nb1	erythrocyte membrane protein 1, PfEMP1;	reverse;	G4 end: CDS	PF3D7_0223500	exon nb1	erythrocyte membrane protein 1, PfEMP1;	reverse;
Pf3D7_02_v3	922354-922402	-	G4 start: CDS	PF3D7_0223500	exon nb1	erythrocyte membrane protein 1, PfEMP1;	reverse;	G4 end: CDS	PF3D7_0223500	exon nb1	erythrocyte membrane protein 1, PfEMP1;	reverse;
Pf3D7_02_v3	923621-923646	-	G4 start: CDS	PF3D7_0223500	exon nb1	erythrocyte membrane protein 1, PfEMP1;	reverse;	G4 end: CDS	PF3D7_0223500	exon nb1	erythrocyte membrane protein 1, PfEMP1;	reverse;
Pf3D7_03_v3	36985-37010	+	G4 start: CDS	PF3D7_0300100	exon nb1	erythrocyte membrane protein 1, PfEMP1;	forward;	G4 end: CDS	PF3D7_0300100	exon nb1	erythrocyte membrane protein 1, PfEMP1;	forward;
Pf3D7_03_v3	39418-39448	+	G4 start: CDS	PF3D7_0300100	exon nb1	erythrocyte membrane protein 1, PfEMP1;	forward;	G4 end: CDS	PF3D7_0300100	exon nb1	erythrocyte membrane protein 1, PfEMP1;	forward;
Pf3D7_03_v3	40440-40491	-	G4 start: CDS	PF3D7_0300100	exon nb1	erythrocyte membrane protein 1, PfEMP1;	forward;	G4 end: CDS	PF3D7_0300100	exon nb1	erythrocyte membrane protein 1, PfEMP1;	forward;
Pf3D7_03_v3	40518-40553	-	G4 start: CDS	PF3D7_0300100	exon nb1	erythrocyte membrane protein 1, PfEMP1;	forward;	G4 end: CDS	PF3D7_0300100	exon nb1	erythrocyte membrane protein 1, PfEMP1;	forward;
Pf3D7_03_v3	42055-42105	-	G4 start: CDS	PF3D7_0300100	exon nb1	erythrocyte membrane protein 1, PfEMP1;	forward;	G4 end: CDS	PF3D7_0300100	exon nb1	erythrocyte membrane protein 1, PfEMP1;	forward;
Pf3D7_03_v3	42301-42329	+	G4 start: CDS	PF3D7_0300100	intron	erythrocyte membrane protein 1, PfEMP1;	forward;	G4 end: CDS	PF3D7_0300100	intron	erythrocyte membrane protein 1, PfEMP1;	forward;
Pf3D7_03_v3	1033117-1033145	+	G4 start: CDS	PF3D7_0324900	exon nb1	erythrocyte membrane protein 1, PfEMP1;	reverse;	G4 end: CDS	PF3D7_0324900	exon nb1	erythrocyte membrane protein 1, PfEMP1;	reverse;
Pf3D7_03_v3	1033382-1033422	+	G4 start: CDS	PF3D7_0324900	exon nb1	erythrocyte membrane protein 1, PfEMP1;	reverse;	G4 end: CDS	PF3D7_0324900	exon nb1	erythrocyte membrane protein 1, PfEMP1;	reverse;
Pf3D7_03_v3	1034508-1034535	-	G4 start: CDS	PF3D7_0324900	exon nb1	erythrocyte membrane protein 1, PfEMP1;	reverse;	G4 end: CDS	PF3D7_0324900	exon nb1	erythrocyte membrane protein 1, PfEMP1;	reverse;
Pf3D7_03_v3	1034715-1034749	+	G4 start: CDS	PF3D7_0324900	exon nb1	erythrocyte membrane protein 1, PfEMP1;	reverse;	G4 end: CDS	PF3D7_0324900	exon nb1	erythrocyte membrane protein 1, PfEMP1;	reverse;
Pf3D7_03_v3	1035984-1036021	+	G4 start: CDS	PF3D7_0324900	exon nb1	erythrocyte membrane protein 1, PfEMP1;	reverse;	G4 end: CDS	PF3D7_0324900	exon nb1	erythrocyte membrane protein 1, PfEMP1;	reverse;
Pf3D7_03_v3	1037543-1037571	-	G4 start: CDS	PF3D7_0324900	exon nb1	erythrocyte membrane protein 1, PfEMP1;	reverse;	G4 end: CDS	PF3D7_0324900	exon nb1	erythrocyte membrane protein 1, PfEMP1;	reverse;
Pf3D7_04_v3	32399-32427	-	G4 start: CDS	PF3D7_0400100	exon nb1	erythrocyte membrane protein 1, PfEMP1;	forward;	G4 end: CDS	PF3D7_0400100	exon nb1	erythrocyte membrane protein 1, PfEMP1;	forward;
Pf3D7_04_v3	32727-32752	+	G4 start: CDS	PF3D7_0400100	exon nb1	erythrocyte membrane protein 1, PfEMP1;	forward;	G4 end: CDS	PF3D7_0400100	exon nb1	erythrocyte membrane protein 1, PfEMP1;	forward;
Pf3D7_04_v3	33317-33350	-	G4 start: CDS	PF3D7_0400100	exon nb1	erythrocyte membrane protein 1, PfEMP1;	forward;	G4 end: CDS	PF3D7_0400100	exon nb1	erythrocyte membrane protein 1, PfEMP1;	forward;
Pf3D7_04_v3	33599-33671	-	G4 start: CDS	PF3D7_0400100	exon nb1	erythrocyte membrane protein 1, PfEMP1;	forward;	G4 end: CDS	PF3D7_0400100	exon nb1	erythrocyte membrane protein 1, PfEMP1;	forward;
Pf3D7_04_v3	33938-33978	+	G4 start: CDS	PF3D7_0400100	exon nb1	erythrocyte membrane protein 1, PfEMP1;	forward;	G4 end: CDS	PF3D7_0400100	exon nb1	erythrocyte membrane protein 1, PfEMP1;	forward;
Pf3D7_04_v3	35087-35124	-	G4 start: CDS	PF3D7_0400100	exon nb1	erythrocyte membrane protein 1, PfEMP1;	forward;	G4 end: CDS	PF3D7_0400100	exon nb1	erythrocyte membrane protein 1, PfEMP1;	forward;
Pf3D7_04_v3	35155-35230	-	G4 start: CDS	PF3D7_0400100	exon nb1	erythrocyte membrane protein 1, PfEMP1;	forward;	G4 end: CDS	PF3D7_0400100	exon nb1	erythrocyte membrane protein 1, PfEMP1;	forward;
Pf3D7_04_v3	48201-48234	+	G4 start: CDS	PF3D7_0400400	exon nb1	erythrocyte membrane protein 1, PfEMP1;	reverse;	G4 end: CDS	PF3D7_0400400	exon nb1	erythrocyte membrane protein 1, PfEMP1;	reverse;
Pf3D7_04_v3	49519-49581	+	G4 start: CDS	PF3D7_0400400	exon nb1	erythrocyte membrane protein 1, PfEMP1;	reverse;	G4 end: CDS	PF3D7_0400400	exon nb1	erythrocyte membrane protein 1, PfEMP1;	reverse;
Pf3D7_04_v3	49790-49821	+	G4 start: CDS	PF3D7_0400400	exon nb1	erythrocyte membrane protein 1, PfEMP1;	reverse;	G4 end: CDS	PF3D7_0400400	exon nb1	erythrocyte membrane protein 1, PfEMP1;	reverse;
Pf3D7_04_v3	50982-51007	+	G4 start: CDS	PF3D7_0400400	exon nb1	erythrocyte membrane protein 1, PfEMP1;	reverse;	G4 end: CDS	PF3D7_0400400	exon nb1	erythrocyte membrane protein 1, PfEMP1;	reverse;
Pf3D7_04_v3	53440-53487	+	G4 start: CDS	PF3D7_0400400	exon nb1	erythrocyte membrane protein 1, PfEMP1;	reverse;	G4 end: CDS	PF3D7_0400400	exon nb1	erythrocyte membrane protein 1, PfEMP1;	reverse;
Pf3D7_04_v3	54641-54689	+	G4 start: CDS	PF3D7_0400400	exon nb1	erythrocyte membrane protein 1, PfEMP1;	reverse;	G4 end: CDS	PF3D7_0400400	exon nb1	erythrocyte membrane protein 1, PfEMP1;	reverse;
Pf3D7_04_v3	548628-548699	+	G4 start: CDS	PF3D7_0412400	exon nb1	erythrocyte membrane protein 1, PfEMP1;	reverse;	G4 end: CDS	PF3D7_0412400	exon nb1	erythrocyte membrane protein 1, PfEMP1;	reverse;
Pf3D7_04_v3	550182-550224	+	G4 start: CDS	PF3D7_0412400	exon nb1	erythrocyte membrane protein 1, PfEMP1;	reverse;	G4 end: CDS	PF3D7_0412400	exon nb1	erythrocyte membrane protein 1, PfEMP1;	reverse;
Pf3D7_04_v3	550856-550902	-	G4 start: CDS	PF3D7_0412400	exon nb1	erythrocyte membrane protein 1, PfEMP1;	reverse;	G4 end: CDS	PF3D7_0412400	exon nb1	erythrocyte membrane protein 1, PfEMP1;	reverse;
Pf3D7_04_v3	563945-563978	+	G4 start: CDS	PF3D7_0412700	exon nb1	erythrocyte membrane protein 1, PfEMP1;	reverse;	G4 end: CDS	PF3D7_0412700	exon nb1	erythrocyte membrane protein 1, PfEMP1;	reverse;
Pf3D7_04_v3	564013-564038	+	G4 start: CDS	PF3D7_0412700	exon nb1	erythrocyte membrane protein 1, PfEMP1;	reverse;	G4 end: CDS	PF3D7_0412700	exon nb1	erythrocyte membrane protein 1, PfEMP1;	reverse;
Pf3D7_04_v3	564209-564224	+	G4 start: CDS	PF3D7_0412700	exon nb1	erythrocyte membrane protein 1, PfEMP1;	reverse;	G4 end: CDS	PF3D7_0412700	exon nb1	erythrocyte membrane protein 1, PfEMP1;	reverse;
Pf3D7_04_v3	565559-565657	+	G4 start: CDS	PF3D7_0412700	exon nb1	erythrocyte membrane protein 1, PfEMP1;	reverse;	G4 end: CDS	PF3D7_0412700	exon nb1	erythrocyte membrane protein 1, PfEMP1;	reverse;
Pf3D7_04_v3	579235-579259	+	G4 start: CDS	PF3D7_0412900	exon nb1	erythrocyte membrane protein 1, PfEMP1;	reverse;	G4 end: CDS	PF3D7_0412900	exon nb1	erythrocyte membrane protein 1, PfEMP1;	reverse;
Pf3D7_04_v3	579293-579325	+	G4 start: CDS	PF3D7_0412900	exon nb1	erythrocyte membrane protein 1, PfEMP1;	reverse;	G4 end: CDS	PF3D7_0412900	exon nb1	erythrocyte membrane protein 1, PfEMP1;	reverse;
Pf3D7_04_v3	581804-581830	-	G4 start: CDS	PF3D7_0412900	exon nb1	erythrocyte membrane protein 1, PfEMP1;	reverse;	G4 end: CDS	PF3D7_0412900	exon nb1	erythrocyte membrane protein 1, PfEMP1;	reverse;
Pf3D7_04_v3	582141-582163	-	G4 start: CDS	PF3D7_0412900	exon nb1	erythrocyte membrane protein 1, PfEMP1;	reverse;	G4 end: CDS	PF3D7_0412900	exon nb1	erythrocyte membrane protein 1, PfEMP1;	reverse;
Pf3D7_04_v3	583738-583763	+	G4 start: CDS	PF3D7_0412900	exon nb1	erythrocyte membrane protein 1, PfEMP1;	reverse;	G4 end: CDS	PF3D7_0412900	exon nb1	erythrocyte membrane protein 1, PfEMP1;	reverse;
Pf3D7_04_v3	594374-594398	+	G4 start: CDS	PF3D7_0413100	exon nb1	erythrocyte membrane protein 1, PfEMP1;	reverse;	G4 end: CDS	PF3D7_0413100	exon nb1	erythrocyte membrane protein 1, PfEMP1;	reverse;
Pf3D7_04_v3	594432-594464	+	G4 start: CDS	PF3D7_0413100	exon nb1	erythrocyte membrane protein 1, PfEMP1;	reverse;	G4 end: CDS	PF3D7_0413100	exon nb1	erythrocyte membrane protein 1, PfEMP1;	reverse;
Pf3D7_04_v3	596943-596969	-	G4 start: CDS	PF3D7_0413100	exon nb1	erythrocyte membrane protein 1, PfEMP1;	reverse;	G4 end: CDS	PF3D7_0413100	exon nb1	erythrocyte membrane protein 1, PfEMP1;	reverse;
Pf3D7_04_v3	597280-597302	-	G4 start: CDS	PF3D7_0413100	exon nb1	erythrocyte membrane protein 1, PfEMP1;	reverse;	G4 end: CDS	PF3D7_0413100	exon nb1	erythrocyte membrane protein 1, PfEMP1;	reverse;
Pf3D7_04_v3	598901-598926	+	G4 start: CDS	PF3D7_0413100	exon nb1	erythrocyte membrane protein 1, PfEMP1;	reverse;	G4 end: CDS	PF3D7_0413100	exon nb1	erythrocyte membrane protein 1, PfEMP1;	reverse;
Pf3D7_04_v3	937082-937123	+	G4 start: CDS	PF3D7_0420700	exon nb1	erythrocyte membrane protein 1, PfEMP1;	reverse;	G4 end: CDS	PF3D7_0420700	exon nb1	erythrocyte membrane protein 1, PfEMP1;	reverse;
Pf3D7_04_v3	938947-938975	+	G4 start: CDS	PF3D7_0420700	exon nb1	erythrocyte membrane protein 1, PfEMP1;	reverse;	G4 end: CDS	PF3D7_0420700	exon nb1	erythrocyte membrane protein 1, PfEMP1;	reverse;
Pf3D7_04_v3	939256-939281	-	G4 start: CDS	PF3D7_0420700	exon nb1	erythrocyte membrane protein 1, PfEMP1;	reverse;	G4 end: CDS	PF3D7_0420700	exon nb1	erythrocyte membrane protein 1, PfEMP1;	reverse;
Pf3D7_04_v3	941826-941863	-	G4 start: CDS	PF3D7_0420700	exon nb1	erythrocyte membrane protein 1, PfEMP1;	reverse;	G4 end: CDS	PF3D7_0420700	exon nb1	erythrocyte membrane protein 1, PfEMP1;	reverse;
Pf3D7_04_v3	946239-946263	+	G4 start: CDS	PF3D7_0420900	exon nb2	erythrocyte membrane protein 1, PfEMP1;	reverse;	G4 end: CDS	PF3D7_0420900	exon nb2	erythrocyte membrane protein 1, PfEMP1;	reverse;
Pf3D7_04_v3	948496-948521	+	G4 start: CDS	PF3D7_0420900	exon nb1	erythrocyte membrane protein 1, PfEMP1;	reverse;	G4 end: CDS	PF3D7_0420900	exon nb1	erythrocyte membrane protein 1, PfEMP1;	reverse;
Pf3D7_04_v3	948593-948639	+	G4 start: CDS	PF3D7_0420900	exon nb1	erythrocyte membrane protein 1, PfEMP1;	reverse;	G4 end: CDS	PF3D7_0420900	exon nb1	erythrocyte membrane protein 1, PfEMP1;	reverse;
Pf3D7_04_v3	950224-950262	+	G4 start: CDS	PF3D7_0420900	exon nb1	erythrocyte membrane protein 1, PfEMP1;	reverse;	G4 end: CDS	PF3D7_0420900	exon nb1	erythrocyte membrane protein 1, PfEMP1;	reverse;
Pf3D7_04_v3	950339-950380	+	G4 start: CDS	PF3D7_0420900	exon nb1	erythrocyte membrane protein 1, PfEMP1;	reverse;	G4 end: CDS	PF3D7_0420900	exon nb1	erythrocyte membrane protein 1, PfEMP1;	reverse;
Pf3D7_04_v3	951154-951179	-	G4 start: CDS	PF3D7_0420900	exon nb1	erythrocyte membrane protein 1, PfEMP1;	reverse;	G4 end: CDS	PF3D7_0420900	exon nb1	erythrocyte membrane protein 1, PfEMP1;	reverse;
Pf3D7_04_v3	953724-953761	-	G4 start: CDS	PF3D7_0420900	exon nb1	erythrocyte membrane protein 1, PfEMP1;	reverse;	G4 end: CDS	PF3D7_0420900	exon nb1	erythrocyte membrane protein 1, PfEMP1;	reverse;
Pf3D7_04_v3	958137-958161	+	G4 start: CDS	PF3D7_0421100	exon nb2	erythrocyte membrane protein 1, PfEMP1;	reverse;	G4 end: CDS	PF3D7_0421100	exon nb2	erythrocyte membrane protein 1, PfEMP1;	reverse;
Pf3D7_04_v3	960394-960419	+	G4 start: CDS	PF3D7_0421100	exon nb1	erythrocyte membrane protein 1, PfEMP1;	reverse;	G4 end: CDS	PF3D7_0421100	exon nb1	erythrocyte membrane protein 1, PfEMP1;	reverse;
Pf3D7_04_v3	960491-960537	+	G4 start: CDS	PF3D7_0421100	exon nb1	erythrocyte membrane protein 1, PfEMP1;	reverse;	G4 end: CDS	PF3D7_0421100	exon nb1	erythrocyte membrane protein 1, PfEMP1;	reverse;
Pf3D7_04_v3	962122-962160	+	G4 start: CDS	PF3D7_0421100	exon nb1	erythrocyte membrane protein 1, PfEMP1;	reverse;	G4 end: CDS	PF3D7_0421100	exon nb1	erythrocyte membrane protein 1, PfEMP1;	reverse;
Pf3D7_04_v3	962237-962278	+	G4 start: CDS	PF3D7_0421100	exon nb1	erythrocyte membrane protein 1, PfEMP1;	reverse;	G4 end: CDS	PF3D7_0421100	exon nb1	erythrocyte membrane protein 1, PfEMP1;	reverse;
Pf3D7_04_v3	963142-963167	-	G4 start: CDS	PF3D7_0421100	exon nb1	erythrocyte membrane protein 1, PfEMP1;	reverse;	G4 end: CDS	PF3D7_0421100	exon nb1	erythrocyte membrane protein 1, PfEMP1;	reverse;
Pf3D7_04_v3	963265-963290	+	G4 start: CDS	PF3D7_0421100	exon nb1	erythrocyte membrane protein 1, PfEMP1;	reverse;	G4 end: CDS	PF3D7_0421100	exon nb1	erythrocyte membrane protein 1, PfEMP1;	reverse;
Pf3D7_04_v3	965577-965606	-	G4 start: CDS	PF3D7_0421100	exon nb1	erythrocyte membrane protein 1, PfEMP1;	reverse;	G4 end: CDS	PF3D7_0421100	exon nb1	erythrocyte membrane protein 1, PfEMP1;	reverse;
Pf3D7_04_v3	971341-971365	+	G4 start: CDS	PF3D7_0421300	exon nb1	erythrocyte membrane protein 1, PfEMP1;	reverse;	G4 end: CDS	PF3D7_0421300	exon nb1	erythrocyte membrane protein 1, PfEMP1;	reverse;
Pf3D7_04_v3	971387-971431	+	G4 start: CDS	PF3D7_0421300	exon nb1	erythrocyte membrane protein 1, PfEMP1;	reverse;	G4 end: CDS	PF3D7_0421300	exon nb1	erythrocyte membrane protein 1, PfEMP1;	reverse;
Pf3D7_04_v3	972895-972926	+	G4 start: CDS	PF3D7_0421300	exon nb1	erythrocyte membrane protein 1, PfEMP1;	reverse;	G4 end: CDS	PF3D7_0421300	exon nb1	erythrocyte membrane protein 1, PfEMP1;	reverse;
Pf3D7_04_v3	973394-973423	+	G4 start: CDS	PF3D7_0421300	exon nb1	erythrocyte membrane protein 1, PfEMP1;	reverse;	G4 end: CDS	PF3D7_0421300	exon nb1	erythrocyte membrane protein 1, PfEMP1;	reverse;
Pf3D7_04_v3	973585-973607	+	G4 start: CDS	PF3D7_0421300	exon nb1	erythrocyte membrane protein 1, PfEMP1;	reverse;	G4 end: CDS	PF3D7_0421300	exon nb1	erythrocyte membrane protein 1, PfEMP1;	reverse;
Pf3D7_04_v3	973695-973737	-	G4 start: CDS	PF3D7_0421300	exon nb1	erythrocyte membrane protein 1, PfEMP1;	reverse;	G4 end: CDS	PF3D7_0421300	exon nb1	erythrocyte membrane protein 1, PfEMP1;	reverse;
Pf3D7_04_v3	974018-974045	-	G4 start: CDS	PF3D7_0421300	exon nb1	erythrocyte membrane protein 1, PfEMP1;	reverse;	G4 end: CDS	PF3D7_0421300	exon nb1	erythrocyte membrane protein 1, PfEMP1;	reverse;
Pf3D7_04_v3	974052-974092	-	G4 start: CDS	PF3D7_0421300	exon nb1	erythrocyte membrane protein 1, PfEMP1;	reverse;	G4 end: CDS	PF3D7_0421300	exon nb1	erythrocyte membrane protein 1, PfEMP1;	reverse;
Pf3D7_04_v3	974168-974203	+	G4 start: CDS	PF3D7_0421300	exon nb1	erythrocyte membrane protein 1, PfEMP1;	reverse;	G4 end: CDS	PF3D7_0421300	exon nb1	erythrocyte membrane protein 1, PfEMP1;	reverse;
Pf3D7_04_v3	976548-976583	-	G4 start: CDS	PF3D7_0421300	exon nb1	erythrocyte membrane protein 1, PfEMP1;	reverse;	G4 end: CDS	PF3D7_0421300	exon nb1	erythrocyte membrane protein 1, PfEMP1;	reverse;
Pf3D7_04_v3	1156424-1156450	+	G4 start: CDS	PF3D7_0425800	exon nb1	erythrocyte membrane protein 1, PfEMP1;	forward;	G4 end: CDS	PF3D7_0425800	exon nb1	erythrocyte membrane protein 1, PfEMP1;	forward;
Pf3D7_04_v3	1158729-1158771	+	G4 start: CDS	PF3D7_0425800	exon nb1	erythrocyte membrane protein 1, PfEMP1;	forward;	G4 end: CDS	PF3D7_0425800	exon nb1	erythrocyte membrane protein 1, PfEMP1;	forward;
Pf3D7_04_v3	1159571-1159607	+	G4 start: CDS	PF3D7_0425800	exon nb1	erythrocyte membrane protein 1, PfEMP1;	forward;	G4 end: CDS	PF3D7_0425800	exon nb1	erythrocyte membrane protein 1, PfEMP1;	forward;
Pf3D7_04_v3	1162818-1162864	-	G4 start: CDS	PF3D7_0425800	exon nb1	erythrocyte membrane protein 1, PfEMP1;	forward;	G4 end: CDS	PF3D7_0425800	exon nb1	erythrocyte membrane protein 1, PfEMP1;	forward;
Pf3D7_04_v3	1163054-1163092	+	G4 start: CDS	PF3D7_0425800	exon nb1	erythrocyte membrane protein 1, PfEMP1;	forward;	G4 end: CDS	PF3D7_0425800	exon nb1	erythrocyte membrane protein 1, PfEMP1;	forward;
Pf3D7_04_v3	1163775-1163805	+	G4 start: CDS	PF3D7_0425800	exon nb1	erythrocyte membrane protein 1, PfEMP1;	forward;	G4 end: CDS	PF3D7_0425800	exon nb1	erythrocyte membrane protein 1, PfEMP1;	forward;
Pf3D7_04_v3	1165384-1165419	-	G4 start: CDS	PF3D7_0425800	exon nb1	erythrocyte membrane protein 1, PfEMP1;	forward;	G4 end: CDS	PF3D7_0425800	exon nb1	erythrocyte membrane protein 1, PfEMP1;	forward;
Pf3D7_04_v3	1177076-1177123	+	G4 start: CDS	PF3D7_0426000	exon nb1	erythrocyte membrane protein 1, PfEMP1;	reverse;	G4 end: CDS	PF3D7_0426000	exon nb1	erythrocyte membrane protein 1, PfEMP1;	reverse;
Pf3D7_04_v3	1177297-1177321	+	G4 start: CDS	PF3D7_0426000	exon nb1	erythrocyte membrane protein 1, PfEMP1;	reverse;	G4 end: CDS	PF3D7_0426000	exon nb1	erythrocyte membrane protein 1, PfEMP1;	reverse;
Pf3D7_04_v3	1177786-1177818	-	G4 start: CDS	PF3D7_0426000	exon nb1	erythrocyte membrane protein 1, PfEMP1;	reverse;	G4 end: CDS	PF3D7_0426000	exon nb1	erythrocyte membrane protein 1, PfEMP1;	reverse;
Pf3D7_04_v3	1177918-1177966	+	G4 start: CDS	PF3D7_0426000	exon nb1	erythrocyte membrane protein 1, PfEMP1;	reverse;	G4 end: CDS	PF3D7_0426000	exon nb1	erythrocyte membrane protein 1, PfEMP1;	reverse;
Pf3D7_04_v3	1180183-1180224	-	G4 start: CDS	PF3D7_0426000	exon nb1	erythrocyte membrane protein 1, PfEMP1;	reverse;	G4 end: CDS	PF3D7_0426000	exon nb1	erythrocyte membrane protein 1, PfEMP1;	reverse;
Pf3D7_05_v3	23252-23277	-	G4 start: CDS	PF3D7_0500100	exon nb1	erythrocyte membrane protein 1, PfEMP1;	forward;	G4 end: CDS	PF3D7_0500100	exon nb1	erythrocyte membrane protein 1, PfEMP1;	forward;
Pf3D7_05_v3	23369-23397	+	G4 start: CDS	PF3D7_0500100	exon nb1	erythrocyte membrane protein 1, PfEMP1;	forward;	G4 end: CDS	PF3D7_0500100	exon nb1	erythrocyte membrane protein 1, PfEMP1;	forward;
Pf3D7_05_v3	24250-24300	-	G4 start: CDS	PF3D7_0500100	exon nb1	erythrocyte membrane protein 1, PfEMP1;	forward;	G4 end: CDS	PF3D7_0500100	exon nb1	erythrocyte membrane protein 1, PfEMP1;	forward;
Pf3D7_05_v3	24523-24549	-	G4 start: CDS	PF3D7_0500100	exon nb1	erythrocyte membrane protein 1, PfEMP1;	forward;	G4 end: CDS	PF3D7_0500100	exon nb1	erythrocyte membrane protein 1, PfEMP1;	forward;
Pf3D7_05_v3	24561-24583	-	G4 start: CDS	PF3D7_0500100	exon nb1	erythrocyte membrane protein 1, PfEMP1;	forward;	G4 end: CDS	PF3D7_0500100	exon nb1	erythrocyte membrane protein 1, PfEMP1;	forward;
Pf3D7_05_v3	24607-24665	+	G4 start: CDS	PF3D7_0500100	exon nb1	erythrocyte membrane protein 1, PfEMP1;	forward;	G4 end: CDS	PF3D7_0500100	exon nb1	erythrocyte membrane protein 1, PfEMP1;	forward;
Pf3D7_05_v3	24694-24730	+	G4 start: CDS	PF3D7_0500100	exon nb1	erythrocyte membrane protein 1, PfEMP1;	forward;	G4 end: CDS	PF3D7_0500100	exon nb1	erythrocyte membrane protein 1, PfEMP1;	forward;
Pf3D7_05_v3	26103-26144	-	G4 start: CDS	PF3D7_0500100	exon nb1	erythrocyte membrane protein 1, PfEMP1;	forward;	G4 end: CDS	PF3D7_0500100	exon nb1	erythrocyte membrane protein 1, PfEMP1;	forward;
Pf3D7_06_v3	6894-6933	-	G4 start: CDS	PF3D7_0600200	exon nb1	erythrocyte membrane protein 1, PfEMP1;	forward;	G4 end: CDS	PF3D7_0600200	exon nb1	erythrocyte membrane protein 1, PfEMP1;	forward;
Pf3D7_06_v3	6952-6980	+	G4 start: CDS	PF3D7_0600200	exon nb1	erythrocyte membrane protein 1, PfEMP1;	forward;	G4 end: CDS	PF3D7_0600200	exon nb1	erythrocyte membrane protein 1, PfEMP1;	forward;
Pf3D7_06_v3	10817-10863	-	G4 start: CDS	PF3D7_0600200	exon nb1	erythrocyte membrane protein 1, PfEMP1;	forward;	G4 end: CDS	PF3D7_0600200	exon nb1	erythrocyte membrane protein 1, PfEMP1;	forward;
Pf3D7_06_v3	10958-10983	+	G4 start: CDS	PF3D7_0600200	intron	erythrocyte membrane protein 1, PfEMP1;	forward;	G4 end: CDS	PF3D7_0600200	intron	erythrocyte membrane protein 1, PfEMP1;	forward;
Pf3D7_06_v3	22021-22049	-	G4 start: CDS	PF3D7_0600400	exon nb1	erythrocyte membrane protein 1, PfEMP1;	reverse;	G4 end: CDS	PF3D7_0600400	exon nb1	erythrocyte membrane protein 1, PfEMP1;	reverse;
Pf3D7_06_v3	22501-22539	-	G4 start: CDS	PF3D7_0600400	exon nb1	erythrocyte membrane protein 1, PfEMP1;	reverse;	G4 end: CDS	PF3D7_0600400	exon nb1	erythrocyte membrane protein 1, PfEMP1;	reverse;
Pf3D7_06_v3	725709-725727	+	G4 start: CDS	PF3D7_0617400	exon nb1	erythrocyte membrane protein 1, PfEMP1;	reverse;	G4 end: CDS	PF3D7_0617400	exon nb1	erythrocyte membrane protein 1, PfEMP1;	reverse;
Pf3D7_06_v3	728065-728092	+	G4 start: CDS	PF3D7_0617400	exon nb1	erythrocyte membrane protein 1, PfEMP1;	reverse;	G4 end: CDS	PF3D7_0617400	exon nb1	erythrocyte membrane protein 1, PfEMP1;	reverse;
Pf3D7_06_v3	1359289-1359313	+	G4 start: CDS	PF3D7_0632500	exon nb1	erythrocyte membrane protein 1, PfEMP1;	reverse;	G4 end: CDS	PF3D7_0632500	exon nb1	erythrocyte membrane protein 1, PfEMP1;	reverse;
Pf3D7_06_v3	1361184-1361226	+	G4 start: CDS	PF3D7_0632500	exon nb1	erythrocyte membrane protein 1, PfEMP1;	reverse;	G4 end: CDS	PF3D7_0632500	exon nb1	erythrocyte membrane protein 1, PfEMP1;	reverse;
Pf3D7_06_v3	1362687-1362724	+	G4 start: CDS	PF3D7_0632500	exon nb1	erythrocyte membrane protein 1, PfEMP1;	reverse;	G4 end: CDS	PF3D7_0632500	exon nb1	erythrocyte membrane protein 1, PfEMP1;	reverse;
Pf3D7_06_v3	1377430-1377461	+	G4 start: CDS	PF3D7_0632800	exon nb1	erythrocyte membrane protein 1, PfEMP1;	reverse;	G4 end: CDS	PF3D7_0632800	exon nb1	erythrocyte membrane protein 1, PfEMP1;	reverse;
Pf3D7_06_v3	1377516-1377554	+	G4 start: CDS	PF3D7_0632800	exon nb1	erythrocyte membrane protein 1, PfEMP1;	reverse;	G4 end: CDS	PF3D7_0632800	exon nb1	erythrocyte membrane protein 1, PfEMP1;	reverse;
Pf3D7_06_v3	1377713-1377740	+	G4 start: CDS	PF3D7_0632800	exon nb1	erythrocyte membrane protein 1, PfEMP1;	reverse;	G4 end: CDS	PF3D7_0632800	exon nb1	erythrocyte membrane protein 1, PfEMP1;	reverse;
Pf3D7_06_v3	1378822-1378852	-	G4 start: CDS	PF3D7_0632800	exon nb1	erythrocyte membrane protein 1, PfEMP1;	reverse;	G4 end: CDS	PF3D7_0632800	exon nb1	erythrocyte membrane protein 1, PfEMP1;	reverse;
Pf3D7_06_v3	1378963-1379028	+	G4 start: CDS	PF3D7_0632800	exon nb1	erythrocyte membrane protein 1, PfEMP1;	reverse;	G4 end: CDS	PF3D7_0632800	exon nb1	erythrocyte membrane protein 1, PfEMP1;	reverse;
Pf3D7_06_v3	1379768-1379812	-	G4 start: CDS	PF3D7_0632800	exon nb1	erythrocyte membrane protein 1, PfEMP1;	reverse;	G4 end: CDS	PF3D7_0632800	exon nb1	erythrocyte membrane protein 1, PfEMP1;	reverse;
Pf3D7_06_v3	1379995-1380019	-	G4 start: CDS	PF3D7_0632800	exon nb1	erythrocyte membrane protein 1, PfEMP1;	reverse;	G4 end: CDS	PF3D7_0632800	exon nb1	erythrocyte membrane protein 1, PfEMP1;	reverse;
Pf3D7_06_v3	1380137-1380180	-	G4 start: CDS	PF3D7_0632800	exon nb1	erythrocyte membrane protein 1, PfEMP1;	reverse;	G4 end: CDS	PF3D7_0632800	exon nb1	erythrocyte membrane protein 1, PfEMP1;	reverse;
Pf3D7_06_v3	1380215-1380239	-	G4 start: CDS	PF3D7_0632800	exon nb1	erythrocyte membrane protein 1, PfEMP1;	reverse;	G4 end: CDS	PF3D7_0632800	exon nb1	erythrocyte membrane protein 1, PfEMP1;	reverse;
Pf3D7_06_v3	1380276-1380323	+	G4 start: CDS	PF3D7_0632800	exon nb1	erythrocyte membrane protein 1, PfEMP1;	reverse;	G4 end: CDS	PF3D7_0632800	exon nb1	erythrocyte membrane protein 1, PfEMP1;	reverse;
Pf3D7_06_v3	1382587-1382625	-	G4 start: CDS	PF3D7_0632800	exon nb1	erythrocyte membrane protein 1, PfEMP1;	reverse;	G4 end: CDS	PF3D7_0632800	exon nb1	erythrocyte membrane protein 1, PfEMP1;	reverse;
Pf3D7_07_v3	20321-20349	+	G4 start: CDS	PF3D7_0700100	exon nb1	erythrocyte membrane protein 1, PfEMP1;	forward;	G4 end: CDS	PF3D7_0700100	exon nb1	erythrocyte membrane protein 1, PfEMP1;	forward;
Pf3D7_07_v3	20884-20908	+	G4 start: CDS	PF3D7_0700100	exon nb1	erythrocyte membrane protein 1, PfEMP1;	forward;	G4 end: CDS	PF3D7_0700100	exon nb1	erythrocyte membrane protein 1, PfEMP1;	forward;
Pf3D7_07_v3	22763-22793	-	G4 start: CDS	PF3D7_0700100	exon nb1	erythrocyte membrane protein 1, PfEMP1;	forward;	G4 end: CDS	PF3D7_0700100	exon nb1	erythrocyte membrane protein 1, PfEMP1;	forward;
Pf3D7_07_v3	22832-22857	-	G4 start: CDS	PF3D7_0700100	exon nb1	erythrocyte membrane protein 1, PfEMP1;	forward;	G4 end: CDS	PF3D7_0700100	exon nb1	erythrocyte membrane protein 1, PfEMP1;	forward;
Pf3D7_07_v3	23330-23356	+	G4 start: CDS	PF3D7_0700100	exon nb1	erythrocyte membrane protein 1, PfEMP1;	forward;	G4 end: CDS	PF3D7_0700100	exon nb1	erythrocyte membrane protein 1, PfEMP1;	forward;
Pf3D7_07_v3	23622-23671	-	G4 start: CDS	PF3D7_0700100	exon nb1	erythrocyte membrane protein 1, PfEMP1;	forward;	G4 end: CDS	PF3D7_0700100	exon nb1	erythrocyte membrane protein 1, PfEMP1;	forward;
Pf3D7_07_v3	23679-23705	-	G4 start: CDS	PF3D7_0700100	exon nb1	erythrocyte membrane protein 1, PfEMP1;	forward;	G4 end: CDS	PF3D7_0700100	exon nb1	erythrocyte membrane protein 1, PfEMP1;	forward;
Pf3D7_07_v3	24165-24231	-	G4 start: CDS	PF3D7_0700100	exon nb1	erythrocyte membrane protein 1, PfEMP1;	forward;	G4 end: CDS	PF3D7_0700100	exon nb1	erythrocyte membrane protein 1, PfEMP1;	forward;
Pf3D7_07_v3	25440-25465	-	G4 start: CDS	PF3D7_0700100	exon nb1	erythrocyte membrane protein 1, PfEMP1;	forward;	G4 end: CDS	PF3D7_0700100	exon nb1	erythrocyte membrane protein 1, PfEMP1;	forward;
Pf3D7_07_v3	25665-25726	-	G4 start: CDS	PF3D7_0700100	exon nb1	erythrocyte membrane protein 1, PfEMP1;	forward;	G4 end: CDS	PF3D7_0700100	exon nb1	erythrocyte membrane protein 1, PfEMP1;	forward;
Pf3D7_07_v3	514220-514305	+	G4 start: CDS	PF3D7_0711700	exon nb1	erythrocyte membrane protein 1, PfEMP1;	reverse;	G4 end: CDS	PF3D7_0711700	exon nb1	erythrocyte membrane protein 1, PfEMP1;	reverse;
Pf3D7_07_v3	514346-514380	+	G4 start: CDS	PF3D7_0711700	exon nb1	erythrocyte membrane protein 1, PfEMP1;	reverse;	G4 end: CDS	PF3D7_0711700	exon nb1	erythrocyte membrane protein 1, PfEMP1;	reverse;
Pf3D7_07_v3	515638-515667	-	G4 start: CDS	PF3D7_0711700	exon nb1	erythrocyte membrane protein 1, PfEMP1;	reverse;	G4 end: CDS	PF3D7_0711700	exon nb1	erythrocyte membrane protein 1, PfEMP1;	reverse;
Pf3D7_07_v3	515755-515848	+	G4 start: CDS	PF3D7_0711700	exon nb1	erythrocyte membrane protein 1, PfEMP1;	reverse;	G4 end: CDS	PF3D7_0711700	exon nb1	erythrocyte membrane protein 1, PfEMP1;	reverse;
Pf3D7_07_v3	516514-516539	-	G4 start: CDS	PF3D7_0711700	exon nb1	erythrocyte membrane protein 1, PfEMP1;	reverse;	G4 end: CDS	PF3D7_0711700	exon nb1	erythrocyte membrane protein 1, PfEMP1;	reverse;
Pf3D7_07_v3	516594-516619	+	G4 start: CDS	PF3D7_0711700	exon nb1	erythrocyte membrane protein 1, PfEMP1;	reverse;	G4 end: CDS	PF3D7_0711700	exon nb1	erythrocyte membrane protein 1, PfEMP1;	reverse;
Pf3D7_07_v3	516964-516995	+	G4 start: CDS	PF3D7_0711700	exon nb1	erythrocyte membrane protein 1, PfEMP1;	reverse;	G4 end: CDS	PF3D7_0711700	exon nb1	erythrocyte membrane protein 1, PfEMP1;	reverse;
Pf3D7_07_v3	517003-517028	+	G4 start: CDS	PF3D7_0711700	exon nb1	erythrocyte membrane protein 1, PfEMP1;	reverse;	G4 end: CDS	PF3D7_0711700	exon nb1	erythrocyte membrane protein 1, PfEMP1;	reverse;
Pf3D7_07_v3	529714-529740	+	G4 start: CDS	PF3D7_0712000	exon nb1	erythrocyte membrane protein 1, PfEMP1;	reverse;	G4 end: CDS	PF3D7_0712000	exon nb1	erythrocyte membrane protein 1, PfEMP1;	reverse;
Pf3D7_07_v3	531297-531323	-	G4 start: CDS	PF3D7_0712000	exon nb1	erythrocyte membrane protein 1, PfEMP1;	reverse;	G4 end: CDS	PF3D7_0712000	exon nb1	erythrocyte membrane protein 1, PfEMP1;	reverse;
Pf3D7_07_v3	532089-532109	+	G4 start: CDS	PF3D7_0712000	exon nb1	erythrocyte membrane protein 1, PfEMP1;	reverse;	G4 end: CDS	PF3D7_0712000	exon nb1	erythrocyte membrane protein 1, PfEMP1;	reverse;
Pf3D7_07_v3	532460-532504	-	G4 start: CDS	PF3D7_0712000	exon nb1	erythrocyte membrane protein 1, PfEMP1;	reverse;	G4 end: CDS	PF3D7_0712000	exon nb1	erythrocyte membrane protein 1, PfEMP1;	reverse;
Pf3D7_07_v3	532508-532551	-	G4 start: CDS	PF3D7_0712000	exon nb1	erythrocyte membrane protein 1, PfEMP1;	reverse;	G4 end: CDS	PF3D7_0712000	exon nb1	erythrocyte membrane protein 1, PfEMP1;	reverse;
Pf3D7_07_v3	543821-543856	+	G4 start: CDS	PF3D7_0712300	exon nb2	erythrocyte membrane protein 1, PfEMP1;	reverse;	G4 end: CDS	PF3D7_0712300	exon nb2	erythrocyte membrane protein 1, PfEMP1;	reverse;
Pf3D7_07_v3	545306-545348	+	G4 start: CDS	PF3D7_0712300	exon nb1	erythrocyte membrane protein 1, PfEMP1;	reverse;	G4 end: CDS	PF3D7_0712300	exon nb1	erythrocyte membrane protein 1, PfEMP1;	reverse;
Pf3D7_07_v3	547991-548019	-	G4 start: CDS	PF3D7_0712300	exon nb1	erythrocyte membrane protein 1, PfEMP1;	reverse;	G4 end: CDS	PF3D7_0712300	exon nb1	erythrocyte membrane protein 1, PfEMP1;	reverse;
Pf3D7_07_v3	554269-554295	+	G4 start: CDS	PF3D7_0712400	exon nb1	erythrocyte membrane protein 1, PfEMP1;	reverse;	G4 end: CDS	PF3D7_0712400	exon nb1	erythrocyte membrane protein 1, PfEMP1;	reverse;
Pf3D7_07_v3	556560-556586	-	G4 start: CDS	PF3D7_0712400	exon nb1	erythrocyte membrane protein 1, PfEMP1;	reverse;	G4 end: CDS	PF3D7_0712400	exon nb1	erythrocyte membrane protein 1, PfEMP1;	reverse;
Pf3D7_07_v3	558414-558445	-	G4 start: CDS	PF3D7_0712400	exon nb1	erythrocyte membrane protein 1, PfEMP1;	reverse;	G4 end: CDS	PF3D7_0712400	exon nb1	erythrocyte membrane protein 1, PfEMP1;	reverse;
Pf3D7_07_v3	569079-569154	+	G4 start: CDS	PF3D7_0712600	exon nb1	erythrocyte membrane protein 1, PfEMP1;	reverse;	G4 end: CDS	PF3D7_0712600	exon nb1	erythrocyte membrane protein 1, PfEMP1;	reverse;
Pf3D7_07_v3	570584-570606	+	G4 start: CDS	PF3D7_0712600	exon nb1	erythrocyte membrane protein 1, PfEMP1;	reverse;	G4 end: CDS	PF3D7_0712600	exon nb1	erythrocyte membrane protein 1, PfEMP1;	reverse;
Pf3D7_07_v3	570730-570755	+	G4 start: CDS	PF3D7_0712600	exon nb1	erythrocyte membrane protein 1, PfEMP1;	reverse;	G4 end: CDS	PF3D7_0712600	exon nb1	erythrocyte membrane protein 1, PfEMP1;	reverse;
Pf3D7_07_v3	571439-571461	-	G4 start: CDS	PF3D7_0712600	exon nb1	erythrocyte membrane protein 1, PfEMP1;	reverse;	G4 end: CDS	PF3D7_0712600	exon nb1	erythrocyte membrane protein 1, PfEMP1;	reverse;
Pf3D7_07_v3	571667-571704	-	G4 start: CDS	PF3D7_0712600	exon nb1	erythrocyte membrane protein 1, PfEMP1;	reverse;	G4 end: CDS	PF3D7_0712600	exon nb1	erythrocyte membrane protein 1, PfEMP1;	reverse;
Pf3D7_07_v3	574265-574299	-	G4 start: CDS	PF3D7_0712600	exon nb1	erythrocyte membrane protein 1, PfEMP1;	reverse;	G4 end: CDS	PF3D7_0712600	exon nb1	erythrocyte membrane protein 1, PfEMP1;	reverse;
Pf3D7_07_v3	583734-583805	+	G4 start: CDS	PF3D7_0712800	exon nb1	erythrocyte membrane protein 1, PfEMP1;	reverse;	G4 end: CDS	PF3D7_0712800	exon nb1	erythrocyte membrane protein 1, PfEMP1;	reverse;
Pf3D7_07_v3	585296-585330	+	G4 start: CDS	PF3D7_0712800	exon nb1	erythrocyte membrane protein 1, PfEMP1;	reverse;	G4 end: CDS	PF3D7_0712800	exon nb1	erythrocyte membrane protein 1, PfEMP1;	reverse;
Pf3D7_07_v3	586502-586530	-	G4 start: CDS	PF3D7_0712800	exon nb1	erythrocyte membrane protein 1, PfEMP1;	reverse;	G4 end: CDS	PF3D7_0712800	exon nb1	erythrocyte membrane protein 1, PfEMP1;	reverse;
Pf3D7_07_v3	592725-592751	+	G4 start: CDS	PF3D7_0712900	exon nb1	erythrocyte membrane protein 1, PfEMP1;	reverse;	G4 end: CDS	PF3D7_0712900	exon nb1	erythrocyte membrane protein 1, PfEMP1;	reverse;
Pf3D7_07_v3	595220-595245	+	G4 start: CDS	PF3D7_0712900	exon nb1	erythrocyte membrane protein 1, PfEMP1;	reverse;	G4 end: CDS	PF3D7_0712900	exon nb1	erythrocyte membrane protein 1, PfEMP1;	reverse;
Pf3D7_07_v3	597687-597717	-	G4 start: CDS	PF3D7_0712900	exon nb1	erythrocyte membrane protein 1, PfEMP1;	reverse;	G4 end: CDS	PF3D7_0712900	exon nb1	erythrocyte membrane protein 1, PfEMP1;	reverse;
Pf3D7_07_v3	1420004-1420048	+	G4 start: CDS	PF3D7_0733000	exon nb1	erythrocyte membrane protein 1, PfEMP1;	reverse;	G4 end: CDS	PF3D7_0733000	exon nb1	erythrocyte membrane protein 1, PfEMP1;	reverse;
Pf3D7_07_v3	1421272-1421312	+	G4 start: CDS	PF3D7_0733000	exon nb1	erythrocyte membrane protein 1, PfEMP1;	reverse;	G4 end: CDS	PF3D7_0733000	exon nb1	erythrocyte membrane protein 1, PfEMP1;	reverse;
Pf3D7_07_v3	1422547-1422566	+	G4 start: CDS	PF3D7_0733000	exon nb1	erythrocyte membrane protein 1, PfEMP1;	reverse;	G4 end: CDS	PF3D7_0733000	exon nb1	erythrocyte membrane protein 1, PfEMP1;	reverse;
Pf3D7_07_v3	1422777-1422803	+	G4 start: CDS	PF3D7_0733000	exon nb1	erythrocyte membrane protein 1, PfEMP1;	reverse;	G4 end: CDS	PF3D7_0733000	exon nb1	erythrocyte membrane protein 1, PfEMP1;	reverse;
Pf3D7_07_v3	1424249-1424276	-	G4 start: CDS	PF3D7_0733000	exon nb1	erythrocyte membrane protein 1, PfEMP1;	reverse;	G4 end: CDS	PF3D7_0733000	exon nb1	erythrocyte membrane protein 1, PfEMP1;	reverse;
Pf3D7_07_v3	1426182-1426219	-	G4 start: CDS	PF3D7_0733000	exon nb1	erythrocyte membrane protein 1, PfEMP1;	reverse;	G4 end: CDS	PF3D7_0733000	exon nb1	erythrocyte membrane protein 1, PfEMP1;	reverse;
Pf3D7_08_v3	21362-21393	+	G4 start: CDS	PF3D7_0800100	exon nb1	erythrocyte membrane protein 1, PfEMP1;	forward;	G4 end: CDS	PF3D7_0800100	exon nb1	erythrocyte membrane protein 1, PfEMP1;	forward;
Pf3D7_08_v3	23693-23758	+	G4 start: CDS	PF3D7_0800100	exon nb1	erythrocyte membrane protein 1, PfEMP1;	forward;	G4 end: CDS	PF3D7_0800100	exon nb1	erythrocyte membrane protein 1, PfEMP1;	forward;
Pf3D7_08_v3	24677-24713	-	G4 start: CDS	PF3D7_0800100	exon nb1	erythrocyte membrane protein 1, PfEMP1;	forward;	G4 end: CDS	PF3D7_0800100	exon nb1	erythrocyte membrane protein 1, PfEMP1;	forward;
Pf3D7_08_v3	24749-24778	-	G4 start: CDS	PF3D7_0800100	exon nb1	erythrocyte membrane protein 1, PfEMP1;	forward;	G4 end: CDS	PF3D7_0800100	exon nb1	erythrocyte membrane protein 1, PfEMP1;	forward;
Pf3D7_08_v3	25968-25993	-	G4 start: CDS	PF3D7_0800100	exon nb1	erythrocyte membrane protein 1, PfEMP1;	forward;	G4 end: CDS	PF3D7_0800100	exon nb1	erythrocyte membrane protein 1, PfEMP1;	forward;
Pf3D7_08_v3	26247-26273	-	G4 start: CDS	PF3D7_0800100	exon nb1	erythrocyte membrane protein 1, PfEMP1;	forward;	G4 end: CDS	PF3D7_0800100	exon nb1	erythrocyte membrane protein 1, PfEMP1;	forward;
Pf3D7_08_v3	31709-31796	+	G4 start: CDS	PF3D7_0800200	exon nb1	erythrocyte membrane protein 1, PfEMP1;	reverse;	G4 end: CDS	PF3D7_0800200	exon nb1	erythrocyte membrane protein 1, PfEMP1;	reverse;
Pf3D7_08_v3	34573-34606	-	G4 start: CDS	PF3D7_0800200	exon nb1	erythrocyte membrane protein 1, PfEMP1;	reverse;	G4 end: CDS	PF3D7_0800200	exon nb1	erythrocyte membrane protein 1, PfEMP1;	reverse;
Pf3D7_08_v3	36708-36732	-	G4 start: CDS	PF3D7_0800200	exon nb1	erythrocyte membrane protein 1, PfEMP1;	reverse;	G4 end: CDS	PF3D7_0800200	exon nb1	erythrocyte membrane protein 1, PfEMP1;	reverse;
Pf3D7_08_v3	36790-36822	+	G4 start: CDS	PF3D7_0800200	exon nb1	erythrocyte membrane protein 1, PfEMP1;	reverse;	G4 end: CDS	PF3D7_0800200	exon nb1	erythrocyte membrane protein 1, PfEMP1;	reverse;
Pf3D7_08_v3	40953-40979	-	G4 start: CDS	PF3D7_0800300	exon nb1	erythrocyte membrane protein 1, PfEMP1;	forward;	G4 end: CDS	PF3D7_0800300	exon nb1	erythrocyte membrane protein 1, PfEMP1;	forward;
Pf3D7_08_v3	43129-43155	-	G4 start: CDS	PF3D7_0800300	exon nb1	erythrocyte membrane protein 1, PfEMP1;	forward;	G4 end: CDS	PF3D7_0800300	exon nb1	erythrocyte membrane protein 1, PfEMP1;	forward;
Pf3D7_08_v3	43265-43290	+	G4 start: CDS	PF3D7_0800300	exon nb1	erythrocyte membrane protein 1, PfEMP1;	forward;	G4 end: CDS	PF3D7_0800300	exon nb1	erythrocyte membrane protein 1, PfEMP1;	forward;
Pf3D7_08_v3	44019-44063	+	G4 start: CDS	PF3D7_0800300	exon nb1	erythrocyte membrane protein 1, PfEMP1;	forward;	G4 end: CDS	PF3D7_0800300	exon nb1	erythrocyte membrane protein 1, PfEMP1;	forward;
Pf3D7_08_v3	44329-44376	-	G4 start: CDS	PF3D7_0800300	exon nb1	erythrocyte membrane protein 1, PfEMP1;	forward;	G4 end: CDS	PF3D7_0800300	exon nb1	erythrocyte membrane protein 1, PfEMP1;	forward;
Pf3D7_08_v3	45755-45804	-	G4 start: CDS	PF3D7_0800300	exon nb1	erythrocyte membrane protein 1, PfEMP1;	forward;	G4 end: CDS	PF3D7_0800300	exon nb1	erythrocyte membrane protein 1, PfEMP1;	forward;
Pf3D7_08_v3	46916-46980	-	G4 start: CDS	PF3D7_0800300	exon nb1	erythrocyte membrane protein 1, PfEMP1;	forward;	G4 end: CDS	PF3D7_0800300	exon nb1	erythrocyte membrane protein 1, PfEMP1;	forward;
Pf3D7_08_v3	47043-47077	+	G4 start: CDS	PF3D7_0800300	exon nb1	erythrocyte membrane protein 1, PfEMP1;	forward;	G4 end: CDS	PF3D7_0800300	exon nb1	erythrocyte membrane protein 1, PfEMP1;	forward;
Pf3D7_08_v3	47277-47312	+	G4 start: CDS	PF3D7_0800300	exon nb1	erythrocyte membrane protein 1, PfEMP1;	forward;	G4 end: CDS	PF3D7_0800300	exon nb1	erythrocyte membrane protein 1, PfEMP1;	forward;
Pf3D7_08_v3	47747-47773	+	G4 start: CDS	PF3D7_0800300	exon nb1	erythrocyte membrane protein 1, PfEMP1;	forward;	G4 end: CDS	PF3D7_0800300	exon nb1	erythrocyte membrane protein 1, PfEMP1;	forward;
Pf3D7_08_v3	48252-48276	-	G4 start: CDS	PF3D7_0800300	exon nb1	erythrocyte membrane protein 1, PfEMP1;	forward;	G4 end: CDS	PF3D7_0800300	exon nb1	erythrocyte membrane protein 1, PfEMP1;	forward;
Pf3D7_08_v3	48420-48444	-	G4 start: CDS	PF3D7_0800300	exon nb1	erythrocyte membrane protein 1, PfEMP1;	forward;	G4 end: CDS	PF3D7_0800300	exon nb1	erythrocyte membrane protein 1, PfEMP1;	forward;
Pf3D7_08_v3	48474-48503	-	G4 start: CDS	PF3D7_0800300	exon nb1	erythrocyte membrane protein 1, PfEMP1;	forward;	G4 end: CDS	PF3D7_0800300	exon nb1	erythrocyte membrane protein 1, PfEMP1;	forward;
Pf3D7_08_v3	433630-433663	-	G4 start: CDS	PF3D7_0808600	exon nb1	erythrocyte membrane protein 1, PfEMP1;	forward;	G4 end: CDS	PF3D7_0808600	exon nb1	erythrocyte membrane protein 1, PfEMP1;	forward;
Pf3D7_08_v3	434572-434618	-	G4 start: CDS	PF3D7_0808600	exon nb1	erythrocyte membrane protein 1, PfEMP1;	forward;	G4 end: CDS	PF3D7_0808600	exon nb1	erythrocyte membrane protein 1, PfEMP1;	forward;
Pf3D7_08_v3	434849-434884	-	G4 start: CDS	PF3D7_0808600	exon nb1	erythrocyte membrane protein 1, PfEMP1;	forward;	G4 end: CDS	PF3D7_0808600	exon nb1	erythrocyte membrane protein 1, PfEMP1;	forward;
Pf3D7_08_v3	434898-434927	-	G4 start: CDS	PF3D7_0808600	exon nb1	erythrocyte membrane protein 1, PfEMP1;	forward;	G4 end: CDS	PF3D7_0808600	exon nb1	erythrocyte membrane protein 1, PfEMP1;	forward;
Pf3D7_08_v3	436355-436442	-	G4 start: CDS	PF3D7_0808600	exon nb1	erythrocyte membrane protein 1, PfEMP1;	forward;	G4 end: CDS	PF3D7_0808600	exon nb1	erythrocyte membrane protein 1, PfEMP1;	forward;
Pf3D7_08_v3	436455-436480	-	G4 start: CDS	PF3D7_0808600	exon nb1	erythrocyte membrane protein 1, PfEMP1;	forward;	G4 end: CDS	PF3D7_0808600	exon nb1	erythrocyte membrane protein 1, PfEMP1;	forward;
Pf3D7_08_v3	438125-438150	-	G4 start: CDS	PF3D7_0808600	exon nb2	erythrocyte membrane protein 1, PfEMP1;	forward;	G4 end: CDS	PF3D7_0808600	exon nb2	erythrocyte membrane protein 1, PfEMP1;	forward;
Pf3D7_08_v3	441288-441315	-	G4 start: CDS	PF3D7_0808700	exon nb1	erythrocyte membrane protein 1, PfEMP1;	forward;	G4 end: CDS	PF3D7_0808700	exon nb1	erythrocyte membrane protein 1, PfEMP1;	forward;
Pf3D7_08_v3	442781-442828	-	G4 start: CDS	PF3D7_0808700	exon nb1	erythrocyte membrane protein 1, PfEMP1;	forward;	G4 end: CDS	PF3D7_0808700	exon nb1	erythrocyte membrane protein 1, PfEMP1;	forward;
Pf3D7_08_v3	442968-443015	+	G4 start: CDS	PF3D7_0808700	exon nb1	erythrocyte membrane protein 1, PfEMP1;	forward;	G4 end: CDS	PF3D7_0808700	exon nb1	erythrocyte membrane protein 1, PfEMP1;	forward;
Pf3D7_08_v3	443973-443998	-	G4 start: CDS	PF3D7_0808700	exon nb1	erythrocyte membrane protein 1, PfEMP1;	forward;	G4 end: CDS	PF3D7_0808700	exon nb1	erythrocyte membrane protein 1, PfEMP1;	forward;
Pf3D7_08_v3	444014-444031	-	G4 start: CDS	PF3D7_0808700	exon nb1	erythrocyte membrane protein 1, PfEMP1;	forward;	G4 end: CDS	PF3D7_0808700	exon nb1	erythrocyte membrane protein 1, PfEMP1;	forward;
Pf3D7_08_v3	444052-444074	-	G4 start: CDS	PF3D7_0808700	exon nb1	erythrocyte membrane protein 1, PfEMP1;	forward;	G4 end: CDS	PF3D7_0808700	exon nb1	erythrocyte membrane protein 1, PfEMP1;	forward;
Pf3D7_08_v3	444182-444209	+	G4 start: CDS	PF3D7_0808700	exon nb1	erythrocyte membrane protein 1, PfEMP1;	forward;	G4 end: CDS	PF3D7_0808700	exon nb1	erythrocyte membrane protein 1, PfEMP1;	forward;
Pf3D7_08_v3	445612-445656	-	G4 start: CDS	PF3D7_0808700	exon nb1	erythrocyte membrane protein 1, PfEMP1;	forward;	G4 end: CDS	PF3D7_0808700	exon nb1	erythrocyte membrane protein 1, PfEMP1;	forward;
Pf3D7_08_v3	459527-459559	+	G4 start: CDS	PF3D7_0809100	exon nb1	erythrocyte membrane protein 1, PfEMP1;	forward;	G4 end: CDS	PF3D7_0809100	exon nb1	erythrocyte membrane protein 1, PfEMP1;	forward;
Pf3D7_08_v3	461645-461673	+	G4 start: CDS	PF3D7_0809100	exon nb1	erythrocyte membrane protein 1, PfEMP1;	forward;	G4 end: CDS	PF3D7_0809100	exon nb1	erythrocyte membrane protein 1, PfEMP1;	forward;
Pf3D7_08_v3	461784-461811	+	G4 start: CDS	PF3D7_0809100	exon nb1	erythrocyte membrane protein 1, PfEMP1;	forward;	G4 end: CDS	PF3D7_0809100	exon nb1	erythrocyte membrane protein 1, PfEMP1;	forward;
Pf3D7_08_v3	461850-461878	-	G4 start: CDS	PF3D7_0809100	exon nb1	erythrocyte membrane protein 1, PfEMP1;	forward;	G4 end: CDS	PF3D7_0809100	exon nb1	erythrocyte membrane protein 1, PfEMP1;	forward;
Pf3D7_08_v3	462314-462338	+	G4 start: CDS	PF3D7_0809100	exon nb1	erythrocyte membrane protein 1, PfEMP1;	forward;	G4 end: CDS	PF3D7_0809100	exon nb1	erythrocyte membrane protein 1, PfEMP1;	forward;
Pf3D7_08_v3	462678-462703	-	G4 start: CDS	PF3D7_0809100	exon nb1	erythrocyte membrane protein 1, PfEMP1;	forward;	G4 end: CDS	PF3D7_0809100	exon nb1	erythrocyte membrane protein 1, PfEMP1;	forward;
Pf3D7_08_v3	462726-462762	-	G4 start: CDS	PF3D7_0809100	exon nb1	erythrocyte membrane protein 1, PfEMP1;	forward;	G4 end: CDS	PF3D7_0809100	exon nb1	erythrocyte membrane protein 1, PfEMP1;	forward;
Pf3D7_08_v3	462799-462829	+	G4 start: CDS	PF3D7_0809100	exon nb1	erythrocyte membrane protein 1, PfEMP1;	forward;	G4 end: CDS	PF3D7_0809100	exon nb1	erythrocyte membrane protein 1, PfEMP1;	forward;
Pf3D7_08_v3	463972-463998	-	G4 start: CDS	PF3D7_0809100	exon nb1	erythrocyte membrane protein 1, PfEMP1;	forward;	G4 end: CDS	PF3D7_0809100	exon nb1	erythrocyte membrane protein 1, PfEMP1;	forward;
Pf3D7_08_v3	464244-464296	-	G4 start: CDS	PF3D7_0809100	exon nb1	erythrocyte membrane protein 1, PfEMP1;	forward;	G4 end: CDS	PF3D7_0809100	exon nb1	erythrocyte membrane protein 1, PfEMP1;	forward;
Pf3D7_08_v3	1438087-1438132	+	G4 start: CDS	PF3D7_0833500	exon nb1	erythrocyte membrane protein 1, PfEMP1;	reverse;	G4 end: CDS	PF3D7_0833500	exon nb1	erythrocyte membrane protein 1, PfEMP1;	reverse;
Pf3D7_08_v3	1438153-1438219	+	G4 start: CDS	PF3D7_0833500	exon nb1	erythrocyte membrane protein 1, PfEMP1;	reverse;	G4 end: CDS	PF3D7_0833500	exon nb1	erythrocyte membrane protein 1, PfEMP1;	reverse;
Pf3D7_08_v3	1439605-1439629	+	G4 start: CDS	PF3D7_0833500	exon nb1	erythrocyte membrane protein 1, PfEMP1;	reverse;	G4 end: CDS	PF3D7_0833500	exon nb1	erythrocyte membrane protein 1, PfEMP1;	reverse;
Pf3D7_08_v3	1439644-1439695	+	G4 start: CDS	PF3D7_0833500	exon nb1	erythrocyte membrane protein 1, PfEMP1;	reverse;	G4 end: CDS	PF3D7_0833500	exon nb1	erythrocyte membrane protein 1, PfEMP1;	reverse;
Pf3D7_08_v3	1439727-1439760	+	G4 start: CDS	PF3D7_0833500	exon nb1	erythrocyte membrane protein 1, PfEMP1;	reverse;	G4 end: CDS	PF3D7_0833500	exon nb1	erythrocyte membrane protein 1, PfEMP1;	reverse;
Pf3D7_08_v3	1439913-1439945	+	G4 start: CDS	PF3D7_0833500	exon nb1	erythrocyte membrane protein 1, PfEMP1;	reverse;	G4 end: CDS	PF3D7_0833500	exon nb1	erythrocyte membrane protein 1, PfEMP1;	reverse;
Pf3D7_08_v3	1440621-1440646	-	G4 start: CDS	PF3D7_0833500	exon nb1	erythrocyte membrane protein 1, PfEMP1;	reverse;	G4 end: CDS	PF3D7_0833500	exon nb1	erythrocyte membrane protein 1, PfEMP1;	reverse;
Pf3D7_08_v3	1440820-1440849	-	G4 start: CDS	PF3D7_0833500	exon nb1	erythrocyte membrane protein 1, PfEMP1;	reverse;	G4 end: CDS	PF3D7_0833500	exon nb1	erythrocyte membrane protein 1, PfEMP1;	reverse;
Pf3D7_08_v3	1440911-1440946	+	G4 start: CDS	PF3D7_0833500	exon nb1	erythrocyte membrane protein 1, PfEMP1;	reverse;	G4 end: CDS	PF3D7_0833500	exon nb1	erythrocyte membrane protein 1, PfEMP1;	reverse;
Pf3D7_08_v3	1443409-1443447	-	G4 start: CDS	PF3D7_0833500	exon nb1	erythrocyte membrane protein 1, PfEMP1;	reverse;	G4 end: CDS	PF3D7_0833500	exon nb1	erythrocyte membrane protein 1, PfEMP1;	reverse;
Pf3D7_09_v3	21300-21337	+	G4 start: CDS	PF3D7_0900100	exon nb1	erythrocyte membrane protein 1, PfEMP1;	forward;	G4 end: CDS	PF3D7_0900100	exon nb1	erythrocyte membrane protein 1, PfEMP1;	forward;
Pf3D7_09_v3	22551-22600	+	G4 start: CDS	PF3D7_0900100	exon nb1	erythrocyte membrane protein 1, PfEMP1;	forward;	G4 end: CDS	PF3D7_0900100	exon nb1	erythrocyte membrane protein 1, PfEMP1;	forward;
Pf3D7_09_v3	22619-22662	+	G4 start: CDS	PF3D7_0900100	exon nb1	erythrocyte membrane protein 1, PfEMP1;	forward;	G4 end: CDS	PF3D7_0900100	exon nb1	erythrocyte membrane protein 1, PfEMP1;	forward;
Pf3D7_09_v3	23752-23813	-	G4 start: CDS	PF3D7_0900100	exon nb1	erythrocyte membrane protein 1, PfEMP1;	forward;	G4 end: CDS	PF3D7_0900100	exon nb1	erythrocyte membrane protein 1, PfEMP1;	forward;
Pf3D7_09_v3	25123-25148	-	G4 start: CDS	PF3D7_0900100	exon nb1	erythrocyte membrane protein 1, PfEMP1;	forward;	G4 end: CDS	PF3D7_0900100	exon nb1	erythrocyte membrane protein 1, PfEMP1;	forward;
Pf3D7_09_v3	25304-25332	-	G4 start: CDS	PF3D7_0900100	exon nb1	erythrocyte membrane protein 1, PfEMP1;	forward;	G4 end: CDS	PF3D7_0900100	exon nb1	erythrocyte membrane protein 1, PfEMP1;	forward;
Pf3D7_09_v3	25443-25467	-	G4 start: CDS	PF3D7_0900100	exon nb1	erythrocyte membrane protein 1, PfEMP1;	forward;	G4 end: CDS	PF3D7_0900100	exon nb1	erythrocyte membrane protein 1, PfEMP1;	forward;
Pf3D7_09_v3	1486932-1486956	-	G4 start: CDS	PF3D7_0937600	exon nb1	erythrocyte membrane protein 1, PfEMP1;	forward;	G4 end: CDS	PF3D7_0937600	exon nb1	erythrocyte membrane protein 1, PfEMP1;	forward;
Pf3D7_09_v3	1498014-1498084	+	G4 start: CDS	PF3D7_0937800	exon nb1	erythrocyte membrane protein 1, PfEMP1;	reverse;	G4 end: CDS	PF3D7_0937800	exon nb1	erythrocyte membrane protein 1, PfEMP1;	reverse;
Pf3D7_09_v3	1498332-1498379	+	G4 start: CDS	PF3D7_0937800	exon nb1	erythrocyte membrane protein 1, PfEMP1;	reverse;	G4 end: CDS	PF3D7_0937800	exon nb1	erythrocyte membrane protein 1, PfEMP1;	reverse;
Pf3D7_09_v3	1499624-1499656	+	G4 start: CDS	PF3D7_0937800	exon nb1	erythrocyte membrane protein 1, PfEMP1;	reverse;	G4 end: CDS	PF3D7_0937800	exon nb1	erythrocyte membrane protein 1, PfEMP1;	reverse;
Pf3D7_09_v3	1499682-1499706	+	G4 start: CDS	PF3D7_0937800	exon nb1	erythrocyte membrane protein 1, PfEMP1;	reverse;	G4 end: CDS	PF3D7_0937800	exon nb1	erythrocyte membrane protein 1, PfEMP1;	reverse;
Pf3D7_09_v3	1500107-1500172	+	G4 start: CDS	PF3D7_0937800	exon nb1	erythrocyte membrane protein 1, PfEMP1;	reverse;	G4 end: CDS	PF3D7_0937800	exon nb1	erythrocyte membrane protein 1, PfEMP1;	reverse;
Pf3D7_09_v3	1500722-1500754	-	G4 start: CDS	PF3D7_0937800	exon nb1	erythrocyte membrane protein 1, PfEMP1;	reverse;	G4 end: CDS	PF3D7_0937800	exon nb1	erythrocyte membrane protein 1, PfEMP1;	reverse;
Pf3D7_10_v3	28491-28535	+	G4 start: CDS	PF3D7_1000100	exon nb1	erythrocyte membrane protein 1, PfEMP1;	forward;	G4 end: CDS	PF3D7_1000100	exon nb1	erythrocyte membrane protein 1, PfEMP1;	forward;
Pf3D7_10_v3	32205-32238	-	G4 start: CDS	PF3D7_1000100	exon nb1	erythrocyte membrane protein 1, PfEMP1;	forward;	G4 end: CDS	PF3D7_1000100	exon nb1	erythrocyte membrane protein 1, PfEMP1;	forward;
Pf3D7_10_v3	32262-32300	-	G4 start: CDS	PF3D7_1000100	exon nb1	erythrocyte membrane protein 1, PfEMP1;	forward;	G4 end: CDS	PF3D7_1000100	exon nb1	erythrocyte membrane protein 1, PfEMP1;	forward;
Pf3D7_10_v3	33545-33583	-	G4 start: CDS	PF3D7_1000100	exon nb1	erythrocyte membrane protein 1, PfEMP1;	forward;	G4 end: CDS	PF3D7_1000100	exon nb1	erythrocyte membrane protein 1, PfEMP1;	forward;
Pf3D7_10_v3	33777-33801	-	G4 start: CDS	PF3D7_1000100	exon nb1	erythrocyte membrane protein 1, PfEMP1;	forward;	G4 end: CDS	PF3D7_1000100	exon nb1	erythrocyte membrane protein 1, PfEMP1;	forward;
Pf3D7_10_v3	1644687-1644711	+	G4 start: CDS	PF3D7_1041300	exon nb1	erythrocyte membrane protein 1, PfEMP1;	reverse;	G4 end: CDS	PF3D7_1041300	exon nb1	erythrocyte membrane protein 1, PfEMP1;	reverse;
Pf3D7_10_v3	1644729-1644766	+	G4 start: CDS	PF3D7_1041300	exon nb1	erythrocyte membrane protein 1, PfEMP1;	reverse;	G4 end: CDS	PF3D7_1041300	exon nb1	erythrocyte membrane protein 1, PfEMP1;	reverse;
Pf3D7_10_v3	1644785-1644807	+	G4 start: CDS	PF3D7_1041300	exon nb1	erythrocyte membrane protein 1, PfEMP1;	reverse;	G4 end: CDS	PF3D7_1041300	exon nb1	erythrocyte membrane protein 1, PfEMP1;	reverse;
Pf3D7_10_v3	1644955-1644997	+	G4 start: CDS	PF3D7_1041300	exon nb1	erythrocyte membrane protein 1, PfEMP1;	reverse;	G4 end: CDS	PF3D7_1041300	exon nb1	erythrocyte membrane protein 1, PfEMP1;	reverse;
Pf3D7_10_v3	1645459-1645487	-	G4 start: CDS	PF3D7_1041300	exon nb1	erythrocyte membrane protein 1, PfEMP1;	reverse;	G4 end: CDS	PF3D7_1041300	exon nb1	erythrocyte membrane protein 1, PfEMP1;	reverse;
Pf3D7_10_v3	1646237-1646261	+	G4 start: CDS	PF3D7_1041300	exon nb1	erythrocyte membrane protein 1, PfEMP1;	reverse;	G4 end: CDS	PF3D7_1041300	exon nb1	erythrocyte membrane protein 1, PfEMP1;	reverse;
Pf3D7_10_v3	1646275-1646301	+	G4 start: CDS	PF3D7_1041300	exon nb1	erythrocyte membrane protein 1, PfEMP1;	reverse;	G4 end: CDS	PF3D7_1041300	exon nb1	erythrocyte membrane protein 1, PfEMP1;	reverse;
Pf3D7_10_v3	1646313-1646344	+	G4 start: CDS	PF3D7_1041300	exon nb1	erythrocyte membrane protein 1, PfEMP1;	reverse;	G4 end: CDS	PF3D7_1041300	exon nb1	erythrocyte membrane protein 1, PfEMP1;	reverse;
Pf3D7_10_v3	1646552-1646583	+	G4 start: CDS	PF3D7_1041300	exon nb1	erythrocyte membrane protein 1, PfEMP1;	reverse;	G4 end: CDS	PF3D7_1041300	exon nb1	erythrocyte membrane protein 1, PfEMP1;	reverse;
Pf3D7_10_v3	1646889-1646915	-	G4 start: CDS	PF3D7_1041300	exon nb1	erythrocyte membrane protein 1, PfEMP1;	reverse;	G4 end: CDS	PF3D7_1041300	exon nb1	erythrocyte membrane protein 1, PfEMP1;	reverse;
Pf3D7_10_v3	1647478-1647528	-	G4 start: CDS	PF3D7_1041300	exon nb1	erythrocyte membrane protein 1, PfEMP1;	reverse;	G4 end: CDS	PF3D7_1041300	exon nb1	erythrocyte membrane protein 1, PfEMP1;	reverse;
Pf3D7_10_v3	1649902-1649927	-	G4 start: CDS	PF3D7_1041300	exon nb1	erythrocyte membrane protein 1, PfEMP1;	reverse;	G4 end: CDS	PF3D7_1041300	exon nb1	erythrocyte membrane protein 1, PfEMP1;	reverse;
Pf3D7_11_v3	24167-24196	+	G4 start: CDS	PF3D7_1100100	exon nb1	erythrocyte membrane protein 1, PfEMP1;	forward;	G4 end: CDS	PF3D7_1100100	exon nb1	erythrocyte membrane protein 1, PfEMP1;	forward;
Pf3D7_11_v3	27824-27857	-	G4 start: CDS	PF3D7_1100100	exon nb1	erythrocyte membrane protein 1, PfEMP1;	forward;	G4 end: CDS	PF3D7_1100100	exon nb1	erythrocyte membrane protein 1, PfEMP1;	forward;
Pf3D7_11_v3	27879-27898	-	G4 start: CDS	PF3D7_1100100	exon nb1	erythrocyte membrane protein 1, PfEMP1;	forward;	G4 end: CDS	PF3D7_1100100	exon nb1	erythrocyte membrane protein 1, PfEMP1;	forward;
Pf3D7_11_v3	28653-28677	+	G4 start: CDS	PF3D7_1100100	exon nb1	erythrocyte membrane protein 1, PfEMP1;	forward;	G4 end: CDS	PF3D7_1100100	exon nb1	erythrocyte membrane protein 1, PfEMP1;	forward;
Pf3D7_11_v3	29138-29164	-	G4 start: CDS	PF3D7_1100100	exon nb1	erythrocyte membrane protein 1, PfEMP1;	forward;	G4 end: CDS	PF3D7_1100100	exon nb1	erythrocyte membrane protein 1, PfEMP1;	forward;
Pf3D7_11_v3	29331-29363	-	G4 start: CDS	PF3D7_1100100	exon nb1	erythrocyte membrane protein 1, PfEMP1;	forward;	G4 end: CDS	PF3D7_1100100	exon nb1	erythrocyte membrane protein 1, PfEMP1;	forward;
Pf3D7_11_v3	29365-29412	-	G4 start: CDS	PF3D7_1100100	exon nb1	erythrocyte membrane protein 1, PfEMP1;	forward;	G4 end: CDS	PF3D7_1100100	exon nb1	erythrocyte membrane protein 1, PfEMP1;	forward;
Pf3D7_11_v3	33961-33994	+	G4 start: CDS	PF3D7_1100200	intron	erythrocyte membrane protein 1, PfEMP1;	reverse;	G4 end: CDS	PF3D7_1100200	intron	erythrocyte membrane protein 1, PfEMP1;	reverse;
Pf3D7_11_v3	34736-34799	+	G4 start: CDS	PF3D7_1100200	exon nb1	erythrocyte membrane protein 1, PfEMP1;	reverse;	G4 end: CDS	PF3D7_1100200	exon nb1	erythrocyte membrane protein 1, PfEMP1;	reverse;
Pf3D7_11_v3	34807-34832	-	G4 start: CDS	PF3D7_1100200	exon nb1	erythrocyte membrane protein 1, PfEMP1;	reverse;	G4 end: CDS	PF3D7_1100200	exon nb1	erythrocyte membrane protein 1, PfEMP1;	reverse;
Pf3D7_11_v3	38607-38633	-	G4 start: CDS	PF3D7_1100200	exon nb1	erythrocyte membrane protein 1, PfEMP1;	reverse;	G4 end: CDS	PF3D7_1100200	exon nb1	erythrocyte membrane protein 1, PfEMP1;	reverse;
Pf3D7_11_v3	38738-38763	+	G4 start: CDS	PF3D7_1100200	exon nb1	erythrocyte membrane protein 1, PfEMP1;	reverse;	G4 end: CDS	PF3D7_1100200	exon nb1	erythrocyte membrane protein 1, PfEMP1;	reverse;
Pf3D7_11_v3	39901-39942	-	G4 start: CDS	PF3D7_1100200	exon nb1	erythrocyte membrane protein 1, PfEMP1;	reverse;	G4 end: CDS	PF3D7_1100200	exon nb1	erythrocyte membrane protein 1, PfEMP1;	reverse;
Pf3D7_11_v3	39968-40006	-	G4 start: CDS	PF3D7_1100200	exon nb1	erythrocyte membrane protein 1, PfEMP1;	reverse;	G4 end: CDS	PF3D7_1100200	exon nb1	erythrocyte membrane protein 1, PfEMP1;	reverse;
Pf3D7_11_v3	40097-40136	+	G4 start: CDS	PF3D7_1100200	exon nb1	erythrocyte membrane protein 1, PfEMP1;	reverse;	G4 end: CDS	PF3D7_1100200	exon nb1	erythrocyte membrane protein 1, PfEMP1;	reverse;
Pf3D7_11_v3	41660-41697	-	G4 start: CDS	PF3D7_1100200	exon nb1	erythrocyte membrane protein 1, PfEMP1;	reverse;	G4 end: CDS	PF3D7_1100200	exon nb1	erythrocyte membrane protein 1, PfEMP1;	reverse;
Pf3D7_11_v3	2029267-2029301	-	G4 start: CDS	PF3D7_1150400	exon nb1	erythrocyte membrane protein 1, PfEMP1;	forward;	G4 end: CDS	PF3D7_1150400	exon nb1	erythrocyte membrane protein 1, PfEMP1;	forward;
Pf3D7_11_v3	2030133-2030158	+	G4 start: CDS	PF3D7_1150400	exon nb1	erythrocyte membrane protein 1, PfEMP1;	forward;	G4 end: CDS	PF3D7_1150400	exon nb1	erythrocyte membrane protein 1, PfEMP1;	forward;
Pf3D7_11_v3	2030923-2030968	-	G4 start: CDS	PF3D7_1150400	exon nb1	erythrocyte membrane protein 1, PfEMP1;	forward;	G4 end: CDS	PF3D7_1150400	exon nb1	erythrocyte membrane protein 1, PfEMP1;	forward;
Pf3D7_11_v3	2031138-2031162	-	G4 start: CDS	PF3D7_1150400	exon nb1	erythrocyte membrane protein 1, PfEMP1;	forward;	G4 end: CDS	PF3D7_1150400	exon nb1	erythrocyte membrane protein 1, PfEMP1;	forward;
Pf3D7_11_v3	2031347-2031391	+	G4 start: CDS	PF3D7_1150400	exon nb1	erythrocyte membrane protein 1, PfEMP1;	forward;	G4 end: CDS	PF3D7_1150400	exon nb1	erythrocyte membrane protein 1, PfEMP1;	forward;
Pf3D7_11_v3	2031939-2031965	+	G4 start: CDS	PF3D7_1150400	exon nb1	erythrocyte membrane protein 1, PfEMP1;	forward;	G4 end: CDS	PF3D7_1150400	exon nb1	erythrocyte membrane protein 1, PfEMP1;	forward;
Pf3D7_11_v3	2033478-2033510	-	G4 start: CDS	PF3D7_1150400	exon nb1	erythrocyte membrane protein 1, PfEMP1;	forward;	G4 end: CDS	PF3D7_1150400	exon nb1	erythrocyte membrane protein 1, PfEMP1;	forward;
Pf3D7_12_v3	19359-19382	+	G4 start: CDS	PF3D7_1200100	exon nb1	erythrocyte membrane protein 1, PfEMP1;	forward;	G4 end: CDS	PF3D7_1200100	exon nb1	erythrocyte membrane protein 1, PfEMP1;	forward;
Pf3D7_12_v3	20093-20129	-	G4 start: CDS	PF3D7_1200100	exon nb1	erythrocyte membrane protein 1, PfEMP1;	forward;	G4 end: CDS	PF3D7_1200100	exon nb1	erythrocyte membrane protein 1, PfEMP1;	forward;
Pf3D7_12_v3	20265-20305	-	G4 start: CDS	PF3D7_1200100	exon nb1	erythrocyte membrane protein 1, PfEMP1;	forward;	G4 end: CDS	PF3D7_1200100	exon nb1	erythrocyte membrane protein 1, PfEMP1;	forward;
Pf3D7_12_v3	20389-20458	-	G4 start: CDS	PF3D7_1200100	exon nb1	erythrocyte membrane protein 1, PfEMP1;	forward;	G4 end: CDS	PF3D7_1200100	exon nb1	erythrocyte membrane protein 1, PfEMP1;	forward;
Pf3D7_12_v3	21864-21886	-	G4 start: CDS	PF3D7_1200100	exon nb1	erythrocyte membrane protein 1, PfEMP1;	forward;	G4 end: CDS	PF3D7_1200100	exon nb1	erythrocyte membrane protein 1, PfEMP1;	forward;
Pf3D7_12_v3	21911-21966	-	G4 start: CDS	PF3D7_1200100	exon nb1	erythrocyte membrane protein 1, PfEMP1;	forward;	G4 end: CDS	PF3D7_1200100	exon nb1	erythrocyte membrane protein 1, PfEMP1;	forward;
Pf3D7_12_v3	35748-35790	-	G4 start: CDS	PF3D7_1200400	exon nb1	erythrocyte membrane protein 1, PfEMP1;	forward;	G4 end: CDS	PF3D7_1200400	exon nb1	erythrocyte membrane protein 1, PfEMP1;	forward;
Pf3D7_12_v3	36174-36218	-	G4 start: CDS	PF3D7_1200400	exon nb1	erythrocyte membrane protein 1, PfEMP1;	forward;	G4 end: CDS	PF3D7_1200400	exon nb1	erythrocyte membrane protein 1, PfEMP1;	forward;
Pf3D7_12_v3	39925-39961	-	G4 start: CDS	PF3D7_1200400	exon nb1	erythrocyte membrane protein 1, PfEMP1;	forward;	G4 end: CDS	PF3D7_1200400	exon nb1	erythrocyte membrane protein 1, PfEMP1;	forward;
Pf3D7_12_v3	46954-46982	+	G4 start: CDS	PF3D7_1200600	exon nb2	erythrocyte membrane protein 1, PfEMP1;	reverse;	G4 end: CDS	PF3D7_1200600	exon nb2	erythrocyte membrane protein 1, PfEMP1;	reverse;
Pf3D7_12_v3	47870-47888	+	G4 start: CDS	PF3D7_1200600	exon nb2	erythrocyte membrane protein 1, PfEMP1;	reverse;	G4 end: CDS	PF3D7_1200600	exon nb2	erythrocyte membrane protein 1, PfEMP1;	reverse;
Pf3D7_12_v3	48876-48907	+	G4 start: CDS	PF3D7_1200600	exon nb1	erythrocyte membrane protein 1, PfEMP1;	reverse;	G4 end: CDS	PF3D7_1200600	exon nb1	erythrocyte membrane protein 1, PfEMP1;	reverse;
Pf3D7_12_v3	52576-52620	-	G4 start: CDS	PF3D7_1200600	exon nb1	erythrocyte membrane protein 1, PfEMP1;	reverse;	G4 end: CDS	PF3D7_1200600	exon nb1	erythrocyte membrane protein 1, PfEMP1;	reverse;
Pf3D7_12_v3	768803-768879	+	G4 start: CDS	PF3D7_1219300	exon nb1	erythrocyte membrane protein 1, PfEMP1;	reverse;	G4 end: CDS	PF3D7_1219300	exon nb1	erythrocyte membrane protein 1, PfEMP1;	reverse;
Pf3D7_12_v3	769113-769138	+	G4 start: CDS	PF3D7_1219300	exon nb1	erythrocyte membrane protein 1, PfEMP1;	reverse;	G4 end: CDS	PF3D7_1219300	exon nb1	erythrocyte membrane protein 1, PfEMP1;	reverse;
Pf3D7_12_v3	770284-770311	-	G4 start: CDS	PF3D7_1219300	exon nb1	erythrocyte membrane protein 1, PfEMP1;	reverse;	G4 end: CDS	PF3D7_1219300	exon nb1	erythrocyte membrane protein 1, PfEMP1;	reverse;
Pf3D7_12_v3	770433-770457	+	G4 start: CDS	PF3D7_1219300	exon nb1	erythrocyte membrane protein 1, PfEMP1;	reverse;	G4 end: CDS	PF3D7_1219300	exon nb1	erythrocyte membrane protein 1, PfEMP1;	reverse;
Pf3D7_12_v3	771566-771594	-	G4 start: CDS	PF3D7_1219300	exon nb1	erythrocyte membrane protein 1, PfEMP1;	reverse;	G4 end: CDS	PF3D7_1219300	exon nb1	erythrocyte membrane protein 1, PfEMP1;	reverse;
Pf3D7_12_v3	771736-771762	+	G4 start: CDS	PF3D7_1219300	exon nb1	erythrocyte membrane protein 1, PfEMP1;	reverse;	G4 end: CDS	PF3D7_1219300	exon nb1	erythrocyte membrane protein 1, PfEMP1;	reverse;
Pf3D7_12_v3	1697594-1697631	-	G4 start: CDS	PF3D7_1240300	exon nb1	erythrocyte membrane protein 1, PfEMP1;	forward;	G4 end: CDS	PF3D7_1240300	exon nb1	erythrocyte membrane protein 1, PfEMP1;	forward;
Pf3D7_12_v3	1698805-1698831	-	G4 start: CDS	PF3D7_1240300	exon nb1	erythrocyte membrane protein 1, PfEMP1;	forward;	G4 end: CDS	PF3D7_1240300	exon nb1	erythrocyte membrane protein 1, PfEMP1;	forward;
Pf3D7_12_v3	1699045-1699130	-	G4 start: CDS	PF3D7_1240300	exon nb1	erythrocyte membrane protein 1, PfEMP1;	forward;	G4 end: CDS	PF3D7_1240300	exon nb1	erythrocyte membrane protein 1, PfEMP1;	forward;
Pf3D7_12_v3	1700572-1700613	-	G4 start: CDS	PF3D7_1240300	exon nb1	erythrocyte membrane protein 1, PfEMP1;	forward;	G4 end: CDS	PF3D7_1240300	exon nb1	erythrocyte membrane protein 1, PfEMP1;	forward;
Pf3D7_12_v3	1700725-1700753	+	G4 start: CDS	PF3D7_1240300	intron	erythrocyte membrane protein 1, PfEMP1;	forward;	G4 end: CDS	PF3D7_1240300	intron	erythrocyte membrane protein 1, PfEMP1;	forward;
Pf3D7_12_v3	1702272-1702297	-	G4 start: CDS	PF3D7_1240300	exon nb2	erythrocyte membrane protein 1, PfEMP1;	forward;	G4 end: CDS	PF3D7_1240300	exon nb2	erythrocyte membrane protein 1, PfEMP1;	forward;
Pf3D7_12_v3	1705397-1705426	-	G4 start: CDS	PF3D7_1240400	exon nb1	erythrocyte membrane protein 1, PfEMP1;	forward;	G4 end: CDS	PF3D7_1240400	exon nb1	erythrocyte membrane protein 1, PfEMP1;	forward;
Pf3D7_12_v3	1706191-1706217	+	G4 start: CDS	PF3D7_1240400	exon nb1	erythrocyte membrane protein 1, PfEMP1;	forward;	G4 end: CDS	PF3D7_1240400	exon nb1	erythrocyte membrane protein 1, PfEMP1;	forward;
Pf3D7_12_v3	1707717-1707747	-	G4 start: CDS	PF3D7_1240400	exon nb1	erythrocyte membrane protein 1, PfEMP1;	forward;	G4 end: CDS	PF3D7_1240400	exon nb1	erythrocyte membrane protein 1, PfEMP1;	forward;
Pf3D7_12_v3	1708253-1708276	-	G4 start: CDS	PF3D7_1240400	exon nb1	erythrocyte membrane protein 1, PfEMP1;	forward;	G4 end: CDS	PF3D7_1240400	exon nb1	erythrocyte membrane protein 1, PfEMP1;	forward;
Pf3D7_12_v3	1708453-1708475	+	G4 start: CDS	PF3D7_1240400	exon nb1	erythrocyte membrane protein 1, PfEMP1;	forward;	G4 end: CDS	PF3D7_1240400	exon nb1	erythrocyte membrane protein 1, PfEMP1;	forward;
Pf3D7_12_v3	1709537-1709566	-	G4 start: CDS	PF3D7_1240400	exon nb1	erythrocyte membrane protein 1, PfEMP1;	forward;	G4 end: CDS	PF3D7_1240400	exon nb1	erythrocyte membrane protein 1, PfEMP1;	forward;
Pf3D7_12_v3	1709740-1709775	-	G4 start: CDS	PF3D7_1240400	exon nb1	erythrocyte membrane protein 1, PfEMP1;	forward;	G4 end: CDS	PF3D7_1240400	exon nb1	erythrocyte membrane protein 1, PfEMP1;	forward;
Pf3D7_12_v3	1709813-1709883	-	G4 start: CDS	PF3D7_1240400	exon nb1	erythrocyte membrane protein 1, PfEMP1;	forward;	G4 end: CDS	PF3D7_1240400	exon nb1	erythrocyte membrane protein 1, PfEMP1;	forward;
Pf3D7_12_v3	1721349-1721645	+	G4 start: CDS	PF3D7_1240600	exon nb1	erythrocyte membrane protein 1, PfEMP1;	forward;	G4 end: CDS	PF3D7_1240600	exon nb1	erythrocyte membrane protein 1, PfEMP1;	forward;
Pf3D7_12_v3	1722437-1722470	-	G4 start: CDS	PF3D7_1240600	exon nb1	erythrocyte membrane protein 1, PfEMP1;	forward;	G4 end: CDS	PF3D7_1240600	exon nb1	erythrocyte membrane protein 1, PfEMP1;	forward;
Pf3D7_12_v3	1722945-1723011	+	G4 start: CDS	PF3D7_1240600	exon nb1	erythrocyte membrane protein 1, PfEMP1;	forward;	G4 end: CDS	PF3D7_1240600	exon nb1	erythrocyte membrane protein 1, PfEMP1;	forward;
Pf3D7_12_v3	1723429-1723473	-	G4 start: CDS	PF3D7_1240600	exon nb1	erythrocyte membrane protein 1, PfEMP1;	forward;	G4 end: CDS	PF3D7_1240600	exon nb1	erythrocyte membrane protein 1, PfEMP1;	forward;
Pf3D7_12_v3	1723676-1723706	-	G4 start: CDS	PF3D7_1240600	exon nb1	erythrocyte membrane protein 1, PfEMP1;	forward;	G4 end: CDS	PF3D7_1240600	exon nb1	erythrocyte membrane protein 1, PfEMP1;	forward;
Pf3D7_12_v3	1723769-1723840	+	G4 start: CDS	PF3D7_1240600	exon nb1	erythrocyte membrane protein 1, PfEMP1;	forward;	G4 end: CDS	PF3D7_1240600	exon nb1	erythrocyte membrane protein 1, PfEMP1;	forward;
Pf3D7_12_v3	1724974-1725014	-	G4 start: CDS	PF3D7_1240600	exon nb1	erythrocyte membrane protein 1, PfEMP1;	forward;	G4 end: CDS	PF3D7_1240600	exon nb1	erythrocyte membrane protein 1, PfEMP1;	forward;
Pf3D7_12_v3	1725153-1725201	-	G4 start: CDS	PF3D7_1240600	exon nb1	erythrocyte membrane protein 1, PfEMP1;	forward;	G4 end: CDS	PF3D7_1240600	exon nb1	erythrocyte membrane protein 1, PfEMP1;	forward;
Pf3D7_12_v3	1725217-1725264	-	G4 start: CDS	PF3D7_1240600	exon nb1	erythrocyte membrane protein 1, PfEMP1;	forward;	G4 end: CDS	PF3D7_1240600	exon nb1	erythrocyte membrane protein 1, PfEMP1;	forward;
Pf3D7_12_v3	1726605-1726630	-	G4 start: CDS	PF3D7_1240600	exon nb2	erythrocyte membrane protein 1, PfEMP1;	forward;	G4 end: CDS	PF3D7_1240600	exon nb2	erythrocyte membrane protein 1, PfEMP1;	forward;
Pf3D7_12_v3	1737283-1737319	+	G4 start: CDS	PF3D7_1240900	exon nb1	erythrocyte membrane protein 1, PfEMP1;	forward;	G4 end: CDS	PF3D7_1240900	exon nb1	erythrocyte membrane protein 1, PfEMP1;	forward;
Pf3D7_12_v3	1737381-1737409	+	G4 start: CDS	PF3D7_1240900	exon nb1	erythrocyte membrane protein 1, PfEMP1;	forward;	G4 end: CDS	PF3D7_1240900	exon nb1	erythrocyte membrane protein 1, PfEMP1;	forward;
Pf3D7_12_v3	1738082-1738111	-	G4 start: CDS	PF3D7_1240900	exon nb1	erythrocyte membrane protein 1, PfEMP1;	forward;	G4 end: CDS	PF3D7_1240900	exon nb1	erythrocyte membrane protein 1, PfEMP1;	forward;
Pf3D7_12_v3	1738874-1738904	-	G4 start: CDS	PF3D7_1240900	exon nb1	erythrocyte membrane protein 1, PfEMP1;	forward;	G4 end: CDS	PF3D7_1240900	exon nb1	erythrocyte membrane protein 1, PfEMP1;	forward;
Pf3D7_12_v3	1739353-1739394	-	G4 start: CDS	PF3D7_1240900	exon nb1	erythrocyte membrane protein 1, PfEMP1;	forward;	G4 end: CDS	PF3D7_1240900	exon nb1	erythrocyte membrane protein 1, PfEMP1;	forward;
Pf3D7_12_v3	1739514-1739546	+	G4 start: CDS	PF3D7_1240900	exon nb1	erythrocyte membrane protein 1, PfEMP1;	forward;	G4 end: CDS	PF3D7_1240900	exon nb1	erythrocyte membrane protein 1, PfEMP1;	forward;
Pf3D7_12_v3	1740908-1740933	-	G4 start: CDS	PF3D7_1240900	exon nb1	erythrocyte membrane protein 1, PfEMP1;	forward;	G4 end: CDS	PF3D7_1240900	exon nb1	erythrocyte membrane protein 1, PfEMP1;	forward;
Pf3D7_12_v3	2243553-2243574	+	G4 start: CDS	PF3D7_1255200	exon nb1	erythrocyte membrane protein 1, PfEMP1;	reverse;	G4 end: CDS	PF3D7_1255200	exon nb1	erythrocyte membrane protein 1, PfEMP1;	reverse;
Pf3D7_12_v3	2243583-2243633	+	G4 start: CDS	PF3D7_1255200	exon nb1	erythrocyte membrane protein 1, PfEMP1;	reverse;	G4 end: CDS	PF3D7_1255200	exon nb1	erythrocyte membrane protein 1, PfEMP1;	reverse;
Pf3D7_12_v3	2245184-2245204	+	G4 start: CDS	PF3D7_1255200	exon nb1	erythrocyte membrane protein 1, PfEMP1;	reverse;	G4 end: CDS	PF3D7_1255200	exon nb1	erythrocyte membrane protein 1, PfEMP1;	reverse;
Pf3D7_12_v3	2246091-2246115	-	G4 start: CDS	PF3D7_1255200	exon nb1	erythrocyte membrane protein 1, PfEMP1;	reverse;	G4 end: CDS	PF3D7_1255200	exon nb1	erythrocyte membrane protein 1, PfEMP1;	reverse;
Pf3D7_12_v3	2248933-2248971	-	G4 start: CDS	PF3D7_1255200	exon nb1	erythrocyte membrane protein 1, PfEMP1;	reverse;	G4 end: intergenic_region
Pf3D7_13_v3	23687-23712	-	G4 start: CDS	PF3D7_1300100	exon nb1	erythrocyte membrane protein 1, PfEMP1;	forward;	G4 end: CDS	PF3D7_1300100	exon nb1	erythrocyte membrane protein 1, PfEMP1;	forward;
Pf3D7_13_v3	23804-23832	+	G4 start: CDS	PF3D7_1300100	exon nb1	erythrocyte membrane protein 1, PfEMP1;	forward;	G4 end: CDS	PF3D7_1300100	exon nb1	erythrocyte membrane protein 1, PfEMP1;	forward;
Pf3D7_13_v3	24844-24881	-	G4 start: CDS	PF3D7_1300100	exon nb1	erythrocyte membrane protein 1, PfEMP1;	forward;	G4 end: CDS	PF3D7_1300100	exon nb1	erythrocyte membrane protein 1, PfEMP1;	forward;
Pf3D7_13_v3	24898-24922	-	G4 start: CDS	PF3D7_1300100	exon nb1	erythrocyte membrane protein 1, PfEMP1;	forward;	G4 end: CDS	PF3D7_1300100	exon nb1	erythrocyte membrane protein 1, PfEMP1;	forward;
Pf3D7_13_v3	25015-25041	+	G4 start: CDS	PF3D7_1300100	exon nb1	erythrocyte membrane protein 1, PfEMP1;	forward;	G4 end: CDS	PF3D7_1300100	exon nb1	erythrocyte membrane protein 1, PfEMP1;	forward;
Pf3D7_13_v3	26113-26137	-	G4 start: CDS	PF3D7_1300100	exon nb1	erythrocyte membrane protein 1, PfEMP1;	forward;	G4 end: CDS	PF3D7_1300100	exon nb1	erythrocyte membrane protein 1, PfEMP1;	forward;
Pf3D7_13_v3	35959-36036	+	G4 start: CDS	PF3D7_1300300	exon nb1	erythrocyte membrane protein 1, PfEMP1;	reverse;	G4 end: CDS	PF3D7_1300300	exon nb1	erythrocyte membrane protein 1, PfEMP1;	reverse;
Pf3D7_13_v3	36271-36322	+	G4 start: CDS	PF3D7_1300300	exon nb1	erythrocyte membrane protein 1, PfEMP1;	reverse;	G4 end: CDS	PF3D7_1300300	exon nb1	erythrocyte membrane protein 1, PfEMP1;	reverse;
Pf3D7_13_v3	36969-37007	-	G4 start: CDS	PF3D7_1300300	exon nb1	erythrocyte membrane protein 1, PfEMP1;	reverse;	G4 end: CDS	PF3D7_1300300	exon nb1	erythrocyte membrane protein 1, PfEMP1;	reverse;
Pf3D7_13_v3	37070-37094	+	G4 start: CDS	PF3D7_1300300	exon nb1	erythrocyte membrane protein 1, PfEMP1;	reverse;	G4 end: CDS	PF3D7_1300300	exon nb1	erythrocyte membrane protein 1, PfEMP1;	reverse;
Pf3D7_13_v3	38001-38048	+	G4 start: CDS	PF3D7_1300300	exon nb1	erythrocyte membrane protein 1, PfEMP1;	reverse;	G4 end: CDS	PF3D7_1300300	exon nb1	erythrocyte membrane protein 1, PfEMP1;	reverse;
Pf3D7_13_v3	39883-39957	-	G4 start: CDS	PF3D7_1300300	exon nb1	erythrocyte membrane protein 1, PfEMP1;	reverse;	G4 end: CDS	PF3D7_1300300	exon nb1	erythrocyte membrane protein 1, PfEMP1;	reverse;
Pf3D7_13_v3	40020-40054	+	G4 start: CDS	PF3D7_1300300	exon nb1	erythrocyte membrane protein 1, PfEMP1;	reverse;	G4 end: CDS	PF3D7_1300300	exon nb1	erythrocyte membrane protein 1, PfEMP1;	reverse;
Pf3D7_13_v3	44446-44472	-	G4 start: CDS	PF3D7_1300300	exon nb1	erythrocyte membrane protein 1, PfEMP1;	reverse;	G4 end: CDS	PF3D7_1300300	exon nb1	erythrocyte membrane protein 1, PfEMP1;	reverse;
Pf3D7_13_v3	2887070-2887095	+	G4 start: CDS	PF3D7_1373500	exon nb1	erythrocyte membrane protein 1, PfEMP1;	reverse;	G4 end: CDS	PF3D7_1373500	exon nb1	erythrocyte membrane protein 1, PfEMP1;	reverse;
Pf3D7_13_v3	2887150-2887171	+	G4 start: CDS	PF3D7_1373500	exon nb1	erythrocyte membrane protein 1, PfEMP1;	reverse;	G4 end: CDS	PF3D7_1373500	exon nb1	erythrocyte membrane protein 1, PfEMP1;	reverse;
Pf3D7_13_v3	2887665-2887692	-	G4 start: CDS	PF3D7_1373500	exon nb1	erythrocyte membrane protein 1, PfEMP1;	reverse;	G4 end: CDS	PF3D7_1373500	exon nb1	erythrocyte membrane protein 1, PfEMP1;	reverse;
Pf3D7_13_v3	2888082-2888109	-	G4 start: CDS	PF3D7_1373500	exon nb1	erythrocyte membrane protein 1, PfEMP1;	reverse;	G4 end: CDS	PF3D7_1373500	exon nb1	erythrocyte membrane protein 1, PfEMP1;	reverse;
Pf3D7_13_v3	2888501-2888544	-	G4 start: CDS	PF3D7_1373500	exon nb1	erythrocyte membrane protein 1, PfEMP1;	reverse;	G4 end: CDS	PF3D7_1373500	exon nb1	erythrocyte membrane protein 1, PfEMP1;	reverse;
Pf3D7_13_v3	2888583-2888619	+	G4 start: CDS	PF3D7_1373500	exon nb1	erythrocyte membrane protein 1, PfEMP1;	reverse;	G4 end: CDS	PF3D7_1373500	exon nb1	erythrocyte membrane protein 1, PfEMP1;	reverse;
Pf3D7_13_v3	2888635-2888672	+	G4 start: CDS	PF3D7_1373500	exon nb1	erythrocyte membrane protein 1, PfEMP1;	reverse;	G4 end: CDS	PF3D7_1373500	exon nb1	erythrocyte membrane protein 1, PfEMP1;	reverse;
Pf3D7_13_v3	2889996-2890018	-	G4 start: CDS	PF3D7_1373500	exon nb1	erythrocyte membrane protein 1, PfEMP1;	reverse;	G4 end: CDS	PF3D7_1373500	exon nb1	erythrocyte membrane protein 1, PfEMP1;	reverse;
Pf3D7_13_v3	2891048-2891076	-	G4 start: CDS	PF3D7_1373500	exon nb1	erythrocyte membrane protein 1, PfEMP1;	reverse;	G4 end: CDS	PF3D7_1373500	exon nb1	erythrocyte membrane protein 1, PfEMP1;	reverse;
