# Supplementary material for: Genome wide distribution of G-quadruplexes and their impact on gene expression in malaria parasites
Source: PLoS Genet. 2020 Jul 6;16(7):e1008917. doi: 10.1371/journal.pgen.1008917 (PMC7365481; doi:10.1371/journal.pgen.1008917)
Supplement: S6 Table — Genes with adjusted p-value <0.01 and fold-change of expression >2 compared to non-treated control were considered as significant. (XLSX) [file pgen.1008917.s008.xlsx]

## Sheet: Feuil1
		T15 hpi (ring stage)				T30 hpi (trophozoite stage)				T40 hpi (schizont stage)				T58 hpi (ring stage - 2nd cycle)
GeneID	Product	fpkm_NT	fpkm_PDS	log2FC	pvalue	fpkm_NT	fpkm_PDS	log2FC	pvalue	fpkm_NT	fpkm_PDS	log2FC	pvalue	fpkm_NT	fpkm_PDS	log2FC	pvalue	G4_in_promoter	# Cluster
PF3D7_0100100	erythrocyte membrane protein 1, PfEMP1	52.1441955523716	30.7150157755634	NA	NA	0.338460136	0.514924143	NA	NA	3.229417033	0.539495351	-2.57553045714231	4.81050797049756E-35	80.8486804717595	31.4279777952017	-1.36325150033542	1.29200334999363E-10	G4	1
PF3D7_0100200	rifin	0	0	NA	NA	0.069740846	0.15178879	NA	NA	2.874679045	0.686636968	-2.03957766267861	0.0000859609812208111	0.128915259021411	0.268057927947216	NA	NA	noG4	1
PF3D7_0100900	rifin	0	0	NA	NA	1.06609754	2.85560470566667	1.43903379118048	0.00447743679138375	0	0.023157643	NA	NA	0	0.0256636563061457	NA	NA	noG4	2
PF3D7_0102200	ring-infected erythrocyte surface antigen	979.464270168413	1021.63632637302	NA	NA	1.34169976433333	6.11450416166667	2.17994558938895	3.39879940577813E-19	32.78013554	2.830335124	-3.53088633468826	8.58879239898378E-139	590.134600039975	1938.35422931518	1.71572474425441	8.5392441677267E-45	noG4	3
PF3D7_0102300	Plasmodium exported protein, unknown function	0.257539141273748	0.757900255054385	NA	NA	309.462094766667	141.165405366667	-1.13402663650315	4.83234149980035E-15	85.82302186	217.0104514	1.33835251070265	2.6116210250077E-31	1.57912430128064	3.89388888595121	NA	NA	noG4	4
PF3D7_0102500	erythrocyte binding antigen-181	14.7789201997298	16.7750167053448	NA	NA	1.08602118766667	1.06417179533333	NA	NA	98.87839838	6.297713385	-3.97180631478861	1.72503603794244E-229	13.7567884021523	128.179804428392	3.2220812330857	1.09142205845759E-91	noG4	3
PF3D7_0102600	serine/threonine protein kinase, FIKK family	16.4000091623531	22.2065165329256	NA	NA	7.49610642466667	28.7571181166667	1.93591671288199	9.91766821093626E-32	1.638703947	3.963407342	1.2934665400518	7.57062233730648E-06	27.0846911754925	15.5194673563198	NA	NA	G4	4
PF3D7_0102700	merozoite-associated tryptophan-rich antigen	9.50835199199516	9.85066582274781	NA	NA	6.51342500866667	4.64577272033333	NA	NA	3.116263755	1.817369617	NA	NA	14.4733929366933	40.079628589984	1.46634976674822	1.10322067051604E-12	noG4	5
PF3D7_0103000	vacuolar protein sorting-associated protein VTA1, putative	0.239865249272792	0.365311524725233	NA	NA	15.1876322366667	5.066884546	-1.59125928147822	2.56571078563236E-13	138.5856878	41.17957334	-1.75083147969416	5.81195123977155E-42	0.826541839434597	1.08339700591887	NA	NA	noG4	6
PF3D7_0103100	vacuolar protein sorting-associated protein 51, putative	0.955365478447575	0.795260565452073	NA	NA	6.731108744	8.111024344	NA	NA	17.49967824	8.54683668	-1.03524280451053	1.13863639546797E-16	1.06251773358032	1.27273898799112	NA	NA	noG4	1
PF3D7_0103200	nucleoside transporter 4	17.1771104859091	18.1723563096826	NA	NA	159.843901866667	163.246494233333	NA	NA	28.70381938	90.68219987	1.66087362858394	1.48387405929531E-36	24.799885498537	17.4700999454373	NA	NA	noG4	4
PF3D7_0103400	zinc-carboxypeptidase, putative	1.98325668626228	1.97810348379619	NA	NA	32.56999589	35.64294067	NA	NA	17.56626038	11.13458787	NA	NA	2.39443158306871	5.22950309795671	1.11429399407605	7.39760654816508E-07	noG4	5
PF3D7_0104100	conserved Plasmodium membrane protein, unknown function	0.048115895798462	0	NA	NA	1.383677068	0.467738509333333	-1.58487939352272	0.000562144691410226	118.7086891	45.74003723	-1.37540501950744	5.3859266052675E-49	0.527409756355676	1.68100987876714	1.66899596544123	0.000532831691971009	noG4	6
PF3D7_0104200	StAR-related lipid transfer protein	16.2245364218608	14.7326701056874	NA	NA	632.215572466667	732.278387066667	NA	NA	1071.225012	559.7502844	NA	NA	43.4695437537403	190.00821203593	2.13076991138425	6.51417366211714E-42	noG4	5
PF3D7_0104500	conserved protein, unknown function	23.4375033503275	16.5466360132298	NA	NA	50.7477902366667	58.5039548833333	NA	NA	2.632323498	14.67460788	2.46246400379946	4.77681060144759E-15	21.9680794087752	13.0336599735827	NA	NA	noG4	4
PF3D7_0104800	novel putative transporter 1, putative	0	0.199591696112871	NA	NA	62.2576793066667	35.2858242166667	NA	NA	98.49150573	101.5670338	NA	NA	1.33049415243967	4.60931006826777	1.74251764809165	8.93230785866088E-06	noG4	5
PF3D7_0105100	conserved Apicomplexan protein, unknown function	0.424311550746543	0.4690439703674	NA	NA	79.5803623433333	33.3312953733333	-1.25039174467854	1.78212974580313E-11	54.96801175	97.76225389	NA	NA	1.47387178451778	1.69805085786399	NA	NA	noG4	7
PF3D7_0105300	cyclase-associated protein	0.704706384984197	0.678431640053074	NA	NA	70.0153714033333	22.4292536266667	-1.64077361349033	4.28236325027822E-21	2186.422909	475.7858416	-2.20005077856073	1.13549290325172E-116	9.04733781845166	31.0789250051868	1.77304285904073	2.05558448899225E-12	noG4	6
PF3D7_0105400	conserved Plasmodium protein, unknown function	0.287102133208041	0.167349297374461	NA	NA	4.540889934	3.11627140766667	NA	NA	230.0658309	30.14919187	-2.93435206155967	1.35140561244844E-117	1.22537155837921	5.06108376118662	2.0071372609187	0.0013858913818391	noG4	3
PF3D7_0105500	conserved protein, unknown function	0	0.176473490001481	NA	NA	10.4875392133333	9.718982627	NA	NA	3.16403158	7.218522326	1.15394170085382	0.000210033760141515	0.139046249786103	0.331608083285364	NA	NA	noG4	4
PF3D7_0105700	asparagine-rich antigen Pfa35-2	0.506648520841785	0.37415955430807	NA	NA	15.8809032666667	14.5840733766667	NA	NA	11.86120782	9.721795406	NA	NA	0.78764673245521	2.20503340829525	1.48062883274603	1.11323023092913E-08	noG4	5
PF3D7_0105800	cyclin-dependent kinases regulatory subunit, putative	0.0380263948277377	0.154966216209986	NA	NA	44.48291671	20.8244871466667	-1.09422345472124	4.54823450026386E-16	153.7892402	60.43585449	-1.34710683877135	1.70540238351709E-28	0.627558858086489	3.86633731386072	2.60184509083108	1.87664672179629E-11	noG4	6
PF3D7_0105900	3'-5' exonuclease, putative	0	0.140849060734308	NA	NA	42.9020387933333	36.1431529366667	NA	NA	71.47123869	42.67235116	NA	NA	0.462729642817676	2.15482240904209	2.22899639097994	0.000798728502431223	G4	5
PF3D7_0106000	conserved protein, unknown function	0.760716258191455	0.947852773277677	NA	NA	15.4850715766667	9.79197246466667	NA	NA	137.2321768	35.22057722	-1.96145629709532	1.56066786358779E-75	1.04943589401002	2.56699390212209	1.25976604600561	0.000798728502431223	noG4	3
PF3D7_0106200	EF hand domain-containing protein, putative	1.42938287780286	1.8607736012522	NA	NA	2.17423503933333	1.29620997366667	NA	NA	28.91569515	10.86078677	-1.41189743489725	8.47624621973009E-16	1.60051239094157	2.11972559048	NA	NA	noG4	1
PF3D7_0106400	pre-rRNA-processing protein TSR2, putative	605.834533709016	370.252456129256	NA	NA	363.6772172	887.782162433333	1.28650277675166	4.78942116656473E-13	31.55746763	77.81006489	1.29825670580667	4.91616834390694E-16	691.580276542702	417.526786199349	NA	NA	noG4	4
PF3D7_0106500	conserved Plasmodium protein, unknown function	0.853347471074071	1.58675009268159	NA	NA	2.523126947	1.23694413866667	-1.03640220435889	0.0000874484881213902	5.971890964	4.474003397	NA	NA	1.38505530044912	1.08447362761406	NA	NA	noG4	7
PF3D7_0106600	conserved Plasmodium protein, unknown function	0.779609339096646	0.816295188170748	NA	NA	0.311948259333333	0.103063792333333	NA	NA	3.265382302	0.825961258	-1.96314193298155	0.000245086599098561	2.20209514929197	2.09956507225317	NA	NA	noG4	1
PF3D7_0107000	centrin-1	1.33598642765056	0.370390434670142	NA	NA	366.084003666667	175.892570966667	-1.05761898641011	2.47631659770035E-16	981.2703025	769.9982316	NA	NA	9.04682199741291	15.3114701712791	NA	NA	noG4	7
PF3D7_0107100	conserved protein, unknown function	0.114061603316857	0.0510646990403258	NA	NA	14.6610250933333	13.5862709766667	NA	NA	1.825996829	6.807058068	1.90118367732831	2.27923941072225E-11	0.130908530385701	0.296256359335527	NA	NA	noG4	4
PF3D7_0107200	CCR4 domain-containing protein 3, putative	0	0	NA	NA	10.954074983	8.447028507	NA	NA	1.391578647	6.463974016	2.21760313997848	2.55446623271846E-15	0.068047725910936	0.035496947978364	NA	NA	noG4	4
PF3D7_0107400	ATP synthase-associated protein, putative	0.376159844810537	0.338611081878757	NA	NA	308.372930866667	145.0333723	-1.0887451504061	1.03441482512829E-15	308.8082998	479.3051629	NA	NA	4.96377443550752	10.7299566465254	NA	NA	noG4	7
PF3D7_0107700	dolichyl-diphosphooligosaccharide--protein glycosyltransferase subunit OST3/OST6, putative	0	0	NA	NA	20.1566367566667	16.4590545366667	NA	NA	6.157740923	13.91436183	1.18166004938503	2.12523177829004E-08	0.155384412693286	0.450412662806643	NA	NA	noG4	4
PF3D7_0107900	conserved Plasmodium protein, unknown function	4.22045341669711	4.8111113972668	NA	NA	48.3206777833333	58.87213811	NA	NA	20.45957817	35.65463288	NA	NA	8.93412106311222	3.25766137158229	-1.45205219565703	0.000036773998270212	noG4	8
PF3D7_0108300	conserved Plasmodium protein, unknown function	391.394633251198	384.745194848277	NA	NA	191.186573833333	387.441242833333	1.01883605710683	8.44731749650834E-07	66.86060933	61.22288092	NA	NA	239.809642064708	287.663841035599	NA	NA	noG4	2
PF3D7_0108400	mitochondrial carrier protein, putative	6.4868793146182	5.34619242230064	NA	NA	11.4328864933333	10.4533965853333	NA	NA	2.167345602	6.929950732	1.66973197435255	1.85845757081235E-11	6.80346309289677	9.18386012106943	NA	NA	noG4	4
PF3D7_0108600	conserved protein, unknown function	5.41222089792391	6.14017767689344	NA	NA	111.160412333333	52.5673836233333	-1.0807643573152	1.05108784536657E-17	66.39562206	91.06503418	NA	NA	6.14737579881213	5.9080197249839	NA	NA	noG4	7
PF3D7_0108900	unspecified product	1.13833883419229	0.710240031465976	NA	NA	0.376716659333333	0.254499167666667	NA	NA	67.74111582	4.827369549	-3.80662456121275	9.67769228588279E-72	1.88221623834988	9.22747144530099	2.29134969309404	1.80760044839387E-06	noG4	3
PF3D7_0109000	photosensitized INA-labeled protein PHIL1	0.980201642117032	1.13660264790463	NA	NA	2.24314503733333	0.748091259	NA	NA	290.8375976	31.94016806	-3.18629054396917	9.36191360885675E-126	11.0420860679879	75.6669415580441	2.78204618578977	5.10645764391647E-38	noG4	3
PF3D7_0109100	LCCL domain-containing protein	0	0.0957238007963097	NA	NA	0.0990554133333333	0	NA	NA	2.820139348	0.403016948	-2.8021151892062	4.13617786965246E-15	0.530422073844975	1.8422456831896	1.79786024289403	0.0000236855944929911	noG4	3
PF3D7_0109200	cleavage and polyadenylation specificity factor subunit 5, putative	11.9106240335709	10.3279648361852	NA	NA	93.5674584733333	77.3361166566667	NA	NA	56.19313828	82.26284723	NA	NA	18.861069062482	7.81215765863897	-1.26823000569213	0.0000246437141555698	noG4	8
PF3D7_0109300	fatty acid elongation protein, GNS1/SUR4 family, putative	0.088283501442175	0.32287784749601	NA	NA	5.278654437	1.00303256833333	-2.36624136750432	4.84665435266759E-09	0.401105098	2.520585857	2.68357057086441	0.000023991938656439	0.310303262623482	0.302742426037949	NA	NA	noG4	4
PF3D7_0109400	tubulin-specific chaperone a, putative	6.98492184602201	7.15762850135111	NA	NA	297.880808166667	252.802296533333	NA	NA	29.45764288	81.37013595	1.46963842604853	7.73990431319774E-23	16.2054511791636	7.54174910816325	-1.09010955352422	0.000326914088662438	noG4	8
PF3D7_0109600	cold-shock protein, putative	53.0960530779593	44.6614546218906	NA	NA	211.346585333333	207.7395463	NA	NA	21.50603133	54.93610215	1.35272902633935	2.35714392039008E-16	44.4046145683445	26.2648173072475	NA	NA	noG4	4
PF3D7_0109850	phosphatidate cytidylyltransferase, putative	0.148371605559312	0.195883767489467	NA	NA	3.08914192833333	0.635877353	-2.25571327896659	1.54979862133395E-11	24.2952177	19.47070346	NA	NA	0.238952473935851	0.700032163295051	NA	NA	noG4	7
PF3D7_0110000	conserved Plasmodium protein, unknown function	4.42916105184169	3.70425369824602	NA	NA	172.253340766667	163.797557233333	NA	NA	72.70184269	148.043152	1.02227199515137	1.69204141450862E-17	24.2566385284841	10.421391739863	-1.21969630037303	3.24668377680822E-07	noG4	8
PF3D7_0110100	selenocysteine-specific elongation factor, putative	7.79677022895901	7.31140204461306	NA	NA	11.71571922	10.3156943633333	NA	NA	4.163750988	8.482497271	1.04289948770575	2.84778366917089E-08	7.31841432768924	5.32847991905924	NA	NA	noG4	4
PF3D7_0110700	chromatin assembly factor 1 protein WD40 domain, putative	9.1764339863011	7.64142328547522	NA	NA	383.9047182	228.170493766667	NA	NA	37.27459222	143.5154818	1.95297020016281	3.29575367208852E-48	9.14685014911854	11.5725669014839	NA	NA	noG4	4
PF3D7_0110900	adenylate kinase-like protein 1	9.51141867086048	7.09911137170036	NA	NA	29.11076951	36.86178763	NA	NA	1.960700977	8.27429788	2.02523403888007	8.83311896662282E-06	12.8566912076023	4.21920538667504	-1.58850927530194	0.0000230497559502443	noG4	8
PF3D7_0111000	kinesin-8, putative	0.0608952871514714	0.0354704674960316	NA	NA	9.54959609933333	4.58251069133333	-1.06046441736197	3.16409097591577E-12	22.01002628	14.27233379	NA	NA	0.317816460903456	0.906164888604342	1.53527625842463	0.000452977840700742	noG4	6
PF3D7_0111200	conserved protein, unknown function	0	0	NA	NA	15.9302417666667	12.0564543166667	NA	NA	10.83262148	27.69995102	1.35818427653216	2.58672012444988E-11	0.302424664389631	0.920180413124858	NA	NA	noG4	4
PF3D7_0111500	UMP-CMP kinase, putative	1.29590838517268	2.00520949091155	NA	NA	130.034837466667	116.4188145	NA	NA	424.2755744	135.6375368	-1.64539959729748	2.82312606705869E-57	4.27964048247897	8.23775067199773	NA	NA	G4	1
PF3D7_0112200	multidrug resistance-associated protein 1	0.659368249740243	1.24038704324499	NA	NA	25.4132357933333	31.9454383933333	NA	NA	5.106640648	12.03854245	1.23649350752422	3.64450509930012E-20	0.831723823476334	0.738738446245291	NA	NA	noG4	4
PF3D7_0112800	Plasmodium exported protein (hyp11), unknown function	7.03204964332367	9.65333297742344	NA	NA	4.84456324766667	1.701009535	-1.50985834053948	0.000435861464257612	20.75782622	9.026980718	-1.19085721091816	2.19540637502711E-08	7.77177702571513	24.0605765431823	1.62747887893912	4.15389618681045E-11	noG4	6
PF3D7_0112900	Plasmodium exported protein, unknown function	0.425232982851426	0.377348003758857	NA	NA	0.988661167	0.480576724666667	NA	NA	8.588125757	1.754274722	-2.28957325655106	1.18290208502269E-09	0.577512792249062	3.05940307192026	2.51189680711551	0.00280950652160053	noG4	3
PF3D7_0113000	glutamic acid-rich protein GARP	1034.88452409294	685.775218733677	NA	NA	394.961967	716.491029833333	NA	NA	5.116547593	17.82788296	1.80724236299328	4.9894168758392E-23	744.498974317034	296.290885938135	-1.32925910293052	2.70996619832719E-14	noG4	8
PF3D7_0113400	Plasmodium exported protein, unknown function	1.44773638918948	1.98302441383547	NA	NA	1.24620601466667	3.83349029466667	1.60146796758642	0.0000362355596669814	0.438130399	0.218748065	NA	NA	1.79730723995331	1.27725212463476	NA	NA	noG4	2
PF3D7_0113600	surface-associated interspersed protein 1.2 (SURFIN 1.2), pseudogene	2.33161252168822	3.45850412821668	NA	NA	0.0774492916666667	0.0698298703333333	NA	NA	0.063885334	0.037405064	NA	NA	0.891808349340339	2.23131456887907	1.31310701459841	0.0000114314823129125	noG4	5
PF3D7_0113700	heat shock protein 40, type II	76.3807729092942	80.7916527351989	NA	NA	8.320158325	12.2907063966667	NA	NA	1.380019251	2.830922498	1.03544470777899	0.00729595356285826	80.1822559961867	69.5571767194916	NA	NA	noG4	4
PF3D7_0113800	DBL containing protein, unknown function	2.10110831737393	2.0633998362309	NA	NA	0.188645787	0.568735228666667	1.58371282792783	0.000103790570199355	0.181823191	0.106415883	NA	NA	1.15964456927067	1.38468768395148	NA	NA	noG4	2
PF3D7_0114000	exported protein family 1	10.0612987016498	10.7762126353928	NA	NA	0.199585171666667	1.98559728766667	3.31230467544239	1.05258343190792E-15	0.578545701	0.494974223	NA	NA	11.824622501446	9.13871373253034	NA	NA	noG4	2
PF3D7_0115400	stevor	0	0	NA	NA	2.28797168733333	7.47493309833333	1.66553631902124	1.25568142203371E-06	0	0.164070336	NA	NA	0	0	NA	NA	noG4	2
PF3D7_0115600	rifin	0.101930255545632	0.0854488794785703	NA	NA	5.86810597633333	30.5507218633333	2.3828009184612	2.25783250301341E-30	1.022606261	0.563264546	NA	NA	0.293121984414804	0.0718613402240283	NA	NA	noG4	2
PF3D7_0115700	erythrocyte membrane protein 1, PfEMP1	18.3787928437637	13.2068269515567	NA	NA	0.010701016	0.166806280333333	3.61688970357431	0.00234063993733822	0.107039089	0.051244977	NA	NA	23.5445250420171	10.6811701972825	-1.14038921268538	2.50205604090653E-08	G4	2
PF3D7_0200100	erythrocyte membrane protein 1, PfEMP1	640.064290254174	411.491739120828	NA	NA	0.657243210333333	2.17577426566667	1.70982942763257	1.50402335315659E-09	0.277817675	0.23064405	NA	NA	842.5317163509	398.91001062231	-1.0786739991816	7.07281712468047E-10	G4	2
PF3D7_0201600	PHISTb domain-containing RESA-like protein 1	178.414705784786	174.697361153023	NA	NA	63.42636597	118.229888	NA	NA	2.476379325	6.23917674	1.33429642956597	1.17758997673845E-06	167.399921675894	86.6145076059912	NA	NA	noG4	4
PF3D7_0201900	erythrocyte membrane protein 3	171.575543919132	238.794739131811	NA	NA	50.3505893266667	129.648621466667	1.36401171572301	1.70263698180483E-12	5.93893393	6.867659011	NA	NA	135.498128092925	87.993061275738	NA	NA	noG4	2
PF3D7_0202000	knob-associated histidine-rich protein	47719.6048673092	29170.1096037697	NA	NA	6036.86534833333	12842.5811466667	1.08903803879771	1.50225583836888E-09	713.6726388	1449.062422	1.02190371391303	1.34164708479979E-15	68698.8829921201	28153.3350888555	-1.2869807121454	1.47415944196716E-08	noG4	2
PF3D7_0202100	liver stage associated protein 2	159.374219365037	186.545747110925	NA	NA	24.2552803766667	23.6604119	NA	NA	39.43367677	10.45497546	-1.91367709839888	8.2615041102435E-26	115.133749148774	320.574661726794	1.47628249584617	5.22275799677969E-21	noG4	3
PF3D7_0202400	translation-enhancing factor	40.4862140077779	32.6179816385763	NA	NA	151.122841433333	473.009906933333	1.6460415868883	0.000243988278875839	33.31983932	33.99718617	NA	NA	45.6330699040606	24.5345908148855	NA	NA	noG4	2
PF3D7_0202500	early transcribed membrane protein 2	15580.8822885908	12104.6449447987	NA	NA	182.287446566667	608.899732866667	1.73455368779822	4.67738214312709E-29	592.6628442	64.91399694	-3.19141570466445	6.03477929422336E-107	21631.8578517823	14464.6203054719	NA	NA	noG4	1
PF3D7_0202800	conserved Plasmodium protein, unknown function	0.127013643300821	0	NA	NA	5.24563249433333	2.15578439233333	-1.27323729010102	0.0025882605268943	18.69401768	15.44827433	NA	NA	0.506883324601061	0.42609717231498	NA	NA	noG4	7
PF3D7_0202900	palmitoyltransferase DHHC12, putative	0	0	NA	NA	3.486336479	0.926770501666667	-1.91361969428711	3.2195587275875E-09	8.660721352	5.718647182	NA	NA	0.103978363674198	0.184005685459061	NA	NA	noG4	7
PF3D7_0203000	repetitive organellar protein, putative	0.894033085802535	3.87379577399108	2.10796553112769	3.28337240532665E-13	9.15848158233333	8.746915486	NA	NA	36.04167576	13.37177694	-1.43125158355036	1.83644609439137E-18	1.75288669001288	8.15563905907962	2.22944776211295	5.7529014755932E-22	noG4	3
PF3D7_0203100	protein kinase, putative	1.78631500116713	2.13239508246726	NA	NA	2.96755908033333	4.79569489633333	NA	NA	8.449886865	1.729579453	-2.28801554035392	1.23857428401976E-52	1.76089773272411	4.58454152259086	1.38781868105641	3.28267670131766E-11	noG4	3
PF3D7_0203200	conserved Plasmodium protein, unknown function	10.6988011436207	11.3974386565185	NA	NA	3.563069354	4.84360395466667	NA	NA	4.692044895	1.836187554	-1.34834828149107	0.0000148828715713727	5.97020169818744	6.34764033121377	NA	NA	noG4	1
PF3D7_0203300	ERCC1 nucleotide excision repair protein, putative	2.73544365811195	1.45877472468994	NA	NA	19.36954266	18.7794515	NA	NA	28.00586182	21.98659549	NA	NA	6.86283626751873	2.68569108944187	-1.3491561172045	0.00161660060204755	noG4	8
PF3D7_0203700	protein MAK16, putative	600.480885862738	632.391011977771	NA	NA	119.338306443333	435.8421095	1.86715433337761	1.34101497750193E-19	3.957057717	19.201024	2.23663727214461	4.70871255133517E-25	369.813506360205	424.914221946176	NA	NA	noG4	4
PF3D7_0203800	conserved Plasmodium protein, unknown function	0	0.0931590184004457	NA	NA	18.9739428633333	7.41548406833333	-1.35519987613129	1.57205929516365E-14	5.77897983	14.42432413	1.31957386517738	1.4530636454838E-19	0.225743362619072	0.508070822926819	NA	NA	noG4	4
PF3D7_0203900	5'-3' exonuclease, N-terminal resolvase-like domain, putative	0	0.0521614375196874	NA	NA	15.7032153066667	12.6450092366667	NA	NA	2.598749144	7.593802931	1.53924539569819	4.98635384213571E-10	0.126259961401705	0.345653451076996	NA	NA	noG4	4
PF3D7_0204100	Sel1 repeat-containing protein, putative	1.05475418980498	1.27543608242896	NA	NA	9.428263699	8.607467159	NA	NA	165.6263741	33.30929628	-2.31386952741539	6.52937956024836E-126	2.47816865005823	6.22777179611142	1.32985019515986	6.41938234308157E-10	noG4	3
PF3D7_0204500	aspartate transaminase	20.2615630312546	20.1584130491208	NA	NA	18.3482152633333	18.7841239933333	NA	NA	4.971173803	11.48403462	1.2104166963642	4.21398579777512E-07	14.5740374476308	14.9111616913152	NA	NA	noG4	4
PF3D7_0205000	conserved Plasmodium protein, unknown function	0.028409188803679	0.198688243327623	NA	NA	3.55307397766667	1.679011655	-1.10632705721738	0.00873554971324749	0.703811022	1.170931868	NA	NA	0.245077402326876	0.573708351456114	NA	NA	noG4	7
PF3D7_0205100	conserved Plasmodium protein, unknown function	0.190336374998356	0.103131765170747	NA	NA	2.64718166233333	1.08407661033333	-1.3051031488779	0.000277993142292742	0.335171864	0.908915956	NA	NA	0.205659636243379	0.400393280553019	NA	NA	noG4	7
PF3D7_0205300	conserved Plasmodium protein, unknown function	0	0	NA	NA	5.22115970833333	2.00525296966667	-1.39286558662594	1.03461210590265E-07	0.252551505	0.906788912	1.78109560173378	0.00335344271900276	0.156385033773915	0.254464159115206	NA	NA	noG4	4
PF3D7_0205400	PCI domain-containing protein, putative	10.3737930501219	12.3377908357798	NA	NA	12.5548520166667	12.3546661633333	NA	NA	2.096824275	7.771720437	1.83926615730056	1.0819457834721E-09	8.40963963256709	9.37839526094951	NA	NA	noG4	4
PF3D7_0205500	DNA-directed RNA polymerase II 16 kDa subunit, putative	142.997661535279	120.772923506857	NA	NA	155.111604566667	148.035156533333	NA	NA	63.48050271	128.9935787	1.01575188108974	2.02760037995438E-11	136.810614743545	113.02731399476	NA	NA	noG4	4
PF3D7_0206200	pantothenate transporter	2.40561906894959	3.43873656912672	NA	NA	10.006168893	6.82309063033333	NA	NA	60.4037776	15.01626397	-2.00964359191614	7.04372800737066E-50	8.76675463311635	25.4599649488654	1.53444595058825	4.11219888025237E-14	noG4	3
PF3D7_0206300	pentafunctional AROM polypeptide, putative, pseudogene	30.2766495519692	49.9773447743235	NA	NA	16.1801266166667	18.67286264	NA	NA	1.176928786	2.585785015	1.14122349967204	1.80843534339757E-10	18.5704638695727	29.7006531262042	NA	NA	noG4	4
PF3D7_0206600	DNA-directed RNA polymerase III subunit RPC10, putative	25.3618405577222	21.3205981096162	NA	NA	21.2988735266667	25.6700028766667	NA	NA	2.551365219	7.036002089	1.45527694738126	0.0011562499461383	29.769135038934	23.1689887175161	NA	NA	noG4	4
PF3D7_0206700	adenylosuccinate lyase	58.7314922402126	58.8373556142314	NA	NA	83.2060279733333	79.71520611	NA	NA	8.201138909	36.85584268	2.19541305413849	2.19336024597454E-35	54.1080663364262	56.8574882099399	NA	NA	noG4	4
PF3D7_0206800	merozoite surface protein 2	38.190544002428	28.5823037257575	NA	NA	128.4906114	49.1016313166667	-1.38892639666903	0.00146718275133795	87059.62434	11008.38311	-2.9833997849582	3.32851776528E-169	831.476303412331	2853.77435409372	1.77925981881574	5.26961649749248E-15	noG4	6
PF3D7_0206900	merozoite surface protein 5	1.1609733119928	1.03942964316901	NA	NA	94.63702402	75.43035585	NA	NA	122.3430732	78.56641336	NA	NA	9.59837742515395	58.467661164696	2.59720002022413	5.35893605169399E-42	noG4	5
PF3D7_0207000	merozoite surface protein 4	5.9784488088829	10.6332323493749	NA	NA	671.496511933333	402.952512133333	NA	NA	8123.820764	2824.438705	-1.52423856856939	6.65044545243273E-45	89.4791796123054	268.881252890667	1.58851856863215	7.34815747331139E-15	noG4	3
PF3D7_0207100	conserved Plasmodium protein, unknown function	0.124396877003733	0.287563488932488	NA	NA	11.7280030766667	9.37814381166667	NA	NA	29.62890932	12.91694618	-1.19858977204259	9.71067307776066E-26	1.11818844281966	7.21602192224553	2.67539144314411	4.77262738242135E-31	noG4	3
PF3D7_0207300	serine repeat antigen 8	0.0208432645416733	0	NA	NA	0.0274080906666667	0	NA	NA	0.324745535	0.032288662	-3.35359547816247	0.00652974946282702	0.049045267142547	0.0659882306689429	NA	NA	noG4	1
PF3D7_0207400	serine repeat antigen 7	0.0919954532396419	0.147972780781856	NA	NA	11.1265193276667	3.18539614766667	-1.79987481815496	2.91454700477974E-18	280.7117795	194.2403701	NA	NA	1.43116234514579	4.82210279525246	1.77179357820871	2.16568629335169E-10	noG4	6
PF3D7_0207500	serine repeat antigen 6	0.052462556709875	0.18180345112949	NA	NA	7.827495932	1.70036736	-2.19887487140696	6.59222345657663E-28	189.8900503	120.6238535	NA	NA	1.17695905180495	3.95537422673259	1.76578590407245	6.53044261220088E-09	noG4	6
PF3D7_0207600	serine repeat antigen 5	0.495903515268077	0.978386378537915	NA	NA	35.4344802233333	8.232448393	-2.10551410350653	6.75114392755878E-36	4521.617404	1423.50037	-1.66737824200841	1.89655231986405E-59	13.0696382327528	52.2868857374245	1.99869436428062	3.49191802523519E-38	noG4	6
PF3D7_0207700	serine repeat antigen 4	0.224022074160902	0.326848236057522	NA	NA	28.1396428133333	5.29720833866667	-2.41127067228201	3.60897689002619E-49	1945.710782	772.0748865	-1.33345214714892	1.77579836463497E-50	6.79746040839594	16.7788507895049	1.30821669636049	2.1243756585573E-11	noG4	6
PF3D7_0207800	serine repeat antigen 3	1.57531924382847	1.68524256049327	NA	NA	9.13291347566667	2.75388409666667	-1.73510831425777	4.47600808975671E-17	383.9992658	151.9883963	-1.33678822238912	2.887240365009E-47	2.3818994122417	4.53406639784418	NA	NA	noG4	6
PF3D7_0207900	serine repeat antigen 2	0	0.0448500399217939	NA	NA	3.631112572	0.900256730333333	-2.00850228244653	2.80154998860105E-13	37.18636635	32.96533488	NA	NA	0.716875231445569	1.63219789878884	1.17906476868656	0.00808022151283534	noG4	6
PF3D7_0208000	serine repeat antigen 1	0.113656444236625	0	NA	NA	0.399575194333333	0.0947263553333333	NA	NA	29.46342648	8.600296247	-1.77557485309054	4.58792729657514E-32	0.283048908096757	1.12329674361054	2.02204757278138	0.0005570825350367	noG4	3
PF3D7_0208100	conserved Plasmodium protein, unknown function	0.197566462036587	0.269403997346117	NA	NA	24.2809502033333	13.16753088	NA	NA	39.72435637	35.82886733	NA	NA	0.780026536205316	1.8355902620067	1.23274175542457	0.000012157357814288	noG4	5
PF3D7_0208200	KRR1 small subunit processome component, putative	128.311454792348	114.524008534492	NA	NA	124.834222633333	164.951905866667	NA	NA	15.52353998	44.86124996	1.54238533984848	6.71032019289275E-21	107.538063473258	97.5908623484287	NA	NA	noG4	4
PF3D7_0208400	conserved Plasmodium protein, unknown function	28.150770467292	22.3423669501969	NA	NA	14.16277244	16.5387695033333	NA	NA	34.86541071	17.36215903	-1.006690728184	1.0731666747758E-19	15.3671224165958	12.2116709057769	NA	NA	noG4	1
PF3D7_0208700	conserved Plasmodium protein, unknown function, unspecified product	20.7039759619182	16.6490155887937	NA	NA	59.1877189733333	68.8892020166667	NA	NA	13.77026507	29.05637222	1.08283867291267	2.23447351475137E-13	30.1623364253512	14.1336976207849	-1.09595070979615	3.17804756289509E-07	noG4	8
PF3D7_0209300	2C-methyl-D-erythritol 2,4-cyclodiphosphate synthase	2.4476822500481	2.18650904269731	NA	NA	19.23337969	20.94667809	NA	NA	11.26436234	23.4023958	1.03588051938355	2.70669723453281E-07	3.45547564345006	2.17299256414677	NA	NA	noG4	4
PF3D7_0209500	conserved Plasmodium protein, unknown function	0.376989127312265	0.192121318514976	NA	NA	0.177258617666667	0.232660020666667	NA	NA	1.781320324	0.527468735	-1.72706201412947	0.00154797538493957	0.785434100424164	2.13778409668027	NA	NA	noG4	1
PF3D7_0209600	transporter, putative	1.03727627986405	1.1229158975986	NA	NA	1.60337082666667	0.755642042333333	-1.07622654001351	0.000554001089498424	116.7261208	36.06869357	-1.69393068480737	1.80108218910017E-75	1.54721150901406	1.92930554000583	NA	NA	noG4	6
PF3D7_0210000	secretory complex protein 61 gamma subunit	591.172256995317	419.263384415403	NA	NA	640.265400666667	913.543962166667	NA	NA	2992.4908	1112.386878	-1.42816597858241	9.9651325981639E-49	888.055404463658	439.527068393715	-1.01471521790078	2.57347539385105E-06	noG4	1
PF3D7_0210100	60S ribosomal protein L37ae, putative	636.672598631159	628.011743228688	NA	NA	944.454820233333	1339.29766333333	NA	NA	337.3698878	792.0528245	1.23069872876324	2.64282244754612E-29	780.320492798801	518.712647720871	NA	NA	noG4	4
PF3D7_0210200	conserved Plasmodium protein, unknown function	0.141638118252176	0.202307452329962	NA	NA	34.9485229266667	33.1589926466667	NA	NA	52.10157264	31.5718342	NA	NA	0.804762818809409	3.06180329311712	1.9401750599186	9.17232897676657E-14	G4	5
PF3D7_0210400	50S ribosomal protein L33, putative	0.172680515169982	0	NA	NA	39.5421871766667	40.9708949766667	NA	NA	18.56071718	37.84059292	1.03024758164143	1.45133777879856E-09	0.270802615234102	0.698737320536647	NA	NA	noG4	4
PF3D7_0210500	conserved Plasmodium protein, unknown function	0.424188653589192	0.560803799220754	NA	NA	5.02455192833333	5.01819753666667	NA	NA	0.617052404	1.290807271	1.12577487562443	0.00392588200876648	0.288696947256566	0.33187508428233	NA	NA	noG4	4
PF3D7_0210600	conserved protein, unknown function	0.0516749883747107	0.187158742690692	NA	NA	1.15132808566667	0.747926928666667	NA	NA	31.99723355	4.256525487	-2.9116652488816	1.63951426015098E-71	1.86392901621239	8.75749280445947	2.20377404737057	8.80916683600599E-15	noG4	3
PF3D7_0210700	syntaxin, Qa-SNARE family	0	0.268649075269674	NA	NA	14.1453231633333	15.68819887	NA	NA	72.35909412	18.63174876	-1.95916405403645	4.52140178206779E-37	3.33001335297255	19.6542310991214	2.59004326369634	1.94287047017329E-16	noG4	3
PF3D7_0210800	conserved Plasmodium protein, unknown function	26.9880427838594	32.1797739543678	NA	NA	8.54888702166667	9.350932644	NA	NA	1.665027748	4.240552585	1.34145069621327	0.00129451605343499	21.3739324617391	31.2023025792162	NA	NA	noG4	4
PF3D7_0211400	beta-ketoacyl-ACP synthase III	0.0648049987078597	0	NA	NA	1.38686574433333	0.286105587	-2.29341599163303	0.0000336246288774758	2.628668154	2.638535016	NA	NA	0.164057234940256	0.0935050203551155	NA	NA	noG4	7
PF3D7_0211500	GAF domain-related protein, putative	0.077219773396486	0.0535900562325219	NA	NA	3.368098053	2.496371324	NA	NA	17.70412906	5.612540908	-1.65823001612442	3.36390737703084E-32	0.259222358578452	0.703818690682445	NA	NA	noG4	1
PF3D7_0211600	UDP-N-acetylglucosamine transferase subunit ALG14, putative	0	0.107131929638765	NA	NA	6.544966716	0.913791707	-2.82929491632359	3.12790172873281E-08	119.3642438	35.78902358	-1.74163309777839	2.2038827530156E-33	0.35192944944302	2.84966372943144	2.85478922025737	0.00309335439864324	noG4	6
PF3D7_0212200	ribosomal protein L12, mitochondrial, putative	10.75893869638	9.59491080201222	NA	NA	30.7924392733333	31.16976077	NA	NA	3.40928367	10.50716916	1.60368549765105	6.80246434267097E-08	10.9727155993285	5.5498967569638	NA	NA	noG4	4
PF3D7_0212300	peptide chain release factor subunit 1, putative	161.972176391969	153.537466886349	NA	NA	237.674849933333	259.9622301	NA	NA	29.61105674	106.896261	1.85266840762656	7.1409529997184E-62	139.57182801453	107.338714341028	NA	NA	noG4	4
PF3D7_0212600	secreted protein with altered thrombospondin repeat domain	2.18934677904571	1.08881751902559	NA	NA	21.0125574066667	12.1018074633333	NA	NA	118.565798	25.3692646	-2.22437313520585	1.17609293634044E-77	15.7992234802481	71.1157503300182	2.17859532757408	7.37118018369171E-27	noG4	3
PF3D7_0212700	SRR1-like protein	5.53153452789568	5.43674574285587	NA	NA	17.5522902033333	25.33877202	NA	NA	9.473562739	12.31097954	NA	NA	7.44063923139814	2.70549423613628	-1.45621117336937	2.51191718835557E-06	noG4	8
PF3D7_0212900	arginyl-tRNA--protein transferase	0.254377130824696	0.712635241759879	NA	NA	74.33861386	25.6088414466667	-1.53713460980022	5.33620798434671E-26	577.469075	198.9661823	-1.53710524850895	1.52456011783907E-68	2.52931149538403	8.5796284528312	1.7735375412941	1.65280263826693E-06	noG4	6
PF3D7_0213100	protein SIS1	161.869820588351	155.179703709097	NA	NA	612.205168766667	829.727209866667	NA	NA	109.1911975	249.8646563	1.19257147862247	1.53112930223126E-32	249.451172661313	176.242083583556	NA	NA	noG4	4
PF3D7_0213200	conserved protein, unknown function	0	0.0728611409968543	NA	NA	62.08368264	41.0905177466667	NA	NA	18.59432006	49.84202648	1.43254547918636	1.32144484848352E-14	0.247280575408491	0.72051599643579	NA	NA	noG4	4
PF3D7_0213300	conserved protein, unknown function	0	0	NA	NA	65.60108825	38.34683132	NA	NA	14.21053581	41.91487334	1.5429190638312	5.19963064311255E-12	0.400902755442171	0.29111757431749	NA	NA	noG4	4
PF3D7_0213400	protein kinase 7	0.7780413756333	0.642234336050831	NA	NA	39.8248335066667	27.0713874566667	NA	NA	8.756675965	22.73023845	1.37234970056676	1.90331014737676E-20	0.967535500150361	0.912556151591099	NA	NA	noG4	4
PF3D7_0213500	tetratricopeptide repeat protein, putative	5.58748006271116	5.26273652179023	NA	NA	18.8592908333333	18.69845348	NA	NA	3.9518907	9.609329826	1.29524018773318	9.0654103000546E-11	6.37653246882062	3.10429956288081	-1.03498823236564	0.0000785745772132247	noG4	8
PF3D7_0213600	conserved Plasmodium protein, unknown function	0.148153748341306	0.236807503120293	NA	NA	0.579293441	0.267618931	-1.10660541878037	0.00342243958108127	0.054333849	0.182389212	NA	NA	0.118135162889063	0.0941198979592353	NA	NA	noG4	7
PF3D7_0213700	conserved protein, unknown function	64.1709535496121	63.6529796796232	NA	NA	122.370084533333	171.011061166667	NA	NA	9.15291944	50.35120716	2.45243754527717	1.44972474984831E-35	77.0527340590535	46.740613504482	NA	NA	noG4	4
PF3D7_0213800	conserved protein, unknown function	2.01042797945435	2.61451914205536	NA	NA	5.68443134733333	4.20288223166667	NA	NA	0.447403111	1.270969278	1.43927630953257	0.00886407090201709	2.41562811451887	1.70941514464739	NA	NA	noG4	4
PF3D7_0213900	RTR1 domain-containing protein, putative	21.2608177980904	25.2858630351024	NA	NA	16.11234243	25.9838282366667	NA	NA	1.009312463	2.997690962	1.56305532412943	6.10722891128363E-08	12.9226823492714	18.6531643938171	NA	NA	noG4	4
PF3D7_0214000	T-complex protein 1 subunit theta	79.2868000050623	78.9643391276311	NA	NA	196.741985866667	236.645781033333	NA	NA	7.046902223	48.56041258	2.77934311762072	7.50118256700385E-79	59.9099463191337	56.5839790177488	NA	NA	noG4	4
PF3D7_0214100	protein transport protein SEC31	137.454671474953	139.448378411061	NA	NA	122.345378966667	108.463642433333	NA	NA	404.0692888	196.0715321	-1.04311406582	4.25375424087144E-29	169.478663391113	152.799032769445	NA	NA	noG4	1
PF3D7_0214200	ribosomal protein L13, mitochondrial	0.40086593525391	0	NA	NA	16.6184831133333	7.588505816	-1.11892268807675	0.0000130261545121621	4.966486554	10.81932886	1.15443543012931	0.000151443345051592	0.107935340926922	0.372147196319845	NA	NA	noG4	4
PF3D7_0214300	conserved Plasmodium protein, unknown function	0.481497097310592	0.535718710995804	NA	NA	0.854348189666667	0.693968892666667	NA	NA	0.279599697	0.229598151	NA	NA	0.670759312837025	1.86853868806135	1.47916212027352	5.46369008414818E-07	noG4	5
PF3D7_0214400	conserved protein, unknown function	59.4899467857079	64.3205166356566	NA	NA	20.3342711566667	35.9061659366667	NA	NA	1.126367615	3.413150061	1.60718198934573	5.09046459104421E-07	30.2245338712124	36.9786190271703	NA	NA	noG4	4
PF3D7_0214600	serine/threonine protein kinase, putative	1.31846629872447	1.88942693782647	NA	NA	0.420046405333333	0.286532159666667	NA	NA	19.22686635	1.196401808	-4.00314134606994	9.51717367173798E-134	2.11662053518689	15.2377581482567	2.84302558289046	5.72878244392005E-54	noG4	3
PF3D7_0214700	conserved Plasmodium protein, unknown function	0.181310657884126	0.578977760516487	NA	NA	0.409901724	0.430950602	NA	NA	10.75600882	0.679508675	-3.97297828734462	3.04954786887078E-39	1.03195115814656	2.74466649544597	1.35316814111168	0.00442865013483487	noG4	3
PF3D7_0214800	conserved Plasmodium membrane protein, unknown function	186.310012854964	194.598602831869	NA	NA	66.3113586166667	144.113101266667	1.11909844846774	1.73639859273783E-19	31.37156561	20.37672957	NA	NA	142.905991194093	159.79874669809	NA	NA	noG4	2
PF3D7_0214900	rhoptry neck protein 6	1.41753732802166	1.39320658592129	NA	NA	2.14731451933333	1.824681398	NA	NA	158.1033357	15.09357684	-3.38891817014324	3.13704537824053E-164	1.86740784611752	10.59202028786	2.48457800571696	5.70883943169517E-26	noG4	3
PF3D7_0215000	acyl-CoA synthetase	2.23036569803605	1.91686306180148	NA	NA	40.1795226266667	17.8105140466667	-1.1757976140588	1.45242057340524E-15	57.65591938	69.48019514	NA	NA	5.65848546191515	5.52271374883093	NA	NA	noG4	7
PF3D7_0215100	RING zinc finger protein, putative	6.46326158889824	4.84792865326718	NA	NA	16.2305657433333	17.9428521566667	NA	NA	58.86562453	23.37545896	-1.33079530914249	3.23029847361712E-32	7.60021672331534	3.72991381357085	-1.02814606764667	0.000276844340496206	noG4	1
PF3D7_0215400	conserved Plasmodium protein, unknown function	54.3176992470343	57.40414756361	NA	NA	49.9537009133333	66.8982379033333	NA	NA	64.46430873	28.88635982	-1.15821879351283	2.12673215693396E-30	52.3572568829176	46.570310392345	NA	NA	noG4	1
PF3D7_0216000	DEAD/DEAH box helicase, putative	0.0382758046260986	0.0180524316203941	NA	NA	0.292887097333333	0.0587236753333333	-2.30051275244707	0.00321678121106004	1.17328136	0.643232623	NA	NA	0.138503312683106	0.320631689306407	NA	NA	noG4	7
PF3D7_0216200	conserved Plasmodium protein, unknown function	25.5450852661281	20.4249116369564	NA	NA	21.3856506966667	25.1387902766667	NA	NA	7.837334954	16.6633064	1.0818294582428	2.22065763274525E-06	29.2123424563106	21.6367773067443	NA	NA	G4	4
PF3D7_0216300	conserved Plasmodium protein, unknown function	6.1301999963061	6.54293218926332	NA	NA	7.31113861166667	11.717402468	NA	NA	0.676994011	2.663329608	1.95574800114228	9.8704836232431E-11	4.27545519722173	4.116446095035	NA	NA	noG4	4
PF3D7_0216600	MtN3-like protein	62.7945499951125	67.3001222160966	NA	NA	32.74474226	40.0512703266667	NA	NA	187.7391168	58.24161971	-1.68796630857606	8.43883899102742E-59	56.1209035559499	62.2747855559714	NA	NA	noG4	1
PF3D7_0216700	autophagy-related protein 11, putative	3.85070448764644	5.22624203540635	NA	NA	22.9522515433333	17.1040230466667	NA	NA	18.33855146	11.51730449	NA	NA	3.7644927752907	17.1579810981628	2.18781792233051	4.96053557894174E-39	noG4	5
PF3D7_0216800	TMEM121 domain-containing protein, putative	0	0	NA	NA	0.434529716666667	0.14961319	NA	NA	39.83419366	13.30229276	-1.58139208966272	1.88304432024768E-46	0.285236242428156	0.411904898306592	NA	NA	G4	1
PF3D7_0216900	conserved Plasmodium protein, unknown function	1.9782791530027	2.40307987888328	NA	NA	5.582773504	3.435118956	NA	NA	13.75951909	5.859029861	-1.22809673692028	1.13487894867937E-11	1.63651980610929	2.00282113023269	NA	NA	noG4	1
PF3D7_0217100	ATP synthase subunit alpha, mitochondrial	0.493038918319651	0.163986210594547	NA	NA	142.4695881	52.1703007333333	-1.44990572282494	6.49489981909797E-20	158.0187821	210.7993569	NA	NA	4.01881286247271	4.78172095143268	NA	NA	noG4	7
PF3D7_0217300	AP-2 complex subunit sigma, putative	17.052923354885	18.4853477976333	NA	NA	12.8701562433333	16.1058025466667	NA	NA	62.66709844	21.33599027	-1.5600539536134	4.94492515559841E-23	18.8864829326059	19.121197803637	NA	NA	noG4	1
PF3D7_0217500	calcium-dependent protein kinase 1	1.45583801465822	1.34943349897081	NA	NA	2.40117954933333	1.10313398266667	NA	NA	971.351582	117.4701074	-3.04764219597272	2.97626932483075E-172	14.8631758533192	56.8991074696207	1.93837362111785	1.74075756448121E-24	noG4	3
PF3D7_0217700	E2F-associated phosphoprotein, putative	27.6468216103468	28.2662862531676	NA	NA	30.0887127233333	46.9035322333333	NA	NA	4.375982012	12.21356228	1.49695759181107	4.67853278428642E-10	28.5096561226261	17.2851125072271	NA	NA	noG4	4
PF3D7_0217800	40S ribosomal protein S26	1869.4878367505	1555.48844396059	NA	NA	2483.36943466667	3246.704786	NA	NA	943.0097952	2349.760303	1.31674145314252	3.80365899791831E-23	1914.2457811314	1213.74681959539	NA	NA	noG4	4
PF3D7_0217900	conserved Plasmodium protein, unknown function	0	0.159055587759396	NA	NA	86.8415406233333	30.54579851	-1.50516171811446	9.95218649527702E-22	47.46712731	74.34874911	NA	NA	0.783147805222986	1.34864489962691	NA	NA	noG4	7
PF3D7_0218100	conserved protein, unknown function	0.0365658654762227	0	NA	NA	7.312743206	2.35849441166667	-1.61743034055467	3.31552776290688E-07	119.0997457	36.47019798	-1.70932576777608	5.00762590504224E-49	0.288187007624918	1.24876784548547	NA	NA	noG4	6
PF3D7_0218300	rRNA methyltransferase, putative	4.02954166359911	4.34441706585703	NA	NA	42.8091892033333	37.1861913833333	NA	NA	16.28869144	32.84329836	1.01360358723128	3.56924869661996E-14	2.98689933301337	3.02670530720515	NA	NA	G4	4
PF3D7_0218400	ATP-dependent RNA helicase DDX47, putative	62.770215795842	63.4233826755305	NA	NA	42.2901710766667	65.9881953833333	NA	NA	6.527477348	15.85576942	1.29549033547059	2.41387104515669E-12	47.8928727073147	39.8541940019624	NA	NA	noG4	4
PF3D7_0218600	patatin-like phospholipase, putative	28.7346316627067	23.5561088529261	NA	NA	49.0883860033333	101.897642713333	1.05318801790901	6.1905952002732E-08	15.40763742	18.27477659	NA	NA	16.8246150434336	11.5802102138804	NA	NA	G4	2
PF3D7_0219100	saccharopine dehydrogenase, putative	5.38081724833272	5.28441394268442	NA	NA	32.6171935233333	31.3558016533333	NA	NA	1.744141022	6.728459017	1.91516745410966	4.26359115041144E-09	11.0970633369743	5.74279083303749	NA	NA	noG4	4
PF3D7_0219200	40S ribosomal protein S30	898.826637140906	861.726977640549	NA	NA	1553.12763033333	2068.912875	NA	NA	560.2114942	1406.947683	1.32831964287174	1.54913457943828E-34	977.736922356035	736.512849460798	NA	NA	noG4	4
PF3D7_0219800	Plasmodium exported protein (PHISTc), unknown function	71.5713478836081	74.7077991123815	NA	NA	32.1180064733333	23.4435141333333	NA	NA	119.1626711	30.22676512	-1.97884315936329	1.0308116448597E-50	64.2260009484355	49.2747230870767	NA	NA	noG4	1
PF3D7_0219900	Plasmodium exported protein, unknown function	127.398120613308	126.62627883702	NA	NA	9.606139981	11.042114113	NA	NA	9.58957433	4.737497797	-1.01865359349939	0.00039697119081876	115.676454960041	100.489895927589	NA	NA	noG4	1
PF3D7_0220100	DnaJ protein, putative	83.3653647795121	100.563345836671	NA	NA	10.29722941	22.15915667	1.10492333648415	5.60310713138866E-13	1.64810175	3.174973973	NA	NA	57.6685222995291	67.8866775575448	NA	NA	noG4	2
PF3D7_0220300	Plasmodium exported protein, unknown function	19.3512478406765	17.4609195122872	NA	NA	55.0858034266667	151.739108633333	1.45637198645835	5.06960473296762E-23	40.36665226	56.42957019	NA	NA	39.8033802285027	23.8797309516554	NA	NA	noG4	2
PF3D7_0220400	DnaJ protein, putative, pseudogene	0.982924211068172	1.91789377525092	NA	NA	0.237193158666667	1.06526749966667	2.10861615475006	0.00163826108980223	0.21597816	0.038252008	NA	NA	0.985713840855963	0.795026478522628	NA	NA	noG4	2
PF3D7_0220500	Plasmodium exported protein (hyp2), unknown function	9.72046230544984	11.674266445811	NA	NA	2.862292862	10.1741100453333	1.80917659507504	2.48589224480336E-09	55.69820125	2.958269067	-4.23612005857602	1.22946828340512E-90	12.8726463914126	14.8164274442078	NA	NA	noG4	1
PF3D7_0220600	Plasmodium exported protein (hyp9), unknown function	9.84461965268737	15.6960911960999	NA	NA	88.6039867666667	116.5050018	NA	NA	12.7835425	30.21248067	1.2294109377276	7.91898150775988E-10	20.7991302025861	9.93159957983675	-1.06961961402229	0.0000136106886273145	noG4	8
PF3D7_0220800	cytoadherence linked asexual protein 2	0.130689992578739	0.169771493729492	NA	NA	1.05760065233333	0.830441142	NA	NA	87.02060453	7.863369599	-3.46728206680929	2.03327384478788E-167	0.567661055315072	1.44989999101168	1.35036447092048	0.00091385732072046	noG4	3
PF3D7_0221500	Pfmc-2TM Maurer's cleft two transmembrane protein, pseudogene	0	0.0534760667866823	NA	NA	0.313220106333333	3.817802055	3.55045205341404	4.09370267052454E-06	0	0	NA	NA	0	0	NA	NA	noG4	2
PF3D7_0221700	Plasmodium exported protein, unknown function	23.000623988848	22.8902846585739	NA	NA	1.729053181	6.67877626033333	1.94781101934139	8.86943752038871E-09	0.554191356	0.238486793	NA	NA	14.267775943703	19.2568688833952	NA	NA	noG4	2
PF3D7_0223100	rifin	0	0	NA	NA	2.42607565866667	11.2968736066667	2.21801457274129	6.73079048332053E-16	0	0.044291938	NA	NA	0.133347951267405	0	NA	NA	noG4	2
PF3D7_0223400	rifin	0	0	NA	NA	0.0714709483333333	0.0498130433333333	NA	NA	1.3224703	0.227588128	-2.58029193027081	0.00156966106408142	0.214552154859528	0	NA	NA	noG4	1
PF3D7_0223500	erythrocyte membrane protein 1, PfEMP1	71.5828722825526	57.9370307102786	NA	NA	0.131914503666667	1.69878183766667	3.71958590195859	5.7863249858467E-23	0.17591997	0.082690722	NA	NA	78.1377412063189	41.2396084907152	NA	NA	G4	2
PF3D7_0300100	erythrocyte membrane protein 1, PfEMP1	28.6487221530667	19.8795273426299	NA	NA	0.169838763666667	0.390712016	NA	NA	1.184297042	0.294919029	-1.9987901182626	7.14022770680166E-11	40.0837245341163	18.193469080373	-1.13925459631736	5.00050389311434E-08	G4	1
PF3D7_0300200	rifin	0	0.0337208586431723	NA	NA	0.070605402	0.103733922	NA	NA	1.883685074	0.379386882	-2.31414190769014	0.000313816942018587	0.130513382067131	0.0555769914606117	NA	NA	noG4	1
PF3D7_0300900	stevor-like	0.229986324214399	0	NA	NA	1.71423752866667	7.74052556866667	2.15055795451185	4.43680272368245E-07	0	0	NA	NA	0	0.0412864921742107	NA	NA	noG4	2
PF3D7_0301200	serine/threonine protein kinase, FIKK family	23.9100962288994	27.3641723255532	NA	NA	0.098892863	0.295727052333333	NA	NA	3.31030955	0.973563421	-1.77022520726165	1.1320312330942E-07	18.2320367949552	28.3327531216765	NA	NA	noG4	1
PF3D7_0301300	epoxide hydrolase 1	16.8560667455344	17.2163310709684	NA	NA	18.9521087266667	31.81344645	NA	NA	4.085217186	1.966815242	-1.06663743777644	0.000874082638849482	23.2542744427132	10.273402440683	-1.17745806197755	1.16907366133205E-09	G4	1
PF3D7_0301400	Plasmodium exported protein, unknown function	13.7709646142276	11.8818431215458	NA	NA	340.8860522	357.824540366667	NA	NA	42.33446748	152.5476646	1.8444142015509	5.16697852048665E-44	24.1498017002285	10.9609509294551	-1.13101884942238	0.0000498545657957417	noG4	8
PF3D7_0301600	Plasmodium exported protein (hyp1), unknown function	183.76162327017	223.225549046086	NA	NA	54.1162756466667	146.585836766667	1.43633989357823	5.25417006515122E-29	2.3027769	4.084769739	NA	NA	142.325893246915	158.261573903659	NA	NA	noG4	2
PF3D7_0301800	Plasmodium exported protein, unknown function	118.429222541377	135.121927732609	NA	NA	9.903596561	9.58146138766667	NA	NA	3.327152353	2.549583704	NA	NA	101.277493007093	258.453510296758	1.35098709426308	2.1556126608587E-17	noG4	5
PF3D7_0302100	serine/threonine protein kinase	58.3886373595245	65.395474783	NA	NA	54.3114267533333	62.8180209833333	NA	NA	7.653720762	17.86938847	1.22873126187469	9.95244073845425E-21	47.0959888282602	42.626241638873	NA	NA	noG4	4
PF3D7_0302200	cytoadherence linked asexual protein 3.2	0.0610961028290896	0.0577753089892451	NA	NA	0.00809480166666667	0.0305991893333333	NA	NA	9.450937213	0.797044597	-3.56602904375591	7.25206444186122E-77	0.259995389299796	0.557807850783425	NA	NA	noG4	1
PF3D7_0302400	unspecified product	0	0	NA	NA	0	0	NA	NA	2.498949975	0.300207848	-3.05057922941938	1.53136144861437E-06	0.0829349329002587	0.119217477609667	NA	NA	noG4	1
PF3D7_0302500	cytoadherence linked asexual protein 3.1	2.00677072309411	2.72955986872841	NA	NA	1.823939544	1.99703504366667	NA	NA	2224.789419	154.6657419	-3.84639309284689	0	9.01552226765574	32.0874103026846	1.8347522974861	9.46630654132882E-34	noG4	3
PF3D7_0302600	ABC transporter B family member 4, putative	0	0.0203286610043377	NA	NA	11.4260532933333	10.450898706	NA	NA	5.458005963	7.498650292	NA	NA	0.0757983120703885	0.408728431827026	2.43613442133094	0.00773004273234839	noG4	5
PF3D7_0303100	CLP1 P-loop domain-containing protein, putative	0.676999089042204	0.705049430676167	NA	NA	4.598416475	5.916509044	NA	NA	12.32424456	3.142272289	-1.97006776033657	1.51482271158344E-34	1.01400654892079	1.4574268359866	NA	NA	noG4	1
PF3D7_0303200	HAD superfamily protein, putative	0.417110550651547	0.550024618035952	NA	NA	22.30704705	15.0992417366667	NA	NA	184.6369424	50.82166324	-1.86086685347335	7.16972789597686E-78	2.11798752519169	7.11007527395776	1.75845545662343	3.71021884384586E-14	noG4	3
PF3D7_0303400	palmitoyltransferase DHHC1	0.0390378098360853	0.130947114074483	NA	NA	1.06075612466667	0.333704944	-1.68379500506506	0.00166301016102192	58.93345353	19.42245358	-1.60130695852993	4.59141256530892E-49	0.382604490331862	0.750324353357315	NA	NA	G4	6
PF3D7_0303500	spindle pole body protein, putative	0.178199135577631	0.190301875803129	NA	NA	21.2140233866667	18.7919486133333	NA	NA	21.52724052	15.07642948	NA	NA	0.67358827316232	1.70674360001521	1.36669925017731	0.0000298716185246363	noG4	5
PF3D7_0303600	plasmoredoxin	0.39211633108083	0.46707139794384	NA	NA	17.6185687933333	19.3661439033333	NA	NA	0.966522737	8.10949965	3.08920871694635	6.84339971746227E-08	1.22259860838213	0.424328904988149	NA	NA	noG4	4
PF3D7_0304100	inner membrane complex protein 1e, putative	0.570425735306953	0.339553104065938	NA	NA	0.545606490333333	0.161345945333333	NA	NA	403.8607535	26.13769309	-3.94879490313464	1.71918199860311E-251	9.8822723778303	36.4158018505488	1.88535100367849	1.74114406021408E-22	noG4	3
PF3D7_0304200	EH domain-containing protein	36.5076676997075	36.0197801790544	NA	NA	18.9595773033333	26.2993475666667	NA	NA	59.93558356	19.94665145	-1.58808597504138	1.26658806117926E-38	39.0356074087505	35.4574094191728	NA	NA	noG4	1
PF3D7_0304500	1-cys-glutaredoxin-like protein-1	0.069983676308797	0	NA	NA	278.6840971	287.893151333333	NA	NA	55.95688878	144.0948486	1.36110452460034	2.01351951945819E-27	3.33833578468588	3.16201502086023	NA	NA	noG4	4
PF3D7_0305200	conserved Plasmodium protein, unknown function	55.7301570165507	45.7862095767446	NA	NA	17.08038193	31.21020845	NA	NA	60.2895311	7.426536005	-3.02244104827632	4.69431818738755E-106	26.1511304470819	35.0931287974397	NA	NA	noG4	1
PF3D7_0305500	conserved Plasmodium protein, unknown function	105.256975543528	106.67928280411	NA	NA	50.7792963	100.941809743333	NA	NA	43.62262254	20.77191607	-1.07094957401818	9.39012738737218E-23	66.0430955586421	72.1443728533317	NA	NA	noG4	1
PF3D7_0306000	conserved protein, unknown function	0.555416215797114	0.081581094119592	NA	NA	25.9702436866667	11.1706533113333	-1.21926249824356	0.0000210257015346692	77.19891007	43.75717147	NA	NA	0.638754803309572	1.70469144131597	NA	NA	noG4	7
PF3D7_0306200	activator of Hsp90 ATPase	17.3580181604202	12.0139640095809	NA	NA	55.46512427	63.3199613866667	NA	NA	5.860632518	18.5304506	1.6442079310798	1.22556883310141E-17	13.9539823108981	7.72105786336746	NA	NA	noG4	4
PF3D7_0306300	glutaredoxin 1	82.7624010281662	60.9235192301653	NA	NA	662.4897529	670.395585866667	NA	NA	183.7131611	387.4470913	1.07698211619632	3.00787964185912E-28	147.261912953575	51.6179977471597	-1.51290739219173	3.40037567016505E-21	noG4	8
PF3D7_0306400	FAD-dependent glycerol-3-phosphate dehydrogenase, putative	0.0900386971421169	0.223340248242488	NA	NA	17.8112718866667	8.262192274	-1.10432971968304	1.55661501473652E-09	107.3050821	67.95956956	NA	NA	0.756621266077381	1.77435448877074	NA	NA	noG4	7
PF3D7_0306500	cytochrome c oxidase subunit ApiCOX35, putative	1.32155916241141	1.74109280774643	NA	NA	187.725753066667	72.6369642333333	-1.36822713152761	8.48721030912656E-22	575.2382297	393.7450237	NA	NA	7.71912715507527	9.47045812213512	NA	NA	noG4	7
PF3D7_0306800	T-complex protein 1 subunit beta	129.047890626219	129.920667497404	NA	NA	247.583326433333	314.429233566667	NA	NA	19.78114896	71.67029923	1.8642476341044	8.59083676656852E-41	125.279191561261	68.4937220282412	NA	NA	noG4	4
PF3D7_0306900	40S ribosomal protein S23, putative	935.108257470497	822.717346691411	NA	NA	1203.91335633333	1451.18056233333	NA	NA	378.5996623	1037.886298	1.45485266757459	2.05255922759999E-29	1012.32456098085	670.661851693468	NA	NA	noG4	4
PF3D7_0307100	40S ribosomal protein S12, putative	839.152911970486	786.066499340512	NA	NA	1446.93749533333	1668.84966633333	NA	NA	399.9449297	1141.978171	1.51265578643914	3.49525844862671E-42	1086.26526661661	675.558727512284	NA	NA	noG4	4
PF3D7_0307300	microtubule-associated protein RP/EB family, putative	0.0607162124705597	0.458393053688412	NA	NA	0.292053178	0.562197250333333	NA	NA	2.350302299	0.213503382	-3.46666977719886	5.50496638775248E-09	0.873632003420465	0.892243620190169	NA	NA	noG4	1
PF3D7_0307400	ATP-dependent Clp protease proteolytic subunit	0	0.0445985002368523	NA	NA	101.033522173333	79.5637427933333	NA	NA	246.1934044	162.0340292	NA	NA	1.53829236096812	4.67563883767149	1.61131898770272	0.000508376701854516	noG4	5
PF3D7_0307700	conserved Plasmodium protein, unknown function	0.661265490861735	0.80565258515187	NA	NA	53.0628309466667	54.8913248933333	NA	NA	214.6083464	80.05266486	-1.42247955045093	9.73387131044281E-55	1.75645371968979	4.0483709392843	1.20085011175991	1.59785972677127E-06	noG4	3
PF3D7_0307900	conserved Plasmodium protein, unknown function	0.0330990818415003	0.0298833956222281	NA	NA	4.28339045666667	2.90029849133333	NA	NA	0.251564348	0.56297691	1.15327472310685	0.000583828320313171	0.152703234353641	0.11102873292972	NA	NA	noG4	4
PF3D7_0308000	DNA polymerase delta small subunit, putative	0	0.0818226717076977	NA	NA	55.1231098433333	50.49635243	NA	NA	20.50975038	45.33530263	1.14567812079838	3.05950929647707E-19	0.390338207946287	0.904048836971023	NA	NA	noG4	4
PF3D7_0308100	zinc finger protein, putative	0.129268829569677	0.0386726375701344	NA	NA	0.417532336333333	0.165817506	NA	NA	77.43134019	11.00171559	-2.81494760023499	2.32966279411786E-155	0.279006136567456	2.51353871915048	3.16738299750374	4.30225663015394E-16	noG4	3
PF3D7_0308200	T-complex protein 1 subunit eta	81.3956177040306	79.5927365435487	NA	NA	233.6270876	237.7914066	NA	NA	20.10764178	82.82562572	2.04462977562369	2.64835292514621E-52	115.347279877246	71.6629131328573	NA	NA	noG4	4
PF3D7_0308300	conserved Plasmodium protein, unknown function	0.29957251214304	0.413125102769813	NA	NA	0.685171442333333	1.37737599966667	NA	NA	38.08445345	3.386916088	-3.49026293943078	2.91622636428645E-69	1.36115362353787	7.90554241498629	2.53537133616219	9.47457966794628E-10	noG4	3
PF3D7_0308500	activator of Hsp90 ATPase, putative	4.57072388129809	2.15894112666562	NA	NA	145.992972	152.1799308	NA	NA	16.82316333	76.54272685	2.17170946004915	7.64120344031044E-46	10.8990195011426	4.72616875606319	-1.19772533365096	0.00010286671595325	noG4	8
PF3D7_0308600	pre-mRNA-processing factor 19, putative	79.1499483325573	84.6014029758816	NA	NA	174.173506533333	159.108614766667	NA	NA	51.92967769	150.0294168	1.52999208252193	1.6276823667268E-45	88.9198812653712	76.6669432889823	NA	NA	G4	4
PF3D7_0308700	conserved protein, unknown function	0.530212487567253	0.207714998330324	NA	NA	1.11301043766667	0.428588529333333	NA	NA	55.81208437	6.060327274	-3.20231921160938	1.81061950664194E-99	1.10614930510987	3.4725648252483	1.6545735408976	0.000104070915378614	noG4	3
PF3D7_0308800	conserved protein, unknown function	0.183696703874637	0.296587507383471	NA	NA	164.186497366667	78.6621439066667	-1.05983670293327	1.89615072725804E-12	140.7336334	185.04717	NA	NA	3.47439145116768	11.8501038984072	1.73964511300428	0.0000977167289647517	noG4	6
PF3D7_0309800	YTH domain-containing protein, putative	101.919016695239	96.3343868751722	NA	NA	59.2497819466667	59.3566285766667	NA	NA	21.34668541	43.33274242	1.02225069021649	3.00010752785107E-13	111.960448823696	85.6240856102795	NA	NA	noG4	4
PF3D7_0310300	phosphoglycerate mutase, putative	53.1657478327361	65.4671028639572	NA	NA	22.81993279	33.8066539333333	NA	NA	2.468010062	7.114176357	1.5070733653248	9.2658783543244E-14	30.1777026067058	35.1306767945481	NA	NA	noG4	4
PF3D7_0310400	parasite-infected erythrocyte surface protein	2.08696558426327	2.10522459360862	NA	NA	7.62862194766667	3.93385766233333	NA	NA	66.19195249	46.75658111	NA	NA	1.51563066908684	3.13660624296486	1.03767567806906	0.000742938582721314	noG4	5
PF3D7_0311000	conserved Plasmodium protein, unknown function	0.399405597728589	0.320060141594973	NA	NA	0.444836574666667	0.295706281666667	NA	NA	0.336332938	0.130477335	NA	NA	0.706001863474387	0	-4.92335267286463	0.00699529362482127	noG4	8
PF3D7_0311300	phosphatidylinositol 3- and 4-kinase, putative	0.0437871249228577	0.170807076587888	NA	NA	32.0332739866667	31.97533528	NA	NA	150.6071579	67.85111937	-1.14990655994445	2.47357334563457E-38	1.65920152000549	3.99570999826457	1.25987944128322	0.0000112499453654415	noG4	3
PF3D7_0311400	kinase-related protein PKRP, putative	0.0181061323977869	0.05404004939967	NA	NA	0.171624475333333	0.160470264666667	NA	NA	0.478967086	0.071235174	-2.75352018775697	1.03170897668428E-07	0.127189168773748	0.488533711304025	1.94853896321794	0.000340659906399243	noG4	3
PF3D7_0311600	dolichyl-diphosphooligosaccharide--protein glycosyltransferase subunit OST1, putative	0.717684875141236	0.700026560319732	NA	NA	19.26759789	16.1253573166667	NA	NA	1.710019047	6.890996317	2.01355398755685	1.61401391028619E-17	1.15029604393702	1.11086492464863	NA	NA	noG4	4
PF3D7_0311700	plasmepsin VI	0.182206686526366	0.300069316964202	NA	NA	2.621193252	2.064240697	NA	NA	0.483229149	1.399409959	1.55417262946232	0.000271463411095316	1.3081664353803	0.635309805161871	NA	NA	noG4	4
PF3D7_0312000	conserved protein, unknown function	0	0	NA	NA	16.6286525466667	9.23409608266667	NA	NA	2.970102869	14.55060755	2.21641297851925	1.31074696814836E-11	0.0504789899335593	0.082917265314504	NA	NA	noG4	4
PF3D7_0312100	E3 ubiquitin-protein ligase	0	0	NA	NA	5.30109604733333	2.474759155	-1.08964246366363	0.0000238876634777741	14.61237827	16.57699248	NA	NA	0.168713010436618	0.341176630120866	NA	NA	noG4	7
PF3D7_0312200	tetratricopeptide repeat protein, putative	0.138760375651979	0.15437794994315	NA	NA	4.202104726	2.218311538	NA	NA	9.213604965	3.491275967	-1.4000452066523	7.06724899153139E-18	0.351282085683697	0.517713961956181	NA	NA	noG4	1
PF3D7_0312300	26S proteasome regulatory subunit RPN12, putative	56.5085751266489	48.353066441808	NA	NA	156.508374133333	138.091966966667	NA	NA	493.613883	241.3568213	-1.03265289571389	1.58658324210236E-23	64.2067279387538	35.7939723515421	NA	NA	noG4	1
PF3D7_0312500	major facilitator superfamily-related transporter, putative	21.3129734693694	18.1374223372644	NA	NA	70.4523088766667	75.24177199	NA	NA	11.48150746	30.8848705	1.42015197511432	1.22162024709451E-23	25.1820874063609	9.84097595708022	-1.35567782640084	1.87805478810932E-13	noG4	8
PF3D7_0313400	conserved Plasmodium protein, unknown function	24.443900173709	27.0988786761122	NA	NA	10.509320211	15.0324156033333	NA	NA	1.775096256	5.09851716	1.53089985079074	4.12436327892624E-09	14.649724932284	17.3331378421431	NA	NA	noG4	4
PF3D7_0313500	Ras-like G protein	20.3408113469474	20.1871919407918	NA	NA	24.7886403033333	25.4055781766667	NA	NA	5.427464754	12.73642129	1.24664937356575	1.08063879519881E-12	17.3591635669038	16.0760698017402	NA	NA	noG4	4
PF3D7_0314400	serine/threonine protein phosphatase 6, putative	41.9503053695322	43.4456072230014	NA	NA	52.5032459433333	54.1980262133333	NA	NA	5.596755956	30.47317104	2.47381321980785	2.5155759369732E-31	69.3954186137856	28.2236298256558	-1.30094123665182	3.18952179425133E-12	noG4	8
PF3D7_0314800	conserved Plasmodium protein, unknown function	0	0	NA	NA	0.05615788	0	NA	NA	4.242717628	0.892898008	-2.24941709758209	4.39998265918189E-16	0.0182515949664047	0.147824862853742	NA	NA	noG4	1
PF3D7_0314900	conserved Plasmodium membrane protein, unknown function	0.0794849662768606	0	NA	NA	1.859005272	0.721401394	-1.36262943438733	0.00314927260900869	14.105038	5.241158169	-1.42835235881504	5.21760308228342E-13	0.099543303773176	0.180969800558004	NA	NA	noG4	6
PF3D7_0315000	zinc finger protein, putative	0	0	NA	NA	23.79485703	14.20106829	NA	NA	10.72980853	27.63200312	1.3667203523151	1.01179274636188E-10	0.4968258312727	0.14467378642161	NA	NA	noG4	4
PF3D7_0315300	conserved Plasmodium protein, unknown function	0.113907575425526	0.320152200013551	NA	NA	4.49290894566667	4.06315642433333	NA	NA	1.129315042	1.595837142	NA	NA	0.237439325293459	0.606568901390165	1.33059285398415	0.00910881895419919	noG4	5
PF3D7_0315500	mitochondrial ribosomal protein L29/L47 precursor, putative	0.22709602699058	0	NA	NA	125.975794366667	91.2678766566667	NA	NA	55.2909483	114.559822	1.04235682547906	2.9244802759178E-15	3.32809209655882	4.96941647753501	NA	NA	noG4	4
PF3D7_0315600	zinc finger protein, putative	0.0462179340238957	0.0443958017775967	NA	NA	2.44558887933333	0.652108437	-1.9010962135997	5.45978684066632E-06	3.660250111	3.725299758	NA	NA	1.21462524751278	1.57748932338983	NA	NA	noG4	7
PF3D7_0315700	conserved Plasmodium membrane protein, unknown function	0.0667765295910814	0	NA	NA	0.706536027666667	0.228564282333333	-1.60080994006637	0.0086863163408413	0.218824367	0.344344157	NA	NA	0.098047738845512	0.222322406552522	NA	NA	noG4	7
PF3D7_0316000	microneme associated antigen	1.01124437967593	1.22559829564453	NA	NA	43.5612544033333	44.0174840133333	NA	NA	83.58873652	50.1462366	NA	NA	5.66208462393279	30.8908376208571	2.44852214638191	8.13921361343494E-25	noG4	5
PF3D7_0316100	mitochondrial ribosomal protein L27 precursor, putative	0	0.23144563306672	NA	NA	63.6667178166667	47.4930508	NA	NA	21.85931242	43.11852498	NA	NA	2.43114298153356	7.85187975719671	1.7215193272107	0.0000104295777891217	noG4	5
PF3D7_0316200	conserved Plasmodium protein, unknown function	0.0293000960492121	0.0422005160167902	NA	NA	7.60801134266667	5.651936354	NA	NA	9.005666898	6.49940436	NA	NA	0.158581862425705	0.450849453745033	1.47160597791902	0.00887045367750655	noG4	5
PF3D7_0316300	inorganic pyrophosphatase, inorganic pyrophosphatase, putative	0.0257208081367038	0.0389196114446327	NA	NA	38.2840095766667	28.8676224866667	NA	NA	92.77994592	75.17748217	NA	NA	0.748201200701771	2.39878745863979	1.68512899635765	5.97280631273575E-06	noG4	5
PF3D7_0316500	kinetochore protein NUF2, putative	0.100740690438517	0.174056519205179	NA	NA	75.0911474366667	64.09349896	NA	NA	225.5477808	78.00386956	-1.53213724702736	2.10020806096701E-41	2.01932986303375	4.73708675886043	1.26251073605118	0.00208779011765931	noG4	3
PF3D7_0316600	formate-nitrite transporter	141.57644666474	137.017188018275	NA	NA	310.399715233333	326.3811245	NA	NA	123.5224773	247.5405039	1.00336720754673	5.03725215559396E-23	296.796564638778	133.989546012007	-1.1475329734313	4.08031079878765E-13	noG4	8
PF3D7_0316700	protein YOP1, putative	25.5675155697198	22.241657900626	NA	NA	66.0193716533333	52.2321864666667	NA	NA	221.2994177	178.5439744	NA	NA	30.8719624861218	11.9318426915317	-1.36904019349973	3.74075737896237E-11	noG4	8
PF3D7_0316800	40S ribosomal protein S15A, putative	2000.37623247408	1742.66643921283	NA	NA	2424.975876	3080.49132933333	NA	NA	958.1336341	2220.119841	1.21199133543717	3.15253873369992E-26	1951.59703898788	1513.72276520736	NA	NA	G4	4
PF3D7_0317100	6-cysteine protein	0.534133875350631	0.576762740897588	NA	NA	1.280757569	1.075449797	NA	NA	0.449325017	0.526362384	NA	NA	1.24990421894631	0.47763561769114	-1.40401864979112	0.00303055181934208	G4	8
PF3D7_0317200	cdc2-related protein kinase 4	0.357873390381024	0.46385901470562	NA	NA	68.0950228266667	42.98524715	NA	NA	197.9683095	92.51322608	-1.0974799282622	1.60587470768726E-27	2.63646414934977	9.80455939463755	1.90462007646763	9.84544169970776E-20	noG4	3
PF3D7_0317300	conserved Plasmodium protein, unknown function	66.6046682980639	73.4616390892469	NA	NA	21.9999782633333	35.2088619233333	NA	NA	45.54385642	17.5254392	-1.37810173463428	5.96431778192494E-33	41.7249749326231	56.6404913491295	NA	NA	noG4	1
PF3D7_0317600	40S ribosomal protein S11, putative	646.179895786947	596.334736159057	NA	NA	900.400538566667	1249.38843033333	NA	NA	251.9418886	614.4016566	1.28601734142069	2.7912713398548E-30	724.674925040977	510.080979255562	NA	NA	noG4	4
PF3D7_0317900	conserved protein, unknown function	1.36473643514335	2.49168003613138	NA	NA	7.701208284	6.884463429	NA	NA	2.836776644	6.480483151	1.2036192436104	1.97592328472973E-06	2.31092926217159	1.80056845132653	NA	NA	noG4	4
PF3D7_0318100	stomatin-like protein, putative	0.623533925501122	0.559817712428995	NA	NA	46.88976022	56.4719751966667	NA	NA	6.740821074	25.04234382	1.8943437670322	4.8183808298056E-23	1.39085571429009	0.702074573371405	NA	NA	noG4	4
PF3D7_0318500	conserved Plasmodium protein, unknown function	0.0203055841285312	0.0359422744282555	NA	NA	0.181763724666667	0.0649643173333333	-1.5085575389708	0.00632426249059013	16.70307611	1.567515116	-3.41308416913269	1.61239830673786E-170	0.426876160712878	1.93894153917962	2.21019633080636	1.28597120439017E-16	noG4	6
PF3D7_0318700	conserved Plasmodium protein, unknown function	10.3147258418293	9.83756326111948	NA	NA	1.55007602566667	3.317442398	NA	NA	142.2415743	12.59177245	-3.50242375449856	4.80846618523739E-74	22.9403745150942	116.695610523142	2.34959050848897	7.6830621293936E-18	noG4	3
PF3D7_0318800	triosephosphate isomerase, putative	0.0364397762849253	0.187170467954466	NA	NA	0.14990794	0.0606777563333333	NA	NA	0.984360018	0.151222232	-2.70397599907821	0.00102910274940695	0.638855416280737	0.955044794502757	NA	NA	noG4	1
PF3D7_0319000	P-type ATPase, putative	0.34218806863783	0.497857023364805	NA	NA	11.46029391	8.72181480166667	NA	NA	48.6899644	21.16405454	-1.20147252012609	2.24835611285839E-23	0.612847720886233	1.60811640858578	1.40307431826969	0.0000355477750740073	noG4	3
PF3D7_0319400	kinesin-8, putative	0.385015225959314	0.236663277533977	NA	NA	10.585366702	2.81099114566667	-1.91446971263795	6.68250940384955E-22	13.88001141	12.48522199	NA	NA	0.622142333796233	0.804454156564338	NA	NA	noG4	7
PF3D7_0319500	RNA-binding protein, putative	517.369665703605	392.412898106243	NA	NA	401.687728133333	512.008878933333	NA	NA	80.83283147	179.9628725	1.15160933914747	8.54397121978976E-25	478.891073839589	254.738591994941	NA	NA	noG4	4
PF3D7_0319700	ABC transporter I family member 1, putative	34.1397956875217	41.1606946311244	NA	NA	7.40120840966667	20.19902164	1.44716253807861	3.57967127566555E-18	2.934530729	2.146133727	NA	NA	14.9902305362333	27.0537055808575	NA	NA	noG4	2
PF3D7_0319800	conserved Plasmodium protein, unknown function	0.640310015409251	0.988166160248193	NA	NA	0.883802008	0.870557214666667	NA	NA	7.848459319	2.584661442	-1.5999351485309	2.54327953856501E-10	0.88710491908612	0.703904924268443	NA	NA	noG4	1
PF3D7_0320300	T-complex protein 1 subunit epsilon	64.7205799375222	67.4459613954098	NA	NA	226.140351133333	258.7367677	NA	NA	33.59119648	71.18643059	1.08904219592927	2.49892343849081E-19	60.2533832397601	44.9099585065004	NA	NA	noG4	4
PF3D7_0320500	nicotinamidase, putative	1.85155127554597	3.18253449305653	NA	NA	57.0901377133333	72.33566389	NA	NA	129.7609487	50.00619102	-1.37726016376048	2.20808682312266E-30	4.45611680045477	5.73973661761441	NA	NA	G4	1
PF3D7_0320700	signal peptidase complex subunit 2	0	0.304051840170756	NA	NA	173.122969933333	106.577147616667	NA	NA	276.2222723	331.9287296	NA	NA	2.84051984280548	7.04863932651314	1.3194071824664	0.0000287735175368907	noG4	5
PF3D7_0321100	conserved Plasmodium protein, unknown function	0.0263561462085361	0.0429534128410887	NA	NA	0.304624659333333	0.0618194826666667	-2.33493738611159	0.00225503070733781	29.85113608	6.006571821	-2.31260291495657	9.72675433406347E-82	0.17519449484466	0.943406546485555	2.42412737604435	1.71417779641023E-06	noG4	6
PF3D7_0321300	conserved Plasmodium protein, unknown function	0	0.0180340117321381	NA	NA	1.54380271166667	1.02500213433333	NA	NA	2.111196209	0.857279045	-1.31040839400091	0.000116707210568276	0.0150702729947099	0.162272386309961	NA	NA	noG4	1
PF3D7_0321400	protein kinase, putative	0.0641782710798137	0.0367087581520207	NA	NA	0.325506445333333	0.291035554333333	NA	NA	215.4653788	30.00917914	-2.84405994748972	4.92395691068582E-156	1.24263575506743	6.66271193687781	2.41477537202239	5.58242112824204E-10	noG4	3
PF3D7_0321600	ATP-dependent RNA helicase DDX42, putative	2.8563490099766	3.46883517349556	NA	NA	25.8124560966667	25.8303466466667	NA	NA	57.63668706	28.37350236	-1.02253857267738	3.04941610665076E-23	3.52450327336591	2.58555857765439	NA	NA	G4	1
PF3D7_0321700	conserved Plasmodium protein, unknown function	0.398771180246019	0.399243940036533	NA	NA	3.115354126	2.00710243433333	NA	NA	16.18379004	7.555426166	-1.1004490863502	2.56737034737622E-13	0.8697559568902	1.19430803323106	NA	NA	noG4	1
PF3D7_0322000	peptidyl-prolyl cis-trans isomerase	2476.06048088913	2187.84609378889	NA	NA	7556.514919	7282.905746	NA	NA	1139.895573	3551.312555	1.63913472961232	5.94991045023831E-70	3748.03159761624	2655.55226317781	NA	NA	noG4	4
PF3D7_0322200	conserved Plasmodium protein, unknown function	0.219278451623349	0.205152359634451	NA	NA	0.362260462333333	0.434869771333333	NA	NA	1.592096779	0.595639157	-1.41833459008446	0.0000241102456529691	0.201049444956303	0.118179820138187	NA	NA	G4	1
PF3D7_0322400	regulator of initiation factor 2 (eIF2)	52.0741101459647	58.2006633820493	NA	NA	32.7307701066667	52.4709519833333	NA	NA	6.444896748	14.41837071	1.15515483720232	5.92371700289818E-13	38.9528633214558	35.9154917024913	NA	NA	noG4	4
PF3D7_0322500	iron-sulfur assembly protein, putative	0.755818988534976	0.315271522901537	NA	NA	12.51948033	13.45497915	NA	NA	48.62695933	16.49434971	-1.56201216080668	2.51291578410392E-29	1.36099579504047	1.47409948820399	NA	NA	noG4	1
PF3D7_0322600	conserved Plasmodium protein, unknown function	0.048935101285614	0.15803977672698	NA	NA	0.805889685666667	0.735334495666667	NA	NA	1.088542555	0.395041848	-1.45319905599133	0.000234349899729063	0.290421947110081	0.337741391867725	NA	NA	noG4	1
PF3D7_0323000	translation machinery-associated protein 7, putative	367.65277335955	268.204525000336	NA	NA	683.633381366667	769.549317966667	NA	NA	668.530924	943.2019774	NA	NA	480.611342275675	176.194451795443	-1.44855372469932	7.14876856571775E-16	noG4	8
PF3D7_0323400	Rh5 interacting protein	0.438684059591666	0.27363523278164	NA	NA	0.613313536	0.255406136	NA	NA	7.43189219	0.773363478	-3.26400506822128	4.31014161870334E-39	0.843510868296672	4.44636797812994	2.41166573180542	2.84344314090189E-14	noG4	3
PF3D7_0324800	rifin	0	0.04962149023769	NA	NA	0	0.0205271056666667	NA	NA	3.19389974	0.685574674	-2.21144124554835	3.50497434520368E-07	0.130607704251622	0.0501289210774726	NA	NA	noG4	1
PF3D7_0324900	erythrocyte membrane protein 1, PfEMP1	28.5733142286265	16.8155380095358	NA	NA	0.696390063333333	1.162995694	NA	NA	3.335197141	1.130967266	-1.55736959438219	4.23794536175218E-17	35.7991870889093	14.8251222008661	-1.27182570110092	1.933498751078E-09	G4	1
PF3D7_0400100	erythrocyte membrane protein 1, PfEMP1	10.7074471729763	7.56086778912837	NA	NA	0.174217311666667	0.235784066	NA	NA	1.338005763	0.351725939	-1.91935636338524	1.7909557376387E-11	15.2104466020238	6.34935316955692	-1.2597972184317	1.26423545729508E-09	noG4	1
PF3D7_0400200	erythrocyte membrane protein 1 (PfEMP1), exon 2, pseudogene	0	0.084302731955108	NA	NA	8.809708933	12.64261913	NA	NA	48.80319915	7.988016979	-2.60845293443269	2.08701797162492E-66	0.350899138228808	0.751977339410136	NA	NA	noG4	1
PF3D7_0400300	rifin	0.0346561987723163	0	NA	NA	0.099714013	0.200163816666667	NA	NA	3.229787614	0.952309629	-1.759438733342	0.000037892968284582	0.204470293492552	0.115983662814288	NA	NA	noG4	1
PF3D7_0400400	erythrocyte membrane protein 1, PfEMP1	6.67026425210446	6.54468585341754	NA	NA	0.169860965333333	0.457288001333333	1.39797232267112	0.000554688934411256	0.315491581	0.148752663	NA	NA	8.36787804652661	5.10168424050008	NA	NA	noG4	2
PF3D7_0401600	rifin	262.664870421533	268.04230299265	NA	NA	438.8559107	958.766726366667	1.12714075142403	8.22695113058797E-20	19.82257171	41.83132388	1.08356641598092	6.57305791342637E-14	345.731107518709	245.22404563151	NA	NA	noG4	4
PF3D7_0401700	Plasmodium exported protein, unknown function, pseudogene	0.78281217951044	0.659898174280621	NA	NA	5.78317382466667	17.56063714	1.5916812600857	1.5530884834304E-14	0.0858074	0.466186226	NA	NA	0.875201143188375	0.404336723263892	NA	NA	noG4	2
PF3D7_0401800	Plasmodium exported protein (PHISTb), unknown function	20.9280034345906	28.9212851129579	NA	NA	13.7054838066667	105.078348033333	2.94362192145584	1.19105735536495E-95	66.66968908	9.985460564	-2.73850782656659	1.35847083288188E-84	25.5465116035913	28.8848769046245	NA	NA	noG4	1
PF3D7_0402000	Plasmodium exported protein (PHISTa), unknown function	1.76731133002009	3.28537497312675	NA	NA	174.843068266667	337.9047113	NA	NA	4.177279634	13.2321293	1.67104431310222	3.49935615972533E-14	2.93199072178642	2.63339082354932	NA	NA	noG4	4
PF3D7_0402100	Plasmodium exported protein (PHISTb), unknown function	116.853534862923	123.495665254912	NA	NA	2.43943357566667	6.29430531233333	1.3578984884227	3.74392123808555E-07	12.55759301	1.564994247	-3.01228400241323	2.45558263346916E-34	76.0138786113168	105.100090262526	NA	NA	noG4	1
PF3D7_0402200	surface-associated interspersed protein 4.1 (SURFIN 4.1), pseudogene	1.99641773699622	3.76250305814324	NA	NA	0.137175398333333	0.378668821333333	NA	NA	18.68626508	1.459077413	-3.67840538514454	1.03211057585386E-121	2.79885994386202	18.889264455494	2.7557887768802	5.24401859148157E-66	noG4	3
PF3D7_0402300	reticulocyte binding protein homologue 1	0.577540741023979	0.699555908191105	NA	NA	0.161234934	0.0693158403333333	NA	NA	9.229819821	0.514847744	-4.16208290807114	1.0518351773049E-105	1.11464034402081	8.08687811308642	2.85203960804318	5.52275529351386E-51	noG4	3
PF3D7_0402400	Plasmodium exported protein, unknown function	275.246258991369	270.913874803817	NA	NA	394.896195666667	563.4366322	NA	NA	645.7269927	277.3927314	-1.21892628572915	1.01751862617556E-23	253.050770338793	303.477728750163	NA	NA	noG4	1
PF3D7_0402900	probable protein, unknown function	1.81854413353144	3.20345906419811	NA	NA	0.209393471333333	0.443513187	NA	NA	0.426102546	0.335707556	NA	NA	1.06587116852632	5.24382955451522	2.23856804743269	0.00370721601819512	noG4	5
PF3D7_0403200	pre-mRNA splicing factor, putative	269.507445021757	261.989320820697	NA	NA	50.8147354766667	114.907725963333	1.17398629189802	5.41572120390022E-08	20.31219411	29.48652685	NA	NA	101.919538345285	132.277926868661	NA	NA	noG4	2
PF3D7_0403600	conserved Plasmodium protein, unknown function	0.0415058060208121	0.165065360740536	NA	NA	44.4347141466667	19.8540579433333	-1.16351946338856	4.06513731666487E-18	54.49550701	58.1928002	NA	NA	0.658076425781072	2.24693502897899	1.75461384392215	3.09431602387015E-06	noG4	6
PF3D7_0403800	alpha/beta hydrolase, putative	16.4735968327921	15.3192548566279	NA	NA	4.12216820033333	3.32778439733333	NA	NA	67.56955975	13.73617144	-2.29896460460676	8.37734954358926E-92	19.0548494179897	28.1743890477204	NA	NA	noG4	1
PF3D7_0403900	SET domain protein, putative	0.209113334116084	0.390889513991424	NA	NA	6.93788887166667	1.92346862266667	-1.84754252162553	3.16746662423269E-20	75.56003571	17.71953331	-2.09125848842675	1.81084821790411E-83	0.91040660119378	3.95634552116093	2.11403271743602	4.70743587432643E-13	noG4	6
PF3D7_0404000	conserved Plasmodium protein, unknown function	0	0.097148187995806	NA	NA	0.479555918666667	0.453087108333333	NA	NA	74.58317438	7.717712427	-3.27758095542012	3.28023592527562E-54	1.60268576176278	6.20000849910467	1.95977855593187	0.00285046625255505	noG4	3
PF3D7_0404100	AP2 domain transcription factor AP2-SP2, putative	0.0735732144731352	0.0619285468575714	NA	NA	0.110071959666667	0.0279458753333333	NA	NA	0.750009907	0.146171489	-2.36777145683236	4.5361421233981E-08	0.0513784347624259	0.0958642383542533	NA	NA	noG4	1
PF3D7_0404300	conserved Plasmodium protein, unknown function	192.890308457165	187.134090105833	NA	NA	43.26954604	126.48898942	1.54701563884012	0.00061061411386462	35.2504799	35.03931389	NA	NA	106.353459316593	107.395285913346	NA	NA	noG4	2
PF3D7_0404400	6-cysteine protein P36	0.0927790616560873	0.43873498227272	NA	NA	0.198115258	0.0810694156666667	NA	NA	27.22086523	5.090131016	-2.42279597307053	2.68488948852098E-30	0.766016209813036	0.515681038572444	NA	NA	noG4	1
PF3D7_0404500	6-cysteine protein P52	23.0430061637119	20.08522771204	NA	NA	12.149523931	7.969639352	NA	NA	6.661607681	3.985958102	NA	NA	24.3496779446209	10.0687642130198	-1.27234009052543	2.99131715350952E-11	noG4	8
PF3D7_0404600	conserved Plasmodium membrane protein, unknown function	9.43828986466497	6.93062012695513	NA	NA	12.37278865	6.33875682166667	NA	NA	2.419981003	2.308127036	NA	NA	11.5568063904208	3.4324692970424	-1.75107301470053	1.11361380355165E-26	noG4	8
PF3D7_0404700	dipeptidyl aminopeptidase 3	0.934365061577003	0.619010695550136	NA	NA	0.328569141666667	0.548651805	NA	NA	215.6865499	21.31318956	-3.33869017283631	4.31460183732044E-155	2.14477247118212	9.507117705152	2.14886389619701	2.00681443512748E-18	noG4	3
PF3D7_0404800	conserved Plasmodium protein, unknown function	9.21181937654194	8.09067186877418	NA	NA	3.24823929366667	7.296340264	1.1546546847886	0.0000460925984747833	30.5355526	9.903862363	-1.62473473905445	2.56553684670755E-29	8.56536744208507	6.1295565990169	NA	NA	noG4	1
PF3D7_0404900	6-cysteine protein P41	9.994387658488	11.5623009239769	NA	NA	9.94066038133333	11.2347058766667	NA	NA	540.9503771	130.5135718	-2.05164960776618	2.16031798116564E-118	11.699540770557	18.659351701044	NA	NA	noG4	1
PF3D7_0405200	ag-1 blood stage membrane protein homologue	0.340194691521082	0.397808600664229	NA	NA	2.20468572566667	1.87748201033333	NA	NA	17.12478216	4.46671971	-1.9340463520449	1.86320925292798E-37	0.512396466306537	0.705164676305225	NA	NA	noG4	1
PF3D7_0405500	conserved Plasmodium protein, unknown function	20.7223424504916	18.2251025853748	NA	NA	25.9030622466667	31.3239916866667	NA	NA	4.516187886	12.70204329	1.46226740171706	8.55220031863323E-09	18.6361864691633	13.3397281136478	NA	NA	noG4	4
PF3D7_0405700	lysine decarboxylase, putative	0.0774517660875763	0.073169298897827	NA	NA	9.187537906	15.9937168566667	NA	NA	1.428846053	2.168350554	NA	NA	0.27184890277978	0.711473169692168	1.42160781926186	0.0013858913818391	noG4	5
PF3D7_0405900	apical sushi protein	0.3514276607903	0.340146649883301	NA	NA	1.204484665	0.520000529	NA	NA	237.7390365	19.63377665	-3.59749868641009	9.95663750814932E-267	1.5360512165284	7.67529051119154	2.34199142396751	3.13511872019384E-17	noG4	3
PF3D7_0406000	conserved protein, unknown function	19.6172728254685	14.3906493156136	NA	NA	32.7389812833333	37.2609286133333	NA	NA	138.1483001	34.71144954	-1.99227076380106	3.58071169751133E-80	28.8449747562007	16.8295167181037	NA	NA	noG4	1
PF3D7_0406700	conserved Plasmodium protein, unknown function	0.0782211683625432	0.0122725890283048	NA	NA	5.441605853	2.12645822566667	-1.36237389362436	9.70368141277219E-10	18.11401916	16.09957233	NA	NA	0.158940403193533	0.501593707421941	NA	NA	noG4	7
PF3D7_0407100	methyltransferase, putative	3.52162781193094	2.84844851211607	NA	NA	8.45890304633333	8.42035518766667	NA	NA	3.405455755	6.912480776	1.02600956201015	0.000574957941737647	3.46839427645053	4.13215173345783	NA	NA	noG4	4
PF3D7_0407200	peptidyl-tRNA hydrolase 2, putative	19.2268582878971	19.0288094174547	NA	NA	24.4259294466667	30.3299876066667	NA	NA	2.15134343	10.27834607	2.22660684114573	1.21949627419981E-15	25.7675542289905	16.628093417608	NA	NA	noG4	4
PF3D7_0407300	transcription factor, putative	208.153301155199	169.980621442617	NA	NA	150.080137566667	226.4484783	NA	NA	6.208153327	23.98515086	1.92087305337246	1.83229013695978E-17	209.335226851321	160.154002101314	NA	NA	noG4	4
PF3D7_0407400	conserved Plasmodium protein, unknown function	10.6529312972242	9.95864860056428	NA	NA	155.6853532	237.2195134	NA	NA	29.99656121	94.99068763	1.65032503354489	3.2611000030199E-18	14.6792074274323	10.3265835616827	NA	NA	noG4	4
PF3D7_0407500	mitochondrial carrier protein, putative	4.19786564940473	4.10644304920567	NA	NA	13.6600740666667	18.5257934833333	NA	NA	1.741187407	5.636009065	1.70695235645644	6.34708714218351E-07	4.14994585168051	3.1964953913682	NA	NA	noG4	4
PF3D7_0407600	conserved Plasmodium protein, unknown function	0.0845356789939864	0.0414163023302789	NA	NA	0.067969683	0.169072066666667	NA	NA	0.499464013	0.082896039	-2.61129498939029	0.000250931767222961	0.104256409016187	0.147879405535657	NA	NA	noG4	1
PF3D7_0407700	conserved Plasmodium protein, unknown function	0.483629258360009	0.461292983418095	NA	NA	3.91358755233333	4.87155475166667	NA	NA	55.21988168	8.894614962	-2.63405456874795	2.57157096780552E-141	0.819064885698444	2.83513843164366	1.77844288476945	7.6183934283366E-10	noG4	3
PF3D7_0407800	conserved Plasmodium protein, unknown function	0.161761545639412	0.149204777256942	NA	NA	0.823745583666667	0.228945848333333	-1.85467552393563	0.0000116576015477202	110.5007415	15.91218583	-2.79533682201967	2.25836120227959E-159	0.990619016874719	6.50420730854038	2.70528253901938	5.61990727155415E-31	G4	6
PF3D7_0407900	AAA family ATPase, putative	6.67761221366353	8.67511043207961	NA	NA	15.3253598533333	18.0012080633333	NA	NA	35.41459296	9.287774753	-1.92878135534643	1.00707820754549E-48	5.75987376615839	27.1092749684501	2.22688996560577	6.60166532419819E-32	noG4	3
PF3D7_0408000	conserved Plasmodium protein, unknown function	4.39042606529943	3.3842325224074	NA	NA	4.167043509	2.758798496	NA	NA	19.97798212	3.027304192	-2.72284275036731	2.3720030369378E-17	5.01193079490622	11.8786882414281	1.22086473279393	0.00227088012086638	G4	3
PF3D7_0408100	conserved Plasmodium protein, unknown function	26.4066669661877	24.7239203388137	NA	NA	4.618091818	4.15111059866667	NA	NA	14.09800313	4.048581471	-1.79998270743779	1.26954858180561E-25	12.7975814884483	19.5486599368357	NA	NA	noG4	1
PF3D7_0408200	conserved Plasmodium protein, unknown function	9.49835310631531	9.45790660136303	NA	NA	1.95168057133333	1.36245546	NA	NA	6.99068753	2.700972406	-1.38436098230365	5.8155329227826E-09	4.20305960292249	6.16353566767979	NA	NA	noG4	1
PF3D7_0408400	conserved protein, unknown function	0	0.059180826089952	NA	NA	16.8940685333333	14.0358979133333	NA	NA	5.957177003	12.88609127	1.10717230191045	1.28113503367853E-07	0.368459068724652	0.391087360555278	NA	NA	noG4	4
PF3D7_0408500	flap endonuclease 1	0.324261732951158	0.0166962298668937	NA	NA	46.9532620466667	26.86225699	NA	NA	131.9204135	108.3926281	NA	NA	1.52210625217705	3.14915069684853	1.02312905949321	0.00862090746755535	noG4	5
PF3D7_0408600	sporozoite invasion-associated protein 1	0	0	NA	NA	1.563069514	0.344915895333333	-2.17986010482048	7.19388961657202E-07	0.481130346	1.727337996	1.83468777180747	0.0000113121269019557	0.0280590729420801	0.240871048995652	NA	NA	noG4	4
PF3D7_0409300	methyltransferase, putative	9.42549398306134	9.90638147683704	NA	NA	9.90790486033333	14.46097753	NA	NA	1.780892846	3.975376689	1.17356578008087	8.13364903449409E-07	6.49140238146776	7.0695994839504	NA	NA	noG4	4
PF3D7_0409400	chaperone protein DnaJ	49.3277957930284	46.9327794069729	NA	NA	141.960134233333	210.5175517	NA	NA	12.72410576	40.11016949	1.65988699539462	1.01083887094408E-35	52.6854268059397	33.3129397891396	NA	NA	noG4	4
PF3D7_0409500	NAD(P)-binding protein, putative	0.096624554194838	0.268813593954999	NA	NA	157.236211833333	32.3554415	-2.28126778237562	8.57207895269201E-59	242.6575493	266.0799516	NA	NA	3.10624812652486	4.67519359471934	NA	NA	noG4	7
PF3D7_0409600	replication protein A1, large subunit	0.631059985825102	0.462654679293074	NA	NA	27.4425857166667	29.7947035033333	NA	NA	57.25264227	23.07515647	-1.31021385458805	1.57058840592085E-28	1.05976370826019	2.29754942213538	1.09496644186854	0.0018003707770884	noG4	3
PF3D7_0409800	zinc finger protein, putative	120.133888526582	117.465318192824	NA	NA	81.1578336533333	107.852894633333	NA	NA	178.2329416	53.80087448	-1.72735676530571	7.64929051340094E-73	97.6515338240339	101.340112888455	NA	NA	noG4	1
PF3D7_0409900	actin-like protein, putative	0	0	NA	NA	0.0570680456666667	0	NA	NA	2.378513264	0.418404752	-2.48810373816178	1.3647122064522E-07	0.104100276239449	0.0897403400443358	NA	NA	noG4	1
PF3D7_0410000	erythrocyte vesicle protein 1	95.5774809096498	125.929432023268	NA	NA	17.8931234633333	33.5086414466667	NA	NA	68.86050374	7.223868275	-3.25255592996712	3.08984462983232E-144	128.252677004743	106.601140790574	NA	NA	noG4	1
PF3D7_0410100	tRNA Serine	6.82397540325618	9.47842260377795	NA	NA	89.01750596	81.1559676366667	NA	NA	27.51979484	56.49203837	1.0382637976614	0.00937082926269767	8.34176704359102	12.8021074441571	NA	NA	noG4	4
PF3D7_0410700	ribosome biogenesis GTPase A, putative	0.619297214674222	0.67612241488736	NA	NA	18.5108919733333	11.909399045	NA	NA	93.17616488	30.11084451	-1.62978826333837	6.78458934528675E-60	2.43960862830498	8.42106824949514	1.79711114907824	6.41224201759238E-13	noG4	3
PF3D7_0410800	conserved Plasmodium protein, unknown function	6.44978034668981	6.55211631793045	NA	NA	20.36337778	21.0301161633333	NA	NA	154.4842508	40.84156991	-1.9189697127302	2.24917246733134E-91	5.77242467197817	9.51843547558549	NA	NA	noG4	1
PF3D7_0411100	mediator of RNA polymerase II transcription subunit 8, putative	0.0856364272498243	0.066130046933936	NA	NA	16.7757504433333	14.40957215	NA	NA	6.651061481	13.50836293	1.00218359693316	0.000462326705891386	0.0671689639148337	0.405704421353112	NA	NA	noG4	4
PF3D7_0411200	PP-loop family protein, putative	0.200842995671125	0.148951508971896	NA	NA	4.25299550766667	11.3916017823333	1.41544829509142	3.65927452293093E-11	0.995866748	2.900563383	1.50775999985543	1.92526532201402E-07	0.214862443421425	0.376571639114564	NA	NA	noG4	4
PF3D7_0411400	DEAD box ATP-dependent RNA helicase, putative	2.77224421342711	3.56330346116193	NA	NA	4.446458396	5.265728648	NA	NA	0.206433788	0.90281841	2.15274632868033	0.0000557044565702114	2.05421674767456	1.43029098125304	NA	NA	noG4	4
PF3D7_0411900	DNA polymerase alpha catalytic subunit A	0.733212319616262	0.717720929011153	NA	NA	25.8106072666667	14.2430409933333	NA	NA	31.74756553	24.04363847	NA	NA	1.21093383653695	2.65424939332642	1.133647814651	0.0000648298484089674	noG4	5
PF3D7_0412000	LITAF-like zinc finger protein, putative	0.0583774227822395	0.189017202101553	NA	NA	38.8096126566667	34.6629617366667	NA	NA	80.10671356	62.74655631	NA	NA	1.36641557211167	3.04615425585459	1.18178679625289	0.00319655164620242	noG4	5
PF3D7_0412200	conserved Plasmodium protein, unknown function	2.73350791522038	3.60645530243409	NA	NA	6.645954407	5.781722442	NA	NA	2.922038388	6.503929621	1.17829708625225	0.000356010794106423	3.81425312321976	3.64161554390814	NA	NA	G4	4
PF3D7_0412300	phosphopantothenoylcysteine synthetase, putative	0.736381469709342	0.412056289463708	NA	NA	3.506298695	3.27552186	NA	NA	13.50350335	6.321212177	-1.09733614675569	1.50202894810555E-08	1.07520719273881	0.711974207805397	NA	NA	noG4	1
PF3D7_0412400	erythrocyte membrane protein 1, PfEMP1	444.746719770647	306.343694605215	NA	NA	9.242521376	37.1747297866667	2.00542016917761	3.76012158695611E-51	0.423570662	2.135323244	2.35375178645827	6.49090991052032E-19	559.831134760901	277.274940627787	-1.01368019470387	7.57232960151076E-09	noG4	4
PF3D7_0412700	erythrocyte membrane protein 1, PfEMP1	265.708816117055	174.120721640133	NA	NA	8.309630516	25.5233301833333	1.61442748720405	1.75594680212306E-28	0.646009962	0.918333319	NA	NA	394.257495649307	168.378836829889	-1.22741765319173	2.85275068946299E-09	noG4	2
PF3D7_0412900	erythrocyte membrane protein 1, PfEMP1	0.773223944336271	0.469935571785917	NA	NA	0.019220025	0.100888890333333	NA	NA	0	0.003574729	NA	NA	1.45691073165814	0.54422700450189	-1.42430004331992	5.08702616745492E-06	noG4	8
PF3D7_0413100	erythrocyte membrane protein 1, PfEMP1	1.89209866409865	1.20181582650271	NA	NA	0	0.0194169436666667	NA	NA	0	0.003498535	NA	NA	2.58404460996499	0.839687013120052	-1.62020358204063	3.32114492574745E-10	noG4	8
PF3D7_0413500	phosphoglucomutase-2	4.23879907585792	3.3418252761858	NA	NA	121.8454043	32.97388337	-1.88343920412871	7.69746369730545E-38	1588.100104	651.409194	-1.28565571225747	5.58734199484936E-47	7.28584969407519	17.8763679959359	1.27638087181677	1.83693505907234E-06	noG4	6
PF3D7_0413700	lysine decarboxylase-like protein, putative	0.094675293038933	0.341894282197618	NA	NA	261.959127833333	160.291323866667	NA	NA	260.919217	310.6664084	NA	NA	2.53994780260795	5.6783982235085	1.17742278748329	0.0042089989208114	noG4	5
PF3D7_0414200	calmodulin-like protein	0	0.0408430820402787	NA	NA	11.0099623533333	1.79914318	-2.58672150246277	5.41980193425183E-14	45.32600098	50.33264444	NA	NA	0.361200806066223	1.15058365758418	NA	NA	noG4	7
PF3D7_0414300	Rab5-interacting protein, putative	8.68335350525125	7.5424985100709	NA	NA	26.9194306266667	23.8098060266667	NA	NA	11.78806286	29.50233728	1.30475747737508	4.75110197352211E-11	13.3254534927445	7.33338119014891	NA	NA	noG4	4
PF3D7_0414600	acylated pleckstrin-homology domain-containing protein, putative	0.115114761684405	0	NA	NA	26.6645695566667	20.5848645233333	NA	NA	238.1749042	80.02021366	-1.57363426988198	1.22668788160352E-49	2.00268499730409	6.15618136652243	1.61466276360449	0.000189603400778792	noG4	3
PF3D7_0414700	GTP-binding protein, putative	0.240440243374674	0.053339828820145	NA	NA	26.24430037	24.12942675	NA	NA	105.0487559	38.8314139	-1.43613242855682	1.38809050262385E-45	0.75136983709845	1.84924446114156	NA	NA	G4	1
PF3D7_0414800	conserved Plasmodium protein, unknown function	0	0.082793876900467	NA	NA	1.79406343133333	1.15165023633333	NA	NA	19.14486999	6.36710146	-1.58109980394093	1.57836478068896E-09	2.699668119909	9.34294958500866	1.81051907745723	0.0000679162989517017	noG4	3
PF3D7_0414900	armadillo-domain containing rhoptry protein	0.070001826117172	0.0570785478808693	NA	NA	0.339197536333333	0.264531402333333	NA	NA	25.45229617	3.428702642	-2.89255765649962	1.05815318046589E-63	1.36673301012576	8.10997653503293	2.56686223797389	2.92608891627592E-17	noG4	3
PF3D7_0415200	conserved Plasmodium protein, unknown function	0.323746864774477	0.490553531962031	NA	NA	8.823598029	4.468719414	NA	NA	4.897451929	6.611027092	NA	NA	0.297821926748103	0.702459673110074	1.22985938926573	0.00564907629810149	noG4	5
PF3D7_0415300	cdc2-related protein kinase 3	165.28945156995	176.352559980721	NA	NA	160.727005233333	227.2641121	NA	NA	36.93201499	85.68715897	1.21521424898179	1.8059002113955E-24	133.925547389349	118.35504158538	NA	NA	noG4	4
PF3D7_0415400	coatomer subunit zeta, putative	204.183532247253	188.37805555103	NA	NA	173.730753533333	170.038776733333	NA	NA	624.3958267	301.5634765	-1.05030374969887	3.11284346550932E-24	230.604795688405	176.827816241778	NA	NA	noG4	1
PF3D7_0415600	GTP:AMP phosphotransferase	0.418824808683117	0.190418011872071	NA	NA	47.30088051	38.6451569733333	NA	NA	2.917883603	17.94870602	2.58411980870353	6.04572351708436E-17	0.775980983616273	0.64767643302234	NA	NA	noG4	4
PF3D7_0415700	conserved Plasmodium protein, unknown function	0.076299892582154	0.0883803009925743	NA	NA	31.9321487933333	24.3228568766667	NA	NA	74.45724335	77.91693651	NA	NA	0.656057049575758	3.0256772567906	2.18926917586784	0.000043484850327874	noG4	5
PF3D7_0415800	RING zinc finger protein, putative	0	0.0951920202791912	NA	NA	1.881853736	1.17943718233333	NA	NA	7.048980793	1.877950292	-1.89943169252939	1.96259920488659E-18	0.236426101676727	2.84133667744394	3.59354703992388	7.57296236933322E-11	noG4	3
PF3D7_0416000	RNA-binding protein, putative	3.39008490663352	1.54950474585374	-1.13077125005588	0.00972689542448824	72.7900743633333	67.49902161	NA	NA	113.9275262	70.28834728	NA	NA	7.48900906035761	4.06070850244992	NA	NA	noG4	1
PF3D7_0416300	DNA helicase MCM9, putative	0.0803119786653134	0.287932195108038	NA	NA	15.10971353	13.2249898533333	NA	NA	16.18601569	12.74360626	NA	NA	0.514611522443425	1.28355713261439	1.30481988171657	0.00144863402519577	noG4	5
PF3D7_0416500	repressor of RNA polymerase III transcription MAF1	0.148340195429989	0.16235474817579	NA	NA	7.40919701866667	2.677006103	-1.47197004021939	1.01337468289615E-06	140.3113527	37.6553999	-1.89680241158562	8.17394785783419E-56	0.868492237745198	2.60252879113907	NA	NA	noG4	6
PF3D7_0417200	bifunctional dihydrofolate reductase-thymidylate synthase	0.120437189052632	0	NA	NA	141.1440821	79.8122083866667	NA	NA	76.78720391	119.8128798	NA	NA	1.06771416705414	2.54046650975347	1.24823350484948	0.00560995048964442	noG4	5
PF3D7_0417400	conserved Plasmodium protein, unknown function	68.8559999135359	72.8887778468937	NA	NA	19.5102605066667	30.48973063	NA	NA	28.10257844	13.97112327	-1.00843426266665	2.98920121696528E-13	39.4922355987128	43.4083496818558	NA	NA	noG4	1
PF3D7_0417600	conserved Plasmodium protein, unknown function	0.0755164766591451	0.0272378097184503	NA	NA	0.401673332666667	0.0508828443333333	-2.97839032231304	0.0037238582568509	3.915587884	1.192507508	-1.70865617831676	2.57216254812627E-11	0.219953487956599	0.451821861948004	NA	NA	noG4	6
PF3D7_0417700	conserved Plasmodium protein, unknown function	0.0193883819831906	0	NA	NA	0.260276748666667	0.0931111896666667	NA	NA	3.986081797	1.641306012	-1.27549385397326	4.98808808613176E-06	0.180691228141072	0.0905954356698963	NA	NA	noG4	1
PF3D7_0418000	conserved Plasmodium protein, unknown function	0.0225177957731651	0.0227009172873171	NA	NA	1.18866460466667	0.726728356	NA	NA	2.090754214	0.678574108	-1.62406932057778	8.78583887651048E-21	0.0982524412747147	0.251061631199373	1.3561645359392	0.00762739982424082	noG4	3
PF3D7_0418300	conserved Plasmodium protein, unknown function	987.081622619375	1253.3034066524	NA	NA	677.3940622	1432.94927533333	1.08080602741467	2.47658834471423E-14	1205.722249	838.1984922	NA	NA	719.781492849668	1004.47713955674	NA	NA	noG4	2
PF3D7_0418400	conserved Plasmodium protein, unknown function	12.2863590330286	12.1464874826411	NA	NA	21.1223583766667	22.0925144466667	NA	NA	10.94633203	24.83312151	1.17433260327217	4.6909174677463E-07	19.0125171933949	9.41946210570805	-1.01985461003547	0.000875970341350091	noG4	8
PF3D7_0418600	regulator of chromosome condensation, putative	0.472901021709274	1.04423891308758	NA	NA	0.624706369333333	0.823805074666667	NA	NA	16.60061932	1.245086868	-3.73433145793674	3.58390357120319E-111	1.07849730530293	6.36334340788012	2.55409177192703	1.3434237943459E-30	noG4	3
PF3D7_0418900	conserved protein, unknown function	0.0254423516151251	0.10474548513993	NA	NA	9.68113642833333	5.482728891	NA	NA	3.204679834	7.075004212	1.15018466601859	1.19912315540445E-06	0.471498393258696	0.340166858419182	NA	NA	noG4	4
PF3D7_0419100	conserved Plasmodium protein, unknown function	0.205267150162946	0.0772769677239367	NA	NA	23.02966207	19.1225096166667	NA	NA	5.043114837	17.20465904	1.74822707210929	8.18177769486724E-15	0.193807900650338	0.46815494251996	NA	NA	noG4	4
PF3D7_0419200	protein transport protein GOT1, putative	44.7053159005265	53.8656821357103	NA	NA	68.6633067233333	74.85789913	NA	NA	301.1770194	115.6776643	-1.3822141151951	1.35463896816439E-30	82.4213667968316	58.9989755045107	NA	NA	noG4	1
PF3D7_0419300	conserved Plasmodium protein, unknown function	0.4739171489811	0.16471141246601	NA	NA	61.2819026033333	23.1778937	-1.40038629567718	8.91046803156913E-20	181.2615227	136.4723218	NA	NA	1.45633865725942	4.16155930017647	1.53404059711829	0.000693756907689623	noG4	6
PF3D7_0419400	conserved Plasmodium protein, unknown function	0.011687050823583	0.0394109308759126	NA	NA	0.548156217	0.189218504333333	-1.55395215063359	0.000316757502519936	43.1398005	10.26422741	-2.07246552971514	3.77888630921106E-73	0.307939691610336	1.13080717466932	1.90393551116036	7.01611131803902E-07	noG4	6
PF3D7_0419500	conserved Plasmodium membrane protein, unknown function	29.5982285500725	28.9963481262763	NA	NA	15.10100009	15.69694597	NA	NA	36.42185485	16.32436733	-1.15821937911815	2.03592905042923E-13	17.8253958392508	19.9048330862372	NA	NA	noG4	1
PF3D7_0419700	apical merozoite protein	3.38750453143344	5.14682757628213	NA	NA	1.756963997	1.039870886	NA	NA	239.9388727	27.1697316	-3.1422523109956	1.21366538745117E-137	4.28266806842005	7.60447348987109	NA	NA	noG4	1
PF3D7_0419900	phosphatidylinositol 4-kinase, putative	57.4022597967545	70.361562866781	NA	NA	11.1041743	12.9644807766667	NA	NA	34.20869442	11.03013707	-1.63320490598104	9.66133467669517E-46	35.2266115218357	41.9873451265727	NA	NA	noG4	1
PF3D7_0420200	holo-[acyl-carrier-protein] synthase, putative	1.32436711293513	1.65834339640695	NA	NA	7.20253499	6.54033633266667	NA	NA	1.440332148	4.836528745	1.81480626774743	6.69527883294939E-07	1.37043241854288	1.35304795376228	NA	NA	noG4	4
PF3D7_0420300	AP2 domain transcription factor, putative	67.9987451348743	60.1454702011832	NA	NA	44.09601455	127.0293653	1.52595417627228	2.36800925379115E-18	32.99593003	16.78631582	NA	NA	44.8457153131329	74.2254995803535	NA	NA	noG4	2
PF3D7_0420500	conserved Plasmodium protein, unknown function	0	0	NA	NA	0.331430065666667	0.242378778666667	NA	NA	4.186866935	1.824621667	-1.18689319402066	0.000919515822245769	0.204405642709476	0.0858524121555861	NA	NA	noG4	1
PF3D7_0420600	conserved Plasmodium protein, unknown function	0.193457328382493	0.181175046050337	NA	NA	13.2132340033333	13.15922005	NA	NA	69.90377855	21.25386121	-1.71983836568419	3.77135209302161E-44	1.0917177815782	3.03538257014482	1.47066653080621	0.000606690653766236	noG4	3
PF3D7_0420700	erythrocyte membrane protein 1, PfEMP1	37.6577554167622	32.8001225423409	NA	NA	0.820537526	2.38852550266667	1.51955443872412	1.04326501752795E-09	0.079662141	0.07519387	NA	NA	32.9480646678773	22.5126987850362	NA	NA	noG4	2
PF3D7_0421100	erythrocyte membrane protein 1, PfEMP1	14.6326444643046	8.47396211717152	NA	NA	0.0266985	0.130680724	NA	NA	0.007805461	0	NA	NA	22.7375613585536	9.51697731602534	-1.25605323830372	2.31707811752749E-07	noG4	8
PF3D7_0421300	erythrocyte membrane protein 1, PfEMP1	46.9840437093212	34.8661008125127	NA	NA	1.30189300766667	6.36687953666667	2.27742153189448	5.60585814487002E-34	0.256475552	0.309333594	NA	NA	52.2156596566533	27.435912791866	NA	NA	noG4	2
PF3D7_0422000	steroid dehydrogenase, putative	1.2179038832876	2.0116295066859	NA	NA	10.186059234	7.01831468233333	NA	NA	3.216938993	11.33468692	1.80630701142009	2.9848038124978E-15	1.80467169057311	1.78019661216423	NA	NA	noG4	4
PF3D7_0422300	alpha tubulin 2	3.15704286946076	2.79365612508474	NA	NA	26.6358614866667	5.737939843	-2.2124877326506	3.54376301148285E-28	33.83296445	39.42951611	NA	NA	31.8027006961649	16.636487626513	NA	NA	noG4	7
PF3D7_0422400	40S ribosomal protein S19	2476.49613130007	2402.65592650215	NA	NA	3168.257822	3961.21349233333	NA	NA	731.0452403	1858.145836	1.34561030494438	9.70686839094968E-51	2562.48450118774	1778.22361204854	NA	NA	G4	4
PF3D7_0422600	conserved Plasmodium protein, unknown function	6.83036356993282	9.67880531408978	NA	NA	10.4925335656667	10.4360411936667	NA	NA	8.582121895	18.3481402	1.09690701900429	0.000220045534657462	7.50258099003813	5.83124527655555	NA	NA	noG4	4
PF3D7_0422700	eukaryotic initiation factor 4A-III, putative	97.5042333368428	100.473163217956	NA	NA	177.981170966667	171.774496133333	NA	NA	26.82695885	80.74024108	1.59302970336614	2.37902360415657E-39	155.153413764239	96.0814307330273	NA	NA	noG4	4
PF3D7_0422800	serpentine receptor, putative	0	0.125451853537722	NA	NA	9.791748302	3.60804918166667	-1.43932181669786	6.53294963122352E-13	48.0097501	35.40530895	NA	NA	0.590525682039466	0.716466609154241	NA	NA	noG4	7
PF3D7_0423000	conserved Plasmodium protein, unknown function	0.92048930851754	1.16294575525487	NA	NA	171.317476966667	78.92372166	-1.11835165527425	5.20643375745277E-15	471.258328	237.5169665	NA	NA	5.26492365924003	11.9406836428514	1.17115739665628	0.000742938582721314	noG4	6
PF3D7_0423300	conserved Plasmodium protein, unknown function	0.162617548085485	0.161255202500515	NA	NA	0.571454950333333	0.188067221666667	NA	NA	199.349128	19.86466628	-3.32744387603867	6.03912490723762E-195	1.51199931662111	7.57768868299587	2.30714272792658	5.34874621571253E-11	noG4	3
PF3D7_0423400	apical asparagine-rich protein AARP	0.607173341969059	1.00174089944325	NA	NA	1.40555743766667	0.532026323666667	NA	NA	1367.52166	116.0443909	-3.55871840008135	3.72238205476733E-273	10.9318327683173	40.4368537187004	1.8744568839839	5.7514655743911E-12	G4	3
PF3D7_0423500	glideosome associated protein with multiple membrane spans 2	0.26530362875199	0.357110516608547	NA	NA	31.5069562133333	8.816222833	-1.83582327882013	2.15128011277412E-23	1829.620539	303.859873	-2.58996314048951	1.82041171377682E-159	9.74103824984324	30.4120470101876	1.65146113413059	4.24317795154634E-14	noG4	6
PF3D7_0423700	early transcribed membrane protein 4	22.2470666395889	21.4823842601063	NA	NA	188.2659599	84.57629745	-1.15490912875247	7.89562863241359E-15	8419.117098	2193.46587	-1.94043591459374	3.25488526826527E-87	257.224120231867	407.500220563855	NA	NA	noG4	6
PF3D7_0423800	cysteine-rich protective antigen	0.637626510614205	0.42273146861044	NA	NA	8.35975228	1.93282717266667	-2.10362617699922	1.06858398379898E-11	68.12817177	23.04736567	-1.5670786032549	1.13161535246835E-33	2.69875405786207	12.335460152768	2.21349392658388	2.77165333665498E-13	G4	6
PF3D7_0423900	probable protein, unknown function	41.9244468098645	43.4004847135613	NA	NA	1.96877959566667	3.84981751133333	NA	NA	13.69984226	2.491736444	-2.47602905267736	5.67503823619569E-11	42.4732649079167	60.0456148259276	NA	NA	noG4	1
PF3D7_0424000	Plasmodium exported protein (PHISTc), unknown function	7.69223662293503	5.7748341471929	NA	NA	122.588465066667	214.1224756	NA	NA	4.619848817	11.93182174	1.33029405281905	1.76513421909521E-07	19.09217775454	7.11396527121234	-1.42259116746954	7.95900374669368E-10	noG4	8
PF3D7_0424100	reticulocyte binding protein homologue 5	0.612804204301951	0.727303965437528	NA	NA	0.126980975333333	0.036249882	NA	NA	29.31261597	1.848298418	-3.99073802241691	1.09448604417168E-80	1.20993789746401	7.55656759559472	2.62463982595856	4.09303396647844E-15	noG4	3
PF3D7_0424200	reticulocyte binding protein homologue 4	0.254945618421245	0.26403911867943	NA	NA	0.317838927	0.440502076	NA	NA	5.051063043	0.38554089	-3.70712023734595	7.73558857617546E-45	0.332037050958191	3.091989273222	3.22894861775645	7.19147866359835E-20	noG4	3
PF3D7_0424300	erythrocyte binding antigen-165, pseudogene	1.31136734328962	2.01358061254335	NA	NA	1.01896479433333	1.69457304266667	NA	NA	12.02841958	0.706334585	-4.09101143097429	1.18237245813911E-97	2.02937554666502	12.0112678965292	2.56170220383531	7.76939837432634E-40	noG4	3
PF3D7_0424500	serine/threonine protein kinase, FIKK family	272.091487655243	265.93391465569	NA	NA	5.93876972166667	9.95805198166667	NA	NA	4.232137942	1.755500888	-1.27570818159317	2.58314838232891E-06	195.253431994171	206.416949985611	NA	NA	noG4	1
PF3D7_0424700	serine/threonine protein kinase, FIKK family	274.097386427354	414.802344516659	NA	NA	5.784663944	39.47030365	2.76822338511185	3.83494222181818E-86	0.530737122	1.726169701	1.65838257247095	4.31024324236024E-06	200.047424285515	238.376639648551	NA	NA	noG4	4
PF3D7_0425500	stevor	0	0.0328712115818454	NA	NA	6.187294454	22.9248850533333	1.90748782507803	1.97243808407876E-17	1.928186344	0.449936742	-2.05976631760538	0.00277945469911118	0.362373663766154	0.101651921357262	NA	NA	noG4	1
PF3D7_0425600	rifin, pseudogene	0	0	NA	NA	1.01395732133333	4.47537186366667	2.13205584898782	6.65803858286944E-06	0.03804154	0.030733284	NA	NA	0	0.074480388209199	NA	NA	noG4	2
PF3D7_0425800	erythrocyte membrane protein 1, PfEMP1	20.7032538347826	19.5568476938879	NA	NA	0.178878558666667	1.09310796933333	2.53947881567828	2.58807597644635E-15	0.142944822	0.100481217	NA	NA	21.5174937154431	12.6628909817055	NA	NA	noG4	2
PF3D7_0425900	rifin	0.0438851126354997	0.0411906414147673	NA	NA	0.174169644333333	0.249613526	NA	NA	7.038472021	0.997253908	-2.81987331709953	5.74212810113309E-16	0.338521225951565	0.152739521149001	NA	NA	noG4	1
PF3D7_0426000	erythrocyte membrane protein 1, PfEMP1	14.2199443954371	9.423253114885	NA	NA	0.0768624676666667	0.122116581333333	NA	NA	0.392362019	0.061497742	-2.64969077804358	0.0000149366047794293	19.3742948067789	7.5036086203815	-1.36920754671224	2.65232841787348E-10	G4	1
PF3D7_0500100	erythrocyte membrane protein 1, PfEMP1	12.1257160464155	7.993881876383	NA	NA	0.139981941333333	0.214061417666667	NA	NA	0.335519075	0.123064241	-1.45508856676233	0.00568453394503362	20.5283585987008	9.02122799300084	-1.18597392815205	0.00649469873385396	G4	1
PF3D7_0500600	stevor, pseudogene	0	0	NA	NA	0.042084203	0.0931348816666667	NA	NA	6.562625938	1.132259023	-2.54624685706865	1.20779211832805E-10	0.132513992563402	0.0699169419060653	NA	NA	noG4	1
PF3D7_0500800	mature parasite-infected erythrocyte surface antigen	18.8172186509806	23.9845520097534	NA	NA	471.474810833333	1382.24189666667	1.55173258711683	0.000679518062426775	29.44364813	86.16533035	1.54899671016449	3.70321424040991E-08	19.1994692870047	20.1483929645078	NA	NA	noG4	4
PF3D7_0500900	serine/threonine protein kinase, FIKK family	0.439893948470916	0.479847283423114	NA	NA	0.923390991	1.736983101	NA	NA	31.74742655	2.888683794	-3.45805393751807	9.19753568944806E-91	0.896967743334626	0.971753640901508	NA	NA	noG4	1
PF3D7_0501000	Plasmodium exported protein, unknown function	386.890703241421	375.906161321472	NA	NA	1013.28072553333	1678.83403233333	NA	NA	56.65059292	209.0500913	1.88291269330904	5.49724340656366E-63	514.715961871083	274.665628951066	NA	NA	noG4	4
PF3D7_0501200	parasite-infected erythrocyte surface protein	34.7690869687518	45.3110863374094	NA	NA	540.397354166667	842.9583658	NA	NA	25.83429502	104.7865365	2.01994620532022	1.03553762046388E-71	51.0682430485687	29.5550095556957	NA	NA	noG4	4
PF3D7_0501300	skeleton-binding protein 1	21256.2942972824	12820.8167605984	NA	NA	240.8785111	526.991044733333	1.12844980041394	5.12186744427014E-12	41.6903952	44.04374136	NA	NA	29137.5173883612	17892.4371550655	NA	NA	noG4	2
PF3D7_0501400	interspersed repeat antigen	4206.43990461434	3065.98161162169	NA	NA	18.4325652366667	13.93074542	NA	NA	208.0152896	36.29330038	-2.51865693575308	7.18611190682095E-76	2931.82543473188	3656.38939825726	NA	NA	noG4	1
PF3D7_0501500	rhoptry-associated protein 3	0.263748796737812	0.0560615505347613	NA	NA	0.688844253666667	0.385417425333333	NA	NA	702.1988914	65.83298005	-3.41493340155891	1.48954170900465E-250	3.48260891168326	11.7087377903939	1.75616618255672	5.43670968612965E-10	noG4	3
PF3D7_0501600	rhoptry-associated protein 2	0.534640625675548	0.748499236150179	NA	NA	1.74167922333333	1.022472127	NA	NA	1612.086423	189.6114812	-3.08788702364203	3.10683535052575E-281	9.05827448114052	39.8815723791632	2.14005912666087	6.5351918281996E-19	noG4	3
PF3D7_0501800	chromatin assembly factor 1 subunit A	0.219918695282349	0.13727474540931	NA	NA	45.14422476	40.6468122933333	NA	NA	63.42093341	52.80287164	NA	NA	0.760681450786195	2.9859598404559	1.99131930130549	9.03240304888886E-09	noG4	5
PF3D7_0502400	merozoite surface protein 8	824.137500803913	720.182274032473	NA	NA	3.87862057666667	11.1108186873333	1.50981588733201	4.22821693445641E-11	2.874393399	0.855476919	-1.7747568966243	0.0000396963602350564	723.672065598054	558.747791819759	NA	NA	noG4	1
PF3D7_0502600	conserved Plasmodium protein, unknown function	1.54779169159864	1.89366729581475	NA	NA	15.16952659	17.2635063266667	NA	NA	2.021120493	4.251576149	1.10771087798633	0.0000229605064350213	1.31072251827685	1.62810320934919	NA	NA	noG4	4
PF3D7_0502700	conserved protein, unknown function	1.33933123060058	1.33749749319482	NA	NA	4.478675155	4.53402219433333	NA	NA	0.678853942	2.707856276	2.08015375264856	0.000062491734147489	1.707444365229	1.63025317071822	NA	NA	noG4	4
PF3D7_0502800	DnaJ protein, putative	100.241920002368	102.981339631329	NA	NA	115.670340233333	134.728178566667	NA	NA	5.199939425	29.89793707	2.5298168545414	1.37707329643399E-16	142.332471647172	110.354551562334	NA	NA	noG4	4
PF3D7_0502900	Tim10/DDP family zinc finger protein, putative	9.363731591331	9.94879437156869	NA	NA	129.861368966667	133.451564066667	NA	NA	92.41567753	132.9816117	NA	NA	18.6389697513763	8.00618909489038	-1.21996925115386	0.0000416852615881487	noG4	8
PF3D7_0503400	actin-depolymerizing factor 1	2.22404263077715	2.78799521461616	NA	NA	242.7399858	132.565434566667	NA	NA	466.3728581	396.902936	NA	NA	10.066666301614	56.3093385274211	2.47314023130375	9.6072748686483E-30	G4	5
PF3D7_0503500	protein kinase, putative	1.59006804991487	3.55868992679735	NA	NA	5.26871444866667	8.58973459266667	NA	NA	21.44239293	3.718514278	-2.53039165448424	7.19639095107358E-56	2.29090246729313	1.94963962764296	NA	NA	noG4	1
PF3D7_0503600	myosin B	2.6828180073127	3.1641283689262	NA	NA	3.99258697433333	2.28776254733333	NA	NA	8.2609301	2.987685345	-1.46678932633617	1.24724469166581E-14	3.76834311123507	7.45599608758925	NA	NA	noG4	1
PF3D7_0503900	conserved Plasmodium protein, unknown function	0.177457132721852	0.129141423879149	NA	NA	6.25028669033333	6.56970314366667	NA	NA	3.070696602	7.136965528	1.21391989806551	1.91475644867394E-07	0.314105087906341	0.0965006245102649	NA	NA	noG4	4
PF3D7_0504100	AN1-type zinc finger protein, putative	0.14065106477555	0.0339647095477737	NA	NA	18.91666949	16.7323786366667	NA	NA	46.81150978	18.58201229	-1.33124956440462	7.01091853956319E-19	0.655372963654886	1.42819746198006	NA	NA	noG4	1
PF3D7_0504200	ATP-dependent RNA helicase DDX27, putative	0.122088883154978	0	NA	NA	27.8002446266667	23.5828075266667	NA	NA	26.98421974	21.43174069	NA	NA	0.438935710899596	1.5972572343646	1.85966599528882	0.00309846920266219	noG4	5
PF3D7_0504300	conserved Plasmodium protein, unknown function	0	0	NA	NA	2.08549888133333	2.13437016133333	NA	NA	2.407943672	5.293026999	1.16042943707314	0.00199605373178376	0	0.17027514282712	NA	NA	noG4	4
PF3D7_0504600	2-oxoisovalerate dehydrogenase subunit beta, mitochondrial, putative	0	0.0712702863899363	NA	NA	12.9606409696667	3.44515633566667	-1.90298012093392	2.65826393198196E-12	150.9132842	80.69039047	NA	NA	1.33274230041561	2.46858295341168	NA	NA	noG4	7
PF3D7_0504700	centrosomal protein CEP120, putative	0.341771346440554	0.568338126977727	NA	NA	0.946121587	5.14788481933333	2.42567478302008	1.7222184461276E-22	0.52897219	2.695437731	2.36204458235408	0.000344488211398624	0.378955422030725	3.01470588541699	2.99261246940654	7.46330930657657E-19	noG4	4
PF3D7_0504800	conserved Plasmodium protein, unknown function	0.14468772129714	0.182690573827328	NA	NA	8.86074157066667	3.583453187	-1.30794495099	2.6452369510008E-15	25.68403879	15.13180083	NA	NA	0.464012112240618	1.58202268374128	1.7701413991677	3.5526539730349E-13	noG4	6
PF3D7_0504900	conserved protein, unknown function	0	0	NA	NA	6.05968283966667	1.376910212	-2.12586729080364	8.36490494095799E-14	30.60891858	25.17389028	NA	NA	0.248862481534422	0.804356620512297	NA	NA	noG4	7
PF3D7_0505000	MMS19-like protein, putative	37.4861502245305	42.1429286561244	NA	NA	14.73392961	24.15785501	NA	NA	1.136491869	2.351925971	1.03830912807288	2.81131176188691E-07	25.8152816580421	28.216584942109	NA	NA	noG4	4
PF3D7_0505400	conserved protein, unknown function	0.312559141232198	0.0670524129879657	NA	NA	15.0745296433333	15.63660631	NA	NA	40.97980443	24.86954771	NA	NA	0.538337829982037	1.62216704156957	1.56330402425496	0.00365115399916205	noG4	5
PF3D7_0506000	conserved Plasmodium protein, unknown function	19.3140962348823	15.1237347083716	NA	NA	23.4078068466667	21.9360685666667	NA	NA	13.92154841	31.38814592	1.15875184520465	9.8001375879431E-11	19.9828525354821	11.898122095655	NA	NA	noG4	4
PF3D7_0506100	60S ribosomal subunit protein L24, putative	68.9952771295643	60.2401147287743	NA	NA	79.73949406	96.24088446	NA	NA	17.00353202	42.57777327	1.32653640186138	2.25588338543469E-14	62.1502360045778	56.8360278558077	NA	NA	noG4	4
PF3D7_0506400	conserved Plasmodium protein, unknown function	0	0	NA	NA	0.0350981583333333	0	NA	NA	1.899688126	0.523423464	-1.8629072556153	0.000808714915144122	0.0929592510501007	0.667901080835148	NA	NA	noG4	1
PF3D7_0506700	GTPase-activating protein, putative	9.505202893138	8.86858754121391	NA	NA	21.6028131133333	25.20382243	NA	NA	51.41414192	36.04255387	NA	NA	14.5606889399293	4.83771914397198	-1.59444502677781	5.09351638949241E-15	noG4	8
PF3D7_0506900	rhomboid protease ROM4	1.23643496529983	1.80651940117674	NA	NA	4.705871953	3.77740029033333	NA	NA	420.3920121	76.89017055	-2.45047392429447	2.19537576720376E-132	5.80205729868369	7.24030275120419	NA	NA	noG4	1
PF3D7_0507100	60S ribosomal protein L4	3013.89130942242	2824.55699474327	NA	NA	3932.75018133333	5451.26000433333	NA	NA	1070.502408	2379.546922	1.15267560516299	1.38592937800482E-34	3564.54507884459	1945.75280251688	NA	NA	noG4	4
PF3D7_0507200	subtilisin-like protease 3	0.185396052774097	0.0936191340549685	NA	NA	0.514005964666667	0.132318134333333	NA	NA	157.241648	31.35449399	-2.32620776246329	1.35517075270124E-108	0.716001626033291	3.06267869198307	2.10902793132393	6.63949834515432E-07	noG4	3
PF3D7_0507300	subtilisin-like ookinete protein SOPT	0.325254236941234	0.331946692619026	NA	NA	0.601943536333333	0.3368232	NA	NA	9.498647479	1.054564219	-3.16852450458664	4.42543773275319E-40	1.13323590289723	4.79200866496595	2.06812850211281	5.78203645444084E-11	noG4	3
PF3D7_0507400	conserved Plasmodium protein, unknown function	0.802307438811263	0.954147804535647	NA	NA	2.56607089833333	1.840995657	NA	NA	86.33838909	25.19933975	-1.78333236462013	4.96021627751254E-25	5.40989157741315	23.337305253049	2.10191522769183	1.46757437252196E-09	noG4	3
PF3D7_0507500	subtilisin-like protease 1	3.3787657162194	4.50642297038046	NA	NA	2.07655981833333	2.25819329433333	NA	NA	68.60852375	7.324357286	-3.22737997085363	2.71930930606411E-129	9.07212987885696	32.2028886953227	1.82455274504908	3.03625538436257E-23	noG4	3
PF3D7_0507800	conserved protein, unknown function	57.4216540917263	60.3387437505129	NA	NA	34.99904071	60.2054379966667	NA	NA	37.32785793	15.60255903	-1.25811951713013	2.11888228711362E-31	34.7521646573065	40.5066485923242	NA	NA	G4	1
PF3D7_0507900	conserved Plasmodium protein, unknown function	25.9849947232866	26.1772786911483	NA	NA	21.5928736133333	22.26937104	NA	NA	6.735091486	22.44593916	1.72891303533794	8.52002724948513E-12	31.5213645214098	25.3561218555469	NA	NA	noG4	4
PF3D7_0508000	6-cysteine protein	0.100739133676152	0	NA	NA	2.33393886366667	0.383427983333333	-2.59590845328493	0.0000945226203459088	786.888051	199.7078246	-1.97812151626894	9.25028728673373E-92	3.28987770425476	9.14640561475758	1.46786535509033	0.0000311162879151562	noG4	6
PF3D7_0508100	SET domain protein, putative	0.272885475510399	0.353491868292962	NA	NA	2.979194918	0.994609742666667	-1.58528452724843	3.96909081509178E-09	518.8710684	109.5145049	-2.24419793682616	1.43127982559026E-149	3.40834622691896	8.93753607231173	1.39287171933946	1.03890551053117E-11	noG4	6
PF3D7_0508200	longevity-assurance (LAG1) protein, putative	0.277607127088687	0.302706985169331	NA	NA	10.4532300506667	4.37595749566667	-1.24351143779976	3.80203124125726E-06	21.2263996	21.62061332	NA	NA	1.51546164294901	1.03169044084992	NA	NA	noG4	7
PF3D7_0508300	triose phosphate transporter	4.49605987275958	4.36347877914367	NA	NA	35.5659192933333	26.3657306033333	NA	NA	10.53794515	31.29693858	1.59753413703654	1.20353531880658E-15	6.91234846006623	2.7547567453859	-1.33513189774501	0.000193909383830707	noG4	8
PF3D7_0508400	conserved protein, unknown function	9.18287930239113	7.29253682925447	NA	NA	19.36771269	30.2805271266667	NA	NA	17.16635835	10.82009419	NA	NA	8.28177021447584	3.44240818732361	-1.25227043889032	0.0000102246817549573	noG4	8
PF3D7_0508500	guanidine nucleotide exchange factor	2.44654983940614	3.49590071986091	NA	NA	2.58364038933333	1.430656891	NA	NA	24.02782298	4.069410275	-2.56165493945872	2.17202169329468E-78	2.3258281281507	2.8964424145177	NA	NA	noG4	1
PF3D7_0508600	conserved protein, unknown function	220.109023269412	174.549192799744	NA	NA	148.320594766667	108.586340763333	NA	NA	500.369958	108.8665125	-2.20086797025944	5.46262599415727E-111	271.07655338909	175.920368207104	NA	NA	noG4	1
PF3D7_0508800	single-stranded DNA-binding protein	2.0633677605258	2.03842697963449	NA	NA	269.254930333333	279.930184033333	NA	NA	875.0838185	365.3153493	-1.26056138886108	9.06205611267072E-32	11.3510832115307	20.6699525557443	NA	NA	noG4	1
PF3D7_0508900	conserved Plasmodium protein, unknown function	0.28279337658628	1.2410447379517	2.1404478934628	5.09724531759451E-06	1.77654037033333	1.783809667	NA	NA	78.11547917	16.8562429	-2.21252052501722	3.14409223987216E-48	1.29537175662717	19.7581182114535	3.93686402489998	5.52706767498843E-60	noG4	3
PF3D7_0509100	structural maintenance of chromosomes protein 4, putative	0.16393770217545	0.295350537589225	NA	NA	19.65842033	11.4133814936667	NA	NA	27.97872911	20.96723663	NA	NA	0.871630109889368	2.17314185155604	1.35279669632285	0.0000703082375679228	noG4	5
PF3D7_0509300	conserved Plasmodium protein, unknown function	79.2675935490657	63.1838365871626	NA	NA	179.6779667	227.022554766667	NA	NA	45.97118221	114.4895139	1.33068125864885	2.00108981930376E-18	70.7668282017656	51.4882055024486	NA	NA	noG4	4
PF3D7_0509600	asparagine--tRNA ligase	8.41607566915666	7.34423600072201	NA	NA	64.03626218	65.5442196633333	NA	NA	18.30547439	45.38702989	1.31073406939763	3.95855474538417E-30	8.64933299847163	4.64198025621225	NA	NA	noG4	4
PF3D7_0509700	conserved Plasmodium protein, unknown function	0.205269545995344	0	NA	NA	6.15617518733333	1.950877024	-1.65223934915258	3.86294350114903E-10	1.124112586	2.434722835	1.11367309403533	0.00301082084445983	0.431096685001984	0.528983851708024	NA	NA	noG4	4
PF3D7_0509800	phosphatidylinositol 4-kinase	84.486786378741	80.8411329862307	NA	NA	50.8113507366667	76.65258689	NA	NA	64.48319249	32.12230142	-1.00509987475633	1.99731027160782E-23	51.0859733640806	58.8178027186134	NA	NA	noG4	1
PF3D7_0510100	conserved protein, unknown function	0.942870044751188	1.39897616093342	NA	NA	56.6148955633333	47.5736356	NA	NA	66.41317876	30.71089626	-1.11297922678302	5.14293357045403E-28	1.10276164393721	4.15549224549647	1.90892046456615	1.79204363320656E-15	noG4	3
PF3D7_0511200	stearoyl-CoA desaturase	0.562561962221987	0.415653261034321	NA	NA	5.56426111266667	1.279017677	-2.10507585649828	1.00322043137291E-14	42.4412118	29.37513943	NA	NA	1.04698301602834	1.04266813047043	NA	NA	noG4	7
PF3D7_0511300	MORN repeat protein, putative	0.472332788761485	0.658619778208953	NA	NA	4.02435674466667	4.901336862	NA	NA	0.800002868	1.637275776	1.03275271913635	0.000786553914173348	0.614417267440739	0.448731662107625	NA	NA	noG4	4
PF3D7_0511600	apical rhoptry neck protein	0.40687400090572	0.424872168794605	NA	NA	1.45396718833333	0.340550331666667	NA	NA	48.95598954	5.751678662	-3.08793051620929	2.30934223859569E-44	1.00748547903063	0.789731021247728	NA	NA	noG4	1
PF3D7_0511700	EKC/KEOPS complex subunit CGI121	10.1656293491182	9.20194899256194	NA	NA	15.8938726	14.8836306733333	NA	NA	21.37350803	9.975831085	-1.10015991701174	2.79809970152691E-08	8.71206065782638	6.16845903027715	NA	NA	G4	1
PF3D7_0511900	conserved Plasmodium protein, unknown function	3.27207075878332	2.26383525308618	NA	NA	4.088635424	3.51135445233333	NA	NA	0.414912585	1.089076121	NA	NA	4.03360290140142	1.26709539330563	-1.66022418436735	7.51400229772532E-07	noG4	8
PF3D7_0512000	prefoldin subunit 6, putative	73.5218600601368	50.4618890022406	NA	NA	300.347841966667	389.3678016	NA	NA	154.7682911	258.3367002	NA	NA	104.649222173023	40.2713520562298	-1.37812435457626	1.05623106306732E-16	noG4	8
PF3D7_0512100	conserved protein, unknown function	0	0	NA	NA	13.51635187	9.11185240633333	NA	NA	4.592419011	12.91840487	1.48741382420251	4.53648739414377E-06	0.296220004038279	0.256612039559399	NA	NA	noG4	4
PF3D7_0512200	glutathione synthetase	23.5390276981953	21.4921214962354	NA	NA	69.46917517	88.20139393	NA	NA	4.383014672	20.17974853	2.17810244276909	2.10124589419626E-34	24.8655049768583	11.9844086854045	-1.0542731894758	1.19816417838416E-09	G4	8
PF3D7_0512700	orotate phosphoribosyltransferase	42.6867206990947	32.5149978312716	NA	NA	163.606695433333	169.974811466667	NA	NA	8.33915476	41.24485825	2.29412265297729	2.43854131887006E-30	53.2744311465719	23.0399014111608	-1.20922824634971	3.22915031918807E-11	noG4	8
PF3D7_0512800	conserved Plasmodium protein, unknown function	0.62537828094969	0.530309531687427	NA	NA	18.09348723	19.6480248233333	NA	NA	1.448966408	3.316034646	1.21343694251964	3.47078537504911E-08	0.992410989191291	0.340143698314537	-1.52337347004434	0.000678151504723626	noG4	8
PF3D7_0513000	conserved protein, unknown function	0.368424655972058	0.315558434206263	NA	NA	10.3249759913333	12.2632658666667	NA	NA	2.790865717	7.579621896	1.43592012276114	0.0000485241777501387	1.73720720712093	0.735298166135565	NA	NA	noG4	4
PF3D7_0513100	conserved protein, unknown function	11.0607758042701	12.8934106148149	NA	NA	73.6268731933333	42.66623233	NA	NA	688.9741682	232.7798156	-1.56596853193855	9.50455856650357E-58	17.9321567936389	17.4138981682246	NA	NA	noG4	1
PF3D7_0513200	conserved Plasmodium protein, unknown function	19.2075055357434	21.9371053065095	NA	NA	8.37774391966667	10.840321719	NA	NA	9.393816887	4.463647188	-1.07669042274949	3.48428648055896E-16	10.5701497801586	13.6278586498803	NA	NA	noG4	1
PF3D7_0513300	purine nucleoside phosphorylase	609.154645803348	450.395890461597	NA	NA	3167.08110066667	1854.39137033333	NA	NA	278.4591808	1096.866755	1.9773895141861	2.3629234582859E-86	1289.28465421519	637.923746322994	-1.01533891074809	5.46369008414818E-07	noG4	8
PF3D7_0513400	GTP-binding protein, putative	3.22499484439859	2.94419081841726	NA	NA	16.9634914533333	14.7742799433333	NA	NA	2.588444069	6.535670221	1.37671677353365	2.44321589486401E-06	3.73637744729557	1.65239664841906	-1.16725699991384	0.00230214499743492	noG4	8
PF3D7_0513500	mitochondrial import inner membrane translocase subunit TIM16, putative	4.7777789573523	5.07380993529238	NA	NA	6.65943437833333	8.17307387133333	NA	NA	1.151140878	2.02817266	NA	NA	5.838713707012	2.27175568710478	-1.34486245579716	0.00486733064092024	noG4	8
PF3D7_0513700	secreted ookinete protein, putative	0.0342928182138731	0.0287492316654371	NA	NA	1.88304431533333	1.61652874166667	NA	NA	0.543710991	1.900225873	1.83159199162064	3.54403455866287E-06	0.0429167249590463	0.402070564030934	NA	NA	noG4	4
PF3D7_0514000	tubulin--tyrosine ligase, putative	0	0.0987411194055902	NA	NA	3.90602303266667	2.44200678566667	NA	NA	6.829605813	2.868661823	-1.25748275835768	1.69521766420365E-07	0.278791573397802	0.516427052618163	NA	NA	noG4	1
PF3D7_0514100	ATP-dependent DNA helicase UvrD	0.114121450910963	0.171757348517865	NA	NA	15.1997129433333	12.8409165293333	NA	NA	35.46253292	13.55587422	-1.38677784652613	1.76768013478555E-35	0.596205606655768	1.56196842578298	1.37642865454898	0.000384935023298102	noG4	3
PF3D7_0514200	conserved Plasmodium protein, unknown function	9.55213228821034	7.79964203201434	NA	NA	21.5769475333333	16.82324564	NA	NA	71.59737141	35.43061634	-1.01407921202362	1.06046862556054E-21	10.8838670235745	6.53337774215851	NA	NA	noG4	1
PF3D7_0514600	ribose-5-phosphate isomerase, putative	43.699453781167	41.1429287382662	NA	NA	95.3054227533333	114.4798913	NA	NA	11.56935426	55.09270167	2.2486459913652	1.37602108191664E-55	62.7575042016711	35.0099348248666	NA	NA	noG4	4
PF3D7_0515200	conserved Plasmodium protein, unknown function	0.538771667527308	0.647012169878215	NA	NA	11.0840035466667	4.93939224933333	-1.17993815478569	0.000276763057447563	22.05370901	16.2753854	NA	NA	1.45434334000042	1.36868156044834	NA	NA	noG4	7
PF3D7_0515400	conserved protein, unknown function	0.0921985595255833	0.20192692184396	NA	NA	0.322391079333333	0.252331163	NA	NA	36.90919846	3.026558892	-3.60843593951341	9.19317468149578E-148	0.821372542258324	3.56802201044164	2.15971463352144	2.00241096650933E-09	noG4	3
PF3D7_0515500	amino acid transporter, putative	0.0122188337413794	0	NA	NA	0.883127374	0.273176199666667	-1.69433898569031	0.000811770556213987	0.415843683	0.169870289	NA	NA	0.0233614716659821	0.0859951474738857	NA	NA	noG4	7
PF3D7_0515600	conserved Plasmodium protein, unknown function	0	0	NA	NA	0.433429628666667	0.110522897666667	-1.93451927648907	0.00196852480872181	0.515686348	0.452349725	NA	NA	0.128588929806026	0.168577023805835	NA	NA	noG4	7
PF3D7_0515700	glideosome-associated protein 40, putative	0.989875881824736	0.960133475737029	NA	NA	50.8974477466667	25.799022	NA	NA	3857.529392	688.1756082	-2.48675304975637	4.13615669207207E-161	23.0058776603705	74.8894862842481	1.70499138129462	1.00876232209985E-17	noG4	3
PF3D7_0515800	BolA-like protein, putative	15.5723799194818	13.3536552640821	NA	NA	59.36314253	55.4533117133333	NA	NA	75.75355199	62.66210038	NA	NA	23.9113497756155	9.51820645942111	-1.34459648033584	0.000829648415676989	noG4	8
PF3D7_0516100	cation-transporting ATPase 1	0.0117565890479767	0.00553250697738827	NA	NA	2.53352201866667	1.544396488	NA	NA	0.331541573	1.248131787	1.90771735794402	7.97637589882573E-10	0.0263142702354719	0.119045381666391	NA	NA	noG4	4
PF3D7_0516200	40S ribosomal protein S11	398.51727304206	374.925771620571	NA	NA	442.015460533333	589.2667945	NA	NA	123.8777293	360.0705434	1.53856661688618	4.57835799833703E-46	477.262688707245	294.612751199557	NA	NA	noG4	4
PF3D7_0516300	tRNA pseudouridine synthase, putative	50.1121676662292	59.6068738622625	NA	NA	36.3167010133333	57.7783569533333	NA	NA	3.518243033	12.6117338	1.83725324079516	1.88025305313503E-20	53.5371683996721	31.6881120687055	NA	NA	G4	4
PF3D7_0516700	ubiquitin carboxyl-terminal hydrolase 2, putative	35.2354821044401	39.9224571215863	NA	NA	23.7801941333333	32.6088686266667	NA	NA	77.03211361	27.2358083	-1.49943328524845	9.16142334026035E-35	23.3252183293445	28.2679923658115	NA	NA	noG4	1
PF3D7_0516800	AP2 domain transcription factor AP2-O2, putative	0.402465507383283	0.584344564204284	NA	NA	5.039389022	3.170514572	NA	NA	27.59413179	25.47746521	NA	NA	0.910753460865301	2.57535782849024	1.49740768418939	3.73728122468262E-09	noG4	5
PF3D7_0516900	60S ribosomal protein L2	2029.03029172279	1880.07424216508	NA	NA	2716.679433	4162.572837	NA	NA	962.6499703	2219.356925	1.20492070097009	2.26242833637793E-22	2677.62443768224	1491.15581003873	NA	NA	noG4	4
PF3D7_0517100	conserved protein, unknown function	68.1083217649828	65.5118533860531	NA	NA	98.9717268466667	102.403812306667	NA	NA	13.10905163	38.24196587	1.54533377079327	1.41217816744054E-24	53.3948225401863	26.7143599621912	NA	NA	noG4	4
PF3D7_0517200	conserved Plasmodium protein, unknown function	148.59985941606	126.624006705836	NA	NA	38.7420845033333	73.9411772066667	NA	NA	6.931370739	11.25678833	NA	NA	137.952699986585	66.157702562887	-1.05947147687401	1.11905635604246E-08	G4	8
PF3D7_0517400	FACT complex subunit SPT16, putative	48.2207060133129	36.7966095898351	NA	NA	163.342260566667	205.2942761	NA	NA	70.23127964	98.08769899	NA	NA	41.4656080635044	18.4718708776299	-1.16579983000194	1.98817096133284E-11	noG4	8
PF3D7_0517500	UTP--glucose-1-phosphate uridylyltransferase, putative	2.48770738709895	2.65888464249409	NA	NA	0.489486919666667	0.708156707666667	NA	NA	1.04916997	0.271314281	-1.92533628454225	0.000517012227854891	2.37875876983005	1.97859104960397	NA	NA	noG4	1
PF3D7_0517600	F-actin-capping protein subunit beta, putative	5.5285628999318	7.55948714462318	NA	NA	2.00657497366667	3.64426574566667	NA	NA	3.369637174	1.092187591	-1.63497723573341	0.00095794120166905	7.1248148217575	6.11973718826738	NA	NA	noG4	1
PF3D7_0517700	eukaryotic translation initiation factor 3 subunit B, putative	35.6189638833488	39.0765149062241	NA	NA	40.8499802666667	47.6105102133333	NA	NA	6.532770633	18.07109479	1.482019331047	2.95371945450406E-18	25.2974145268998	25.7381492760732	NA	NA	noG4	4
PF3D7_0517900	zinc finger protein, putative	3.30667883468019	2.72624433268962	NA	NA	2.69204208766667	1.28251045666667	-1.08271425016917	0.00321977190119543	130.4367176	25.29876213	-2.36535638244244	1.42134097579977E-92	2.39054741132683	2.96231769311623	NA	NA	noG4	6
PF3D7_0518200	SWIB/MDM2 domain-containing protein	3.06631061702034	2.36484915014288	NA	NA	48.7207825033333	14.7531224433333	-1.71680236131443	7.370500536733E-14	1566.54241	671.4751744	-1.22249239036369	2.48470751202599E-33	7.34361314625436	10.7330104083366	NA	NA	noG4	6
PF3D7_0518600	WD repeat-containing protein 26, putative	1.18318296960519	1.41126197789927	NA	NA	12.51700909	4.21577438666667	-1.57170490434077	8.48721030912656E-22	46.53825023	29.95021453	NA	NA	1.92151723203299	2.3925816127305	NA	NA	noG4	7
PF3D7_0518700	mRNA-binding protein PUF1	3.59873979027513	5.46467202318078	NA	NA	3.62373459066667	1.80895381433333	-1.01024047123215	4.68049236857673E-06	1.06049662	0.818005638	NA	NA	1.32322420953452	1.5955300100414	NA	NA	noG4	7
PF3D7_0518900	conserved protein, unknown function	0	0.037395107515418	NA	NA	1.39436102333333	1.53856414366667	NA	NA	4.329798126	0.606245804	-2.83659387066573	5.71258970815467E-08	0.159571389876616	0.692014967852856	NA	NA	noG4	1
PF3D7_0519100	50S ribosomal protein L14, mitochondrial, putative	0.423831622565307	0.7295972189389	NA	NA	261.9959345	107.644313833333	-1.28441809153884	9.83569772326297E-21	516.5920902	399.6169318	NA	NA	4.24615666573425	9.31455542315176	NA	NA	noG4	7
PF3D7_0519200	V-type proton ATPase 16 kDa proteolipid subunit	105.873626472027	107.090221692704	NA	NA	207.081932333333	201.486307466667	NA	NA	343.7796725	288.1843703	NA	NA	270.058158639213	128.525500071413	-1.0715523646766	9.32404507961611E-08	G4	8
PF3D7_0519300	protoheme IX farnesyltransferase, putative	1.00546496882489	0.954674283974314	NA	NA	86.52382424	54.6604792166667	NA	NA	23.89834582	70.42685394	1.55631742680661	5.5843245486814E-34	2.96123650842548	2.25429946462703	NA	NA	G4	4
PF3D7_0519500	CCR4 domain-containing protein 1, putative	5.03504554532962	4.19650439627514	NA	NA	34.4469430933333	42.4527350966667	NA	NA	10.34670871	16.37345285	NA	NA	4.50232676890336	2.18649233831229	-1.04218142862762	1.82386690020757E-07	noG4	8
PF3D7_0520000	40S ribosomal protein S9, putative	806.102875975691	844.436378699119	NA	NA	1173.20006733333	1373.121026	NA	NA	274.5480088	716.1670856	1.3835550615559	4.68737944817415E-47	723.98901585854	541.674539267865	NA	NA	noG4	4
PF3D7_0520500	phosphomethylpyrimidine kinase, putative	1.43371796006075	1.84512885911143	NA	NA	13.33724159	10.3643671096667	NA	NA	29.42706295	13.55258498	-1.13066134611925	1.1362219875087E-09	1.46808500058338	1.0395590017383	NA	NA	noG4	1
PF3D7_0520600	bis(5'-nucleosyl)-tetraphosphatase [asymmetrical]	174.142255576154	148.293565831841	NA	NA	139.228079466667	142.823198766667	NA	NA	9.006053017	40.80224175	2.19268042058047	7.4720408803146E-43	193.480451567991	148.382544184948	NA	NA	noG4	4
PF3D7_0520900	adenosylhomocysteinase	281.287172863045	218.116590478513	NA	NA	713.135124466667	540.0313277	NA	NA	516.2137639	520.9687501	NA	NA	512.096572342607	224.145367138281	-1.19195232582061	3.87253519625525E-14	noG4	8
PF3D7_0521000	conserved Plasmodium protein, unknown function	41.1375657145709	36.406217692909	NA	NA	29.4208732233333	42.30017785	NA	NA	3.807449624	10.97212686	1.50242683219667	3.19166177765707E-11	20.9797873757783	20.0751663956882	NA	NA	noG4	4
PF3D7_0521200	conserved protein, unknown function	0	0	NA	NA	5.84640373966667	3.11555100033333	NA	NA	1.245461282	5.043882656	2.00151446618133	4.34521613894415E-06	0.103783541119045	0.106511292644078	NA	NA	noG4	4
PF3D7_0521700	ATP-dependent RNA helicase DDX1, putative	6.62222417677512	8.40430749341411	NA	NA	5.84628085933333	5.79486746533333	NA	NA	1.10770498	3.109679419	1.49372168129806	2.92787821945889E-06	5.15935861939685	6.22005998991737	NA	NA	noG4	4
PF3D7_0521800	AFG1-like ATPase, putative	0.499995585568663	1.00390528369437	NA	NA	1.99766142866667	0.734583208	-1.45100608479084	0.000148034075233211	10.25885245	6.423794958	NA	NA	0.467332243108663	0.627777754728563	NA	NA	noG4	7
PF3D7_0522000	conserved Plasmodium protein, unknown function	17.8412664159657	19.4674108996586	NA	NA	30.54991846	54.6817565366667	NA	NA	7.469008788	17.70082514	1.26476635868491	3.61887338483518E-08	21.0978594258976	17.2662660551572	NA	NA	noG4	4
PF3D7_0522100	conserved Plasmodium protein, unknown function	0.874367863489716	0.871923000973326	NA	NA	1.118412902	0.539134108333333	NA	NA	24.22077761	3.815676858	-2.66467761477639	1.93891434895427E-60	0.748203873993363	2.24060970212899	1.59272783646303	0.000443861035614163	noG4	3
PF3D7_0522300	18S rRNA (guanine-N(7))-methyltransferase, putative	61.6585848375987	59.1843326447825	NA	NA	61.88733532	88.4049534366667	NA	NA	6.820699341	17.64936793	1.3712838211307	1.16681942047401E-17	85.3908222425475	69.8107810711025	NA	NA	noG4	4
PF3D7_0522400	conserved Plasmodium protein, unknown function	0.273845821040063	0.193082591442311	NA	NA	0.88483991	0.419982534666667	-1.08132037534402	1.55575319359866E-07	20.72682471	3.199527499	-2.69569988059273	6.16402630597999E-118	0.418864183092891	1.72792425243419	2.04773915363653	6.15735107507682E-23	noG4	6
PF3D7_0522600	inner membrane complex protein	0.182073313622128	0.244296235561424	NA	NA	2.56536166433333	0.797701967333333	-1.70628111799705	0.000349844149796068	649.0537907	104.5880928	-2.63340809212267	7.18682720147512E-149	2.29311464609505	9.00284330604166	1.93675815601968	9.88951148863144E-10	noG4	6
PF3D7_0522800	pre-mRNA-splicing factor BUD31, putative	39.734225350091	35.1138464753102	NA	NA	34.7118236433333	47.0208588566667	NA	NA	7.013933491	23.2006196	1.71177743579765	4.44836262552297E-14	54.6939462886748	34.2205415058677	NA	NA	noG4	4
PF3D7_0523000	multidrug resistance protein 1	166.039789044319	199.432243572938	NA	NA	94.4268881366667	131.7114555	NA	NA	13.0493046	31.59660547	1.27939597768668	7.60584866177967E-26	101.570042013799	151.011097856376	NA	NA	noG4	4
PF3D7_0524200	conserved Plasmodium membrane protein, unknown function	0.262845636658645	0.249316076609105	NA	NA	0.937078261333333	0	-5.38823813508911	0.00103970408093925	7.578702993	3.146573594	-1.27167905832068	0.000134719469657499	0.392832050234452	1.45070552671156	NA	NA	noG4	7
PF3D7_0524700	mitochondrial import receptor subunit TOM22, putative	18.661324710071	19.8839191235763	NA	NA	81.5094478833333	90.6919248933333	NA	NA	8.09322954	38.2099275	2.27523875571068	1.64226629498677E-13	24.7874160808865	13.9514529324937	NA	NA	noG4	4
PF3D7_0524800	ubiquitin fusion degradation protein 1, putative	5.35707075006856	5.85995240798044	NA	NA	9.79419586233333	16.9715473566667	NA	NA	14.43240767	4.452078553	-1.69271161243981	1.9748792501211E-24	4.67600408841216	5.26216800939538	NA	NA	noG4	1
PF3D7_0524900	S-adenosyl-L-methionine-dependent tRNA 4-demethylwyosine synthase, putative	48.4357816824452	46.0462357608452	NA	NA	31.9261423866667	51.9143110666667	NA	NA	1.889154671	6.822915639	1.84439369455751	2.18944701140752E-17	45.2501648976451	33.6907981466643	NA	NA	noG4	4
PF3D7_0525000	zinc finger protein, putative	3.12615782131405	1.44915733884746	NA	NA	49.4229751266667	110.379810466667	1.15669549674876	1.11021469525326E-17	9.307569145	11.3231254	NA	NA	5.15267422437411	3.57735004543656	NA	NA	noG4	2
PF3D7_0525300	conserved protein, unknown function	0.0365658654762227	0.0343207835732733	NA	NA	2.739241161	2.071371118	NA	NA	8.518379589	2.352598825	-1.85067745663147	1.12920057683948E-12	0.438920332038353	4.12180463242571	3.17983127692381	1.72556283534218E-08	noG4	3
PF3D7_0525400	7-helix-1 protein	0	0	NA	NA	11.65158569	5.43346840166667	-1.09419281895213	5.24789287292112E-06	33.54278127	21.85878737	NA	NA	0.286018529339891	1.71310546503417	2.44284027812736	0.00166761985881158	noG4	5
PF3D7_0525500	WD repeat-containing protein, putative	14.6960103209606	15.6466510429938	NA	NA	6.04808210466667	7.676335068	NA	NA	0.422166175	1.181264557	1.51455950124555	0.000016122944954223	6.87830374935507	8.82245275007203	NA	NA	noG4	4
PF3D7_0525600	RNA methyltransferase, putative	0.303086700718445	0.0284089307515949	NA	NA	71.7598232633333	64.25878669	NA	NA	32.26650749	57.21316243	NA	NA	0.735659749559062	2.32474389639098	1.66217768744977	0.00639769116225792	noG4	5
PF3D7_0525800	inner membrane complex protein 1g, putative	29.0737357299097	26.373187388201	NA	NA	114.1418063	104.271561716667	NA	NA	6373.425553	426.9717801	-3.89974031429281	2.18993560631923E-210	231.69338298788	1376.64076202577	2.57167573736085	1.66983923202362E-62	noG4	3
PF3D7_0525900	NIMA related kinase 2	0	0.0985495233755484	NA	NA	0.170356608666667	0.190012170666667	NA	NA	1.153437836	0.136201291	-3.07836289766687	0.000016312280369108	0.561230453582997	1.78550142029593	1.70881044702097	0.00195971248369814	noG4	3
PF3D7_0526100	conserved Plasmodium membrane protein, unknown function	0	0	NA	NA	5.06084878966667	4.33769864833333	NA	NA	1.230358052	3.090552353	1.27590196911026	0.00446697062533786	0.134884461303344	0.105376883536249	NA	NA	noG4	4
PF3D7_0526200	ADP-ribosylation factor GTPase-activating protein, putative	1.309334287247	1.73114273854148	NA	NA	15.1926054333333	15.5753930033333	NA	NA	67.25814949	27.5788252	-1.28625162170549	7.01993574070968E-32	1.50630170879548	2.14028703982211	NA	NA	noG4	1
PF3D7_0526400	conserved Plasmodium protein, unknown function	0.137352786489122	0.0621068974587863	NA	NA	8.806592696	3.47283392033333	-1.33811492469124	2.62646377439824E-06	27.58575876	20.91059496	NA	NA	0.217060823706966	0.674870269927267	NA	NA	noG4	7
PF3D7_0527500	Hsc70-interacting protein	663.284247060425	547.627589333215	NA	NA	1979.712054	2448.37356	NA	NA	257.686971	740.7598183	1.52314055236698	3.50439283304891E-72	768.948796887892	566.763515792987	NA	NA	noG4	4
PF3D7_0528300	conserved protein, unknown function	0.0290955853116874	0.0999935984290337	NA	NA	0.046630543	0.018708597	NA	NA	79.84967937	5.985799427	-3.73980504170926	7.02167605656601E-165	1.27644782478093	7.02462808711718	2.43656275654864	5.33380055851283E-11	noG4	3
PF3D7_0528400	palmitoyltransferase DHHC7	0.140266940705963	0.0906131560862167	NA	NA	0.264008898333333	0.0704242956666667	NA	NA	150.059652	23.08571355	-2.70010863305988	5.86745008632804E-127	1.86085796597187	8.4161761987087	2.16525856461352	1.35257116392075E-12	noG4	3
PF3D7_0528500	F-actin-capping protein subunit alpha, putative	0	0	NA	NA	2.59676923	0.732122978666667	-1.81085910780384	0.0000126952725661073	11.27973867	10.89613146	NA	NA	0.183413784945767	0.351692423926777	NA	NA	noG4	7
PF3D7_0528800	nucleolar preribosomal GTPase, putative	28.8847439679789	33.9028153032881	NA	NA	13.4181898666667	25.0992534733333	NA	NA	1.194845296	3.267026908	1.40441521783584	0.000278167208487801	17.2726281458391	20.0315183230685	NA	NA	noG4	4
PF3D7_0529100	thioredoxin-like protein, putative	4.67140329163808	3.58252883244518	NA	NA	251.347453466667	216.043747733333	NA	NA	126.5606271	274.5108267	1.1172970406519	2.770309537466E-20	10.5669626645641	7.45923123334179	NA	NA	noG4	4
PF3D7_0529200	sugar transporter, putative	0	0.0142827434808781	NA	NA	4.26074589233333	3.395645239	NA	NA	0.573570172	4.285339362	2.94480630527236	9.52008335231992E-16	0.352288771615767	0.392935905225778	NA	NA	noG4	4
PF3D7_0529400	conserved Plasmodium protein, unknown function	0.715842711456405	0.782618536514238	NA	NA	40.23181105	41.7787973433333	NA	NA	190.103854	58.62769782	-1.69690197390587	1.15001077508901E-71	2.25441884291672	5.94381504840661	1.39779894828933	9.81976934200949E-12	noG4	3
PF3D7_0529800	conserved Plasmodium protein, unknown function	0.232629270506362	0.293951449723656	NA	NA	16.5658740766667	16.3365030966667	NA	NA	25.1099852	14.75670998	NA	NA	0.623848956828658	2.16414938947128	1.78309158904301	3.67293872805754E-09	noG4	5
PF3D7_0529900	RING zinc finger protein, putative	264.313899127099	249.798960019923	NA	NA	167.0739033	167.176809466667	NA	NA	496.3183454	233.9467217	-1.08559202014364	2.62220161844312E-28	302.197679862033	263.256742671914	NA	NA	noG4	1
PF3D7_0530200	phosphoenolpyruvate/phosphate translocator	0.0671380884538013	0.0259226422860473	NA	NA	54.41561947	26.87813125	-1.0165901317116	1.0116953209403E-11	105.162958	109.6347258	NA	NA	0.979711888815226	1.53860166230769	NA	NA	G4	7
PF3D7_0530300	conserved Plasmodium membrane protein, unknown function	0	0.111171189156894	NA	NA	5.762935678	3.64282469566667	NA	NA	36.43994081	10.16935416	-1.8419218584382	2.66913528315366E-49	0.354185023484231	1.5008475416721	2.06784258889838	7.15465325746598E-07	noG4	3
PF3D7_0530600	XAP-5 DNA binding protein, putative	42.3800275501795	46.3007216553684	NA	NA	25.2138199733333	38.3443816	NA	NA	4.152407785	9.757585005	1.24631850953101	2.06756795213172E-08	23.1376287965793	30.0062721136816	NA	NA	noG4	4
PF3D7_0530700	conserved Plasmodium protein, unknown function	18.4833016885807	20.3522800331371	NA	NA	12.1528165333333	17.42640818	NA	NA	1.137540806	2.901232564	1.36605911133021	9.53159230302908E-07	10.5753439628075	12.2029164565284	NA	NA	noG4	4
PF3D7_0530800	CPW-WPC family protein	0.380518754156257	0.641883024968453	NA	NA	3.28129718266667	1.632141648	NA	NA	2.292055783	5.35402985	1.18190682787944	0.0000237092592060631	0.948178498956162	0.377940180737368	NA	NA	noG4	4
PF3D7_0530900	formin 1	0.092319466517957	0.140665933838715	NA	NA	0.226608766	0.116434727666667	NA	NA	43.3417105	4.500838209	-3.26676207717919	1.46771864309362E-136	0.35466292539435	1.66690762068244	2.24180215108832	6.91846180106267E-13	noG4	3
PF3D7_0531000	SURF1 domain-containing protein, putative	14.057136686266	13.7425487521801	NA	NA	10.179222746	9.15826631133333	NA	NA	25.44099782	11.85468344	-1.10417066518948	5.33388397124268E-16	9.93735648218646	7.62367486032677	NA	NA	noG4	1
PF3D7_0531100	conserved Plasmodium protein, unknown function	0.0428383617731367	0.0919630161262424	NA	NA	0.193523206333333	0.256639824666667	NA	NA	10.54595277	1.556920719	-2.7622279174029	8.03919009191496E-66	0.0900097135249776	0.263387834293192	NA	NA	noG4	1
PF3D7_0531300	conserved Plasmodium protein, unknown function	0	0.112112147876706	NA	NA	41.3395943566667	22.6280005233333	NA	NA	65.39390222	28.33422994	-1.20559400373503	8.27391626203556E-17	0.759602571416114	2.91738001610267	1.90201180020433	0.00335359610574658	noG4	3
PF3D7_0531600	18S ribosomal RNA	19.956721088301	17.2964103922966	NA	NA	13.6148433033333	17.62316532	NA	NA	34.11640287	14.60139821	-1.22264131873964	0.00541590577235288	35.3301361344732	21.5368924097368	NA	NA	noG4	1
PF3D7_0532100	early transcribed membrane protein 5	32303.7227430829	25914.0360155543	NA	NA	64923.7537233333	120829.976433333	NA	NA	5646.867779	18595.56416	1.71942671275205	6.40900174995236E-65	45230.3858778045	27830.4686569009	NA	NA	noG4	4
PF3D7_0532200	Plasmodium exported protein (PHISTc), unknown function	20.4901563120373	18.2870153813369	NA	NA	11.5472098133333	10.3400336863333	NA	NA	47.11959284	13.99106379	-1.74924513897093	8.5852818643319E-30	29.2939991525145	11.7504175316077	-1.31526997491521	1.22382372928654E-07	noG4	1
PF3D7_0532300	Plasmodium exported protein (PHISTb), unknown function	697.395692656858	784.335918602512	NA	NA	75.7353883733334	266.303104733333	1.81467349663685	1.42340868701904E-51	10.78396317	17.13033421	NA	NA	740.429073357311	418.429056470546	NA	NA	noG4	2
PF3D7_0532400	lysine-rich membrane-associated PHISTb protein	122.596989402046	127.058641827573	NA	NA	182.941308766667	243.8444498	NA	NA	14.96268639	43.36462655	1.54443773337628	4.65088780548384E-30	102.378965317965	52.2384256430706	NA	NA	noG4	4
PF3D7_0532500	Plasmodium exported protein, unknown function	2.49169846079213	2.77855178499477	NA	NA	55.88733463	113.180858466667	1.01615814157444	7.09196998468607E-10	18.50201997	38.14115842	1.0426342146901	1.09537084905613E-06	6.6463293641897	2.10601611063947	-1.64918912944994	0.00160141543377414	noG4	2
PF3D7_0532600	Plasmodium exported protein, unknown function	0.0666312589576627	0	NA	NA	31.4509520933333	74.8257081166667	1.25379370792682	5.72850357389773E-16	0.971668453	2.527279971	NA	NA	1.7581991228144	0.871835383423397	NA	NA	noG4	2
PF3D7_0533100	erythrocyte membrane protein 1 (PfEMP1), pseudogene	3.28596683562498	3.00513059925513	NA	NA	6.087087469	17.7222152733333	1.53994902957644	1.47011639860364E-26	29.80431263	8.78788408	-1.76096018668155	1.46101903309127E-27	3.31594505433115	3.67405940045405	NA	NA	noG4	1
PF3D7_0600300	rifin	0.078569034368984	0.172540610353093	NA	NA	0.065394784	0.048162483	NA	NA	2.607306697	0.606170295	-2.08849175048107	0.0000285859170641716	0.0721441423742028	0.0737584311691916	NA	NA	noG4	1
PF3D7_0601700	Plasmodium exported protein (PHISTa), unknown function, pseudogene	2.93552186310411	2.91519743770188	NA	NA	1.36516638266667	1.10219007833333	NA	NA	0.749657898	0.862498159	NA	NA	3.98910833694174	1.33827198884005	-1.5820441494668	0.00120721116620783	noG4	8
PF3D7_0601900	conserved Plasmodium protein, unknown function	1690.24566432884	1640.47703425286	NA	NA	625.335072633333	1774.55522066667	1.5037625744407	1.36797435057653E-16	36.07549829	86.27704954	1.25291024695133	1.44206609756638E-13	3556.4604832864	1470.05896007154	-1.27457480325987	0.00874983578685601	noG4	2
PF3D7_0602100	ATP-dependent RNA helicase, putative	36.3468439682523	42.9331782221374	NA	NA	17.7437271133333	23.0902372166667	NA	NA	0.720977251	2.429853382	1.74743497586051	3.61549227146535E-09	25.6614751055093	27.9968793194326	NA	NA	G4	4
PF3D7_0602200	MYND-type zinc finger protein, putative	25.8459701259446	21.0011273876654	NA	NA	57.6966671933333	64.4800272633333	NA	NA	3.69205737	13.45722509	1.88975381035642	1.87197748164618E-13	22.9223406181196	14.7146432020902	NA	NA	noG4	4
PF3D7_0602400	elongation factor G	4.5826736093208	3.83609583869286	NA	NA	57.11664346	65.15366298	NA	NA	15.71329011	31.80768873	1.02400482014385	7.51146310500162E-16	5.26219188169872	3.05525695847421	NA	NA	noG4	4
PF3D7_0602500	geranylgeranyl transferase type-2 subunit beta, putative	0.844455068425866	0.851545375008221	NA	NA	11.675264482	12.612973889	NA	NA	2.407957176	7.406884632	1.60854148517956	1.82326548456119E-07	0.593224873161433	1.08604747550497	NA	NA	noG4	4
PF3D7_0602900	conserved Plasmodium protein, unknown function	27.4305604225537	28.3167051232388	NA	NA	11.0673694286667	7.14826316533333	NA	NA	79.93120778	21.04276668	-1.92575119424558	1.78903995999137E-52	15.5643266601381	18.6852019250078	NA	NA	noG4	1
PF3D7_0603000	conserved Plasmodium protein, unknown function	37.0487086307196	41.0111228488143	NA	NA	29.7033019666667	39.1604271066667	NA	NA	102.2280263	42.01347211	-1.28396295147452	2.1502033524296E-30	37.567313893993	37.4994228806965	NA	NA	noG4	1
PF3D7_0603200	mitochondrial chaperone BCS1, putative	0.42061963324168	0.0476226033517903	NA	NA	211.430195933333	130.7542917	NA	NA	30.8976415	110.8502001	1.84479528701937	1.54003290559151E-60	1.43893041726785	2.06177395261725	NA	NA	noG4	4
PF3D7_0603300	dihydroorotate dehydrogenase	4.19815417269691	4.48452459879044	NA	NA	22.7706621333333	28.1133237733333	NA	NA	2.0309572	8.31934771	1.99920313954445	1.17558628406023E-13	5.53700932064171	2.48990763368184	-1.14014270990184	0.000431602109886919	noG4	8
PF3D7_0603500	cation/H+ antiporter	0.0797549820575723	0.680833561247805	NA	NA	42.74968359	13.7838594766667	-1.62995067712099	2.57812623963036E-24	119.8643287	145.1545681	NA	NA	1.62057945807525	2.54642248103756	NA	NA	noG4	7
PF3D7_0603700	phenylalanine--tRNA ligase	0	0	NA	NA	16.9573801333333	9.579938189	NA	NA	5.716490977	15.24898391	1.40631884471536	1.25430011629631E-11	0.164394074462175	0.285991534933725	NA	NA	noG4	4
PF3D7_0603800	centrosomal protein CEP76, putative	0.132099186414168	0.21658601193818	NA	NA	3.59273715333333	2.02042147866667	NA	NA	62.86953331	15.94829453	-1.97877694631258	5.22944125053054E-78	0.439994698163711	1.25675985871198	1.52191621801172	0.0000148467191297085	noG4	3
PF3D7_0603900	conserved Plasmodium protein, unknown function	0	0.0298961773481735	NA	NA	1.83565724966667	3.29450377433333	NA	NA	9.84174399	3.215016397	-1.60145728710352	1.73530684720334E-09	0.465002216159237	0.650831509776122	NA	NA	noG4	1
PF3D7_0604100	AP2 domain transcription factor	0.426335540083297	0.460508546754761	NA	NA	2.88902738333333	3.466783216	NA	NA	307.7830738	38.13313288	-3.01284195588351	1.56565583076235E-129	2.13866040846635	10.5954731236707	2.31689914451696	4.78365995829921E-27	noG4	3
PF3D7_0604800	RAP protein, putative	0.143421659174685	0.16190310348097	NA	NA	4.82577172233333	5.620704669	NA	NA	0.16596828	0.529220417	1.69687174040405	0.00442050283364837	0.297819411977361	0.127308294085167	NA	NA	noG4	4
PF3D7_0604900	conserved Plasmodium protein, unknown function	1.28154485110231	0.565715781087641	NA	NA	98.11320349	68.82900534	NA	NA	13.67107222	56.5321563	2.05874059611303	4.11168909878594E-22	1.89609341464955	1.19826384874492	NA	NA	noG4	4
PF3D7_0605000	50S ribosomal protein L24, putative	0	0.11538695846367	NA	NA	74.66675207	54.6547835266667	NA	NA	8.291347336	33.40156001	1.99742030808965	3.5084194288868E-18	0.483306411828058	0.951079471253795	NA	NA	noG4	4
PF3D7_0605200	conserved protein, unknown function	0	0.0290200846075665	NA	NA	19.5620079066667	7.052968113	-1.4654974935217	1.18147542789208E-12	26.77975125	36.68792867	NA	NA	0.208992321436329	0.569210041034347	NA	NA	noG4	7
PF3D7_0605300	serine/threonine protein kinase	0.667770775120255	0.649273485371402	NA	NA	35.9611906033333	10.3136645596667	-1.79680177703333	2.78448199286662E-24	58.78678094	78.23853677	NA	NA	1.94519674644062	1.5451099739409	NA	NA	noG4	7
PF3D7_0605400	calcium-binding protein, putative	0	0.209707418286669	NA	NA	11.0680347633333	5.213839871	-1.09106136798443	0.00261806368347432	25.5199431	16.24701038	NA	NA	0.115333238086826	0.216168504960982	NA	NA	noG4	7
PF3D7_0605500	cyclin dependent kinase binding protein, putative	0	0.0160442818435198	NA	NA	9.017258399	3.311041849	-1.44239335128704	4.23834942042719E-10	27.71014607	19.29433863	NA	NA	0.289850823433426	0.77862282927164	NA	NA	noG4	7
PF3D7_0605700	conserved Plasmodium protein, unknown function	0.0618708145352947	0	NA	NA	0.338089287	0	NA	NA	18.62323712	2.016760394	-3.21486580316352	8.65396125804787E-30	0.921605211845009	0.953215256767199	NA	NA	noG4	1
PF3D7_0605900	long chain polyunsaturated fatty acid elongation enzyme, putative	34.3287978530662	38.0329839567625	NA	NA	53.41561126	27.9930089433333	NA	NA	151.0361934	91.34457315	NA	NA	73.5176184210413	197.101079889195	1.42253578854518	3.48225051199405E-14	noG4	5
PF3D7_0606000	conserved Plasmodium protein, unknown function	83.6784409509071	97.6331862109349	NA	NA	14.9596259633333	21.5257244366667	NA	NA	74.65611094	17.41894851	-2.09899832008925	1.93393215154144E-96	71.0941326882709	80.0361034308724	NA	NA	G4	1
PF3D7_0606200	ubiquitin-conjugating enzyme E2 PEX4, putative	33.8288469349856	29.2559820727391	NA	NA	30.8136706133333	28.13387828	NA	NA	157.1654795	47.78564164	-1.71892772774816	1.22222073380491E-55	38.5891954846601	30.6782608807007	NA	NA	noG4	1
PF3D7_0606300	conserved Plasmodium protein, unknown function	0.287161280506205	0.4241839911579	NA	NA	2.35550536	1.373165331	NA	NA	96.34024147	17.21483346	-2.48957103140963	4.75654826342905E-41	1.52702928919746	3.23748071101224	NA	NA	noG4	1
PF3D7_0606700	coatomer alpha subunit, putative	56.7016486839218	60.1234094230006	NA	NA	45.61199751	45.2858440933333	NA	NA	109.5435628	54.60938382	-1.00365522737706	2.85834724225403E-25	47.8821614235394	46.1555617896819	NA	NA	noG4	1
PF3D7_0606800	VFT protein	13.0102557723213	12.0032103618533	NA	NA	46.8988325	14.9780010166667	-1.64254984360409	6.94189741615479E-20	333.5570866	237.7840837	NA	NA	17.1140034192136	13.3749760128237	NA	NA	noG4	7
PF3D7_0606900	glutaredoxin-like protein	125.577179643801	133.031508613362	NA	NA	269.403844466667	318.346282233333	NA	NA	71.07866547	149.4819514	1.07267129042759	5.51221387032639E-18	126.998549478105	107.754027633315	NA	NA	noG4	4
PF3D7_0607200	RING zinc finger protein, putative	0	0.0288151405072306	NA	NA	6.491468315	1.58472613833333	-2.0364767338696	9.30070637726239E-10	3.427023216	9.873574858	1.50873625258508	9.90707822025246E-10	0.383123381604656	0.260610624115671	NA	NA	noG4	4
PF3D7_0607300	uroporphyrinogen III decarboxylase	0	0	NA	NA	2.359778476	1.18545001433333	NA	NA	0.659268621	2.980350577	2.21949266291756	8.30495735818659E-06	0.209290031295925	0.174737534548604	NA	NA	noG4	4
PF3D7_0607600	spindle assembly abnormal protein 6, putative	0.017461227895949	0.0661817713618422	NA	NA	12.8915399433333	5.27784755233333	-1.28662564843647	9.98025632974206E-14	171.0181394	50.83796076	-1.74980444197571	6.14838878675001E-75	0.688310142504802	2.66901558875194	1.94503590030184	2.45427789486396E-07	noG4	6
PF3D7_0607700	conserved Plasmodium protein, unknown function	0.0176622563717654	0.0321821400818966	NA	NA	0.300478689	0.0801032443333333	-1.89608539064934	0.00237233325733783	40.54066735	8.059566424	-2.33030112634703	9.2462678356452E-90	0.235692308991797	1.36677478074765	2.58252095481739	5.84962648885458E-12	noG4	6
PF3D7_0607800	GTP-binding protein, putative	0	0	NA	NA	8.225881912	6.87835633366667	NA	NA	0.944136916	2.91497357	1.63244697154398	0.0000248067957816212	0.150817986574431	0.156710584148568	NA	NA	noG4	4
PF3D7_0607900	conserved Plasmodium protein, unknown function	0.0179500651302388	0.0738999408860643	NA	NA	20.9441245333333	20.26725294	NA	NA	3.117634159	8.586949181	1.44116889947388	7.14283192220565E-12	0.5261076801863	0.568435316940681	NA	NA	noG4	4
PF3D7_0608000	diphthine methyltransferase, putative	7.87497759949221	7.98296171529231	NA	NA	19.87127394	20.3301822266667	NA	NA	7.828291212	17.33751741	1.15556957085098	1.52732681558878E-13	10.7658061886926	4.50248924281744	-1.256575444105	3.14588716215061E-09	noG4	8
PF3D7_0608200	conserved Plasmodium protein, unknown function	0.193130878517829	0.0954548798538733	NA	NA	13.7543343166667	16.0965078133333	NA	NA	4.36101749	11.73505152	1.39317947165229	1.36713401828674E-06	0.515217472994809	0.225316333950388	NA	NA	noG4	4
PF3D7_0608310	sorting assembly machinery 50 kDa subunit, putative	23.736440054429	27.4250879340625	NA	NA	45.9564190333333	44.16865723	NA	NA	16.04600421	33.47438425	1.06357533446848	7.45083156118998E-12	27.2529167163066	23.2140713242266	NA	NA	noG4	4
PF3D7_0608700	T-complex protein 1 subunit zeta	135.455607382582	119.032723028196	NA	NA	380.366240766667	475.221159133333	NA	NA	47.39874695	121.6338053	1.36339369054707	6.02682785033649E-33	137.282292362774	101.874467011955	NA	NA	noG4	4
PF3D7_0608800	ornithine aminotransferase	78.2206512367782	63.2044839960107	NA	NA	2054.93198633333	3448.46016433333	NA	NA	622.8128784	1275.909039	1.03489589590742	1.42555720345935E-18	202.999461991404	87.7190118081992	-1.21067287048947	6.7673618766192E-16	G4	8
PF3D7_0608900	conserved Plasmodium protein, unknown function	0.276897541776645	0.276744125061303	NA	NA	8.00176126733333	11.5969685636667	NA	NA	29.70888506	14.74567318	-1.01127788404277	1.5907400642332E-16	0.456364360684858	0.9199906745195	NA	NA	G4	1
PF3D7_0609200	citrate synthase-like protein, putative	5.76457231993795	6.10522450177225	NA	NA	11.029191563	14.5983639033333	NA	NA	19.8051651	5.415351604	-1.87437055905601	2.24794316512738E-26	6.21762372965488	6.09013965153348	NA	NA	noG4	1
PF3D7_0609400	mitochondrial cardiolipin synthase, putative	1.09087355558335	0.537518206469079	NA	NA	5.389074875	8.53982411766667	NA	NA	1.433237812	1.89415036	NA	NA	1.58362679908243	0.496944781690237	-1.68324070164197	0.0038177180958525	noG4	8
PF3D7_0609500	conserved Plasmodium protein, unknown function	0.143366030232327	0.10078602066677	NA	NA	0.155669725666667	0.0636333046666667	NA	NA	0.524655503	0.168752423	-1.65702540785707	0.00300560847573833	0.438949090619115	0.190562272361063	NA	NA	noG4	1
PF3D7_0609600	conserved Plasmodium protein, unknown function	0	0	NA	NA	0.493194119333333	0.0844098043333333	-2.54065203745003	0.000430186584070953	1.344039405	0.664407634	-1.01708330882244	0.00327998493989907	0.0313884756895625	0.077863782847972	NA	NA	noG4	6
PF3D7_0609700	conserved Plasmodium protein, unknown function	110.897956305263	117.512038105236	NA	NA	6.40295688866667	20.4731485033333	1.67577269027334	4.3399200384952E-22	41.80751352	5.512384655	-2.92322860853769	1.86017433629951E-133	57.0871996897319	90.6082413162591	NA	NA	noG4	1
PF3D7_0609800	palmitoyltransferase DHHC2, putative	1.35287899000726	2.38371692031652	NA	NA	8.49595266533333	3.01210149733333	-1.4849170607103	8.0706737220849E-08	343.8429293	76.28726542	-2.17248065196263	8.99186121092143E-52	3.45227953275671	10.300643976318	1.57740735386821	2.31424046697886E-08	G4	6
PF3D7_0609900	conserved Plasmodium protein, unknown function	19.0408206595434	19.6049891942082	NA	NA	7.20367778	9.12595617433333	NA	NA	9.507258612	4.350867651	-1.12672423606213	3.33119807739377E-15	12.9361363136284	18.3801786624346	NA	NA	noG4	1
PF3D7_0610400	histone H3	36.3841585731728	30.9903739351275	NA	NA	15073.43606	7294.648773	-1.04713407841828	5.66344789977412E-13	114472.4366	31331.2119	-1.86932555724333	2.5762283100507E-10	634.675905510026	1452.73757914712	1.19487766671481	1.57381852001721E-07	noG4	6
PF3D7_0610500	peptidyl-tRNA hydrolase PTRHD1, putative	13.5884033438876	11.2706941165421	NA	NA	27.7149212	32.1466146	NA	NA	3.686115629	16.67579823	2.12389199567881	1.35850350303766E-10	14.6551460531368	9.1483436509315	NA	NA	noG4	4
PF3D7_0610600	calcium-dependent protein kinase 2	0.854861745193921	0.750734160426585	NA	NA	51.16485398	51.61419992	NA	NA	71.38273791	28.47205778	-1.32462048457061	2.32970347381302E-33	1.8465066404033	1.25030335481583	NA	NA	noG4	1
PF3D7_0610700	conserved Plasmodium protein, unknown function	76.5357206425362	87.2484495659077	NA	NA	133.1130727	125.3598604	NA	NA	18.892191	48.1617113	1.35433751047257	3.02697361376372E-17	82.3836999570177	85.9247868321178	NA	NA	noG4	4
PF3D7_0610800	transketolase	79.9900246623207	79.7230870108424	NA	NA	134.423527733333	135.9925474	NA	NA	20.4852022	49.73314788	1.28771660722966	1.83712858720124E-18	88.6543015020113	78.221226192975	NA	NA	noG4	4
PF3D7_0611100	succinate dehydrogenase subunit 3, putative	0	0	NA	NA	172.786743733333	60.24324802	-1.51362849193022	1.64004797833735E-15	669.8944355	728.3707116	NA	NA	5.74321586153867	10.8955827357372	NA	NA	noG4	7
PF3D7_0611600	basal complex transmembrane protein 1	6.30242632258463	6.8613193200782	NA	NA	3.45618517866667	2.06344911333333	NA	NA	145.3374334	31.02338918	-2.2276217788963	5.59687959434065E-116	6.14538092478389	7.9376298306223	NA	NA	noG4	1
PF3D7_0611700	60S ribosomal protein L39	590.824743488214	482.036185938864	NA	NA	688.465425766667	933.6729031	NA	NA	336.4888337	684.3049167	1.02345893006278	1.17116003823259E-11	574.062064445447	423.687904856819	NA	NA	G4	4
PF3D7_0611900	lsm12, putative	2.0740264349829	2.07162249484237	NA	NA	221.542342733333	226.0494261	NA	NA	38.44104418	86.43436401	1.16772560165865	1.28776244156671E-17	9.14243589304306	8.71583478393793	NA	NA	noG4	4
PF3D7_0612000	conserved Plasmodium protein, unknown function	7.63364580965507	6.40283865286062	NA	NA	40.9899571133333	14.5181702	-1.48630614726315	9.64850809892098E-11	63.97311646	103.4493506	NA	NA	9.94530657713895	7.79358206973279	NA	NA	noG4	7
PF3D7_0612200	leucine-rich repeat protein	0.229356337247585	0.607753148461736	NA	NA	4.300092684	1.90179505366667	-1.18769267783238	0.0000006263917788821	72.42960871	27.40733023	-1.40220554112489	9.45564204842718E-22	1.46661519032917	4.4716965175423	1.61721566681036	1.4357609437291E-09	noG4	6
PF3D7_0612500	conserved Plasmodium protein, unknown function	22.3261007394115	16.0960983021541	NA	NA	23.00026646	34.0344576666667	NA	NA	25.88900644	22.15450378	NA	NA	24.1774482202464	11.6447733846194	-1.05161000086526	0.00102428235003731	G4	8
PF3D7_0612600	cytoplasmic tRNA 2-thiolation protein 1, putative	38.2100207339977	37.2595921383454	NA	NA	41.5100732166667	53.1836939566667	NA	NA	100.4984405	46.10551434	-1.12515994819642	4.42828191797037E-19	32.3244420518068	24.1584763011718	NA	NA	noG4	1
PF3D7_0612700	6-cysteine protein P12	0.437745516319098	0.984288553676501	NA	NA	2.13583391266667	1.40928321766667	NA	NA	161.026685	37.9587575	-2.08482463063938	3.8157061366258E-65	1.87459037164581	7.15672340753486	1.97906321601068	3.08071541030992E-06	noG4	3
PF3D7_0613000	conserved Plasmodium protein, unknown function	0.0957738639958617	0.275163447148619	NA	NA	232.211588666667	101.71075567	-1.18984112513615	2.01682914211599E-13	79.05729353	241.5312515	1.60941948310698	2.7822969723999E-42	1.0323797063706	1.56700626036945	NA	NA	noG4	4
PF3D7_0613200	conserved Plasmodium protein, unknown function	1.25703473272732	1.32739923343948	NA	NA	105.901667753333	34.6031867466667	-1.60831837805231	1.56340265076198E-15	129.2170632	271.938494	1.07340731328641	3.33537555880723E-16	2.82094228334594	6.25352849846884	NA	NA	noG4	4
PF3D7_0613300	rhoptry protein ROP14	0.148443580069771	0.195698073962443	NA	NA	0.340480000666667	0.138338962	NA	NA	53.05523584	5.037028747	-3.3967948257396	2.3363840200894E-196	0.630152404816378	3.8663687459384	2.64518508366285	6.2846669413565E-16	G4	3
PF3D7_0613400	50S ribosomal protein L18, apicoplast, putative	0	0.536219415113227	NA	NA	237.028403733333	153.549939866667	NA	NA	668.4618519	639.6525384	NA	NA	6.93277591975645	15.2279825250226	1.13774469055475	0.000553645687970666	noG4	5
PF3D7_0613600	conserved Plasmodium protein, unknown function	0	0.117525208910886	NA	NA	4.84096755733333	4.30300632866667	NA	NA	25.90431039	5.39434495	-2.26500718169278	1.9837612962707E-77	0.591131112195404	3.23138166810091	2.41908554893853	7.22390476898736E-13	noG4	3
PF3D7_0613800	AP2 domain transcription factor, putative	0.137012999189248	0.276377357611609	NA	NA	9.371407284	3.18290380266667	-1.55929381267795	7.40880231442676E-16	172.2803108	53.83275809	-1.67815988222408	6.1948900965288E-43	1.20533298888994	7.28164417529252	2.59876864758657	8.66226432836201E-47	noG4	6
PF3D7_0613900	myosin E, putative	1.57095109216676	5.88181507513101	1.89759525054197	8.90773202791636E-13	2.03407389933333	2.51443943066667	NA	NA	53.47026566	6.007019319	-3.15475845742099	1.6727722487411E-116	4.11547582904742	30.7262090148994	2.90502636016928	1.77600439154435E-70	noG4	3
PF3D7_0614100	conserved Plasmodium protein, unknown function	1.54473496440305	1.75138443265504	NA	NA	2.138740688	1.93527750466667	NA	NA	30.66600762	4.811916492	-2.67337542835663	5.98517739515892E-75	1.62682492211556	2.17729110176135	NA	NA	noG4	1
PF3D7_0614300	major facilitator superfamily-related transporter, putative	57.0397871568828	59.2950500377967	NA	NA	77.06186562	70.69452643	NA	NA	164.7519319	142.7334041	NA	NA	68.2263709938666	33.2281134349758	-1.03805976788672	2.28819329215343E-14	noG4	8
PF3D7_0614600	conserved Plasmodium protein, unknown function	0	0.0711485955422215	NA	NA	0.328699938666667	0.0983024216666667	NA	NA	9.629754814	1.565802762	-2.61896813665916	3.17371672498608E-23	0.0224746479042583	0.270802466794853	NA	NA	noG4	1
PF3D7_0614700	conserved Plasmodium protein, unknown function	0.247471013626651	0.211650852225135	NA	NA	1.40733604533333	1.15495697266667	NA	NA	179.5398535	17.0002658	-3.39962141870795	4.65543454963181E-213	1.60957337159622	4.8188900959104	1.56236579198252	4.38119192726492E-06	noG4	3
PF3D7_0614800	endonuclease III-like protein 1, putative	0.0402419463923393	0.0999223230615817	NA	NA	59.56699173	75.04684451	NA	NA	40.12961201	28.19741839	NA	NA	0.71011494627055	2.45590305406948	1.75003229254445	0.00379947954359739	noG4	5
PF3D7_0614900	conserved Plasmodium membrane protein, unknown function	0.0649755885183501	0.0854432676593876	NA	NA	16.6333174866667	12.4868881066667	NA	NA	118.4975885	50.20845605	-1.23919024371272	1.1967174354455E-39	1.24372652002649	3.52877005673366	1.5369633443427	8.69042876778309E-06	noG4	3
PF3D7_0615500	cdc2-related protein kinase 5	2.2169311920079	1.89635664649641	NA	NA	56.68521451	20.9524010466667	-1.43783061087445	2.25375489155163E-21	345.7666199	243.9527584	NA	NA	4.326871301558	7.98993827346203	NA	NA	noG4	7
PF3D7_0615800	conserved oligomeric Golgi complex subunit 4, putative	0.132894752475534	0.424933119569718	NA	NA	14.7772203733333	10.806828787	NA	NA	27.88557243	20.18334816	NA	NA	0.270198229761647	0.875610764080158	1.74571971395508	0.00365115399916205	noG4	5
PF3D7_0616200	kinetochore protein NDC80, putative	0.137659280823286	0.389589962801784	NA	NA	44.7382424466667	40.79374179	NA	NA	131.9586504	53.7139097	-1.29696809930205	1.99073972143442E-42	1.17504106706148	3.2776430252026	1.50759725744467	0.000054203063605805	noG4	3
PF3D7_0616500	TRAP-like protein	0.452339986374606	0.557442156094803	NA	NA	0.528757881666667	1.20794801866667	1.14980465275263	0.00963726468507041	0.34067428	0.224038524	NA	NA	0.37775726680188	0.478655715908137	NA	NA	noG4	2
PF3D7_0616700	ras GTPAse, putative	0.432349135668135	0.634515536581094	NA	NA	7.28409355666667	8.723010919	NA	NA	1.260005055	4.379192745	1.78014098920923	7.72773020941662E-07	0.65223844206826	0.506432649133352	NA	NA	noG4	4
PF3D7_0617000	mitochondrial import receptor subunit TOM40, putative	99.5940304954874	77.4347944769017	NA	NA	242.200287766667	298.990080233333	NA	NA	13.19860974	65.58824091	2.32234739423099	8.19287199524143E-58	101.992726593665	58.6782742230559	NA	NA	noG4	4
PF3D7_0617100	AP-2 complex subunit alpha, putative	27.5687503426934	31.3051744183769	NA	NA	22.1100111033333	29.3297372833333	NA	NA	21.30231392	8.129617998	-1.38738169535015	6.98362028980475E-26	17.0901387937097	20.4072788500466	NA	NA	noG4	1
PF3D7_0617300	conserved Plasmodium protein, unknown function	7.9009451344041	5.72660774416152	NA	NA	19.8693562766667	8.66971742433333	-1.19632504573565	1.22461463991598E-07	358.0074291	113.7518092	-1.65434521272334	1.79600323220619E-62	8.14094193455908	11.1285575910532	NA	NA	noG4	6
PF3D7_0617400	erythrocyte membrane protein 1, PfEMP1	45.92513873583	33.6042679923764	NA	NA	0.450948412	0.693242896666667	NA	NA	1.028799636	0.31160945	-1.72062280224862	3.75506414622286E-09	48.5687375662853	26.6785426373122	NA	NA	noG4	1
PF3D7_0617600	stevor	0.344750871685203	0	NA	NA	44.90660692	79.2126530533333	NA	NA	0.797272731	2.643364924	1.74772098806701	0.00255239027607456	0.443804866988699	0.264895879391981	NA	NA	noG4	4
PF3D7_0617800	histone H2A	207.508405113593	154.2456292283	NA	NA	17279.7668166667	8118.97478233333	-1.08971123974891	4.97289371129347E-14	104143.4805	41534.28728	-1.32619449124629	2.82659476560438E-07	888.563342168182	1904.51109233236	1.09995326907427	9.04483999570439E-08	noG4	6
PF3D7_0617900	histone H3 variant	5265.74170432035	3616.54496276103	NA	NA	23913.7986266667	15219.97635	NA	NA	78449.10466	26859.9058	-1.54629276294489	3.73872741140736E-28	7373.68004048674	6766.4286617359	NA	NA	noG4	1
PF3D7_0618000	conserved Plasmodium membrane protein, unknown function	1.00699685201957	0.964068810980585	NA	NA	0.308710036	0.232764897333333	NA	NA	88.79087557	7.517646258	-3.56208847988116	6.46384618055144E-215	2.47174047268245	9.04386781670142	1.86586376664598	8.27341459203558E-14	noG4	3
PF3D7_0618100	conserved Plasmodium protein, unknown function	0.363920019919229	0.225573480318138	NA	NA	20.1019823933333	20.33003146	NA	NA	9.856731325	7.420958052	NA	NA	0.753269222422198	2.12745006565015	1.49495275809963	0.00108614769986552	noG4	5
PF3D7_0618200	conserved protein, unknown function	483.749477819257	439.837014595056	NA	NA	642.643990133333	748.602957866667	NA	NA	202.6022167	427.2183663	1.07650885719008	2.91546588613876E-24	458.595260632726	271.843628008236	NA	NA	noG4	4
PF3D7_0618300	60S ribosomal protein L27a, putative	1097.22294022245	1041.3607845822	NA	NA	1336.24999733333	1700.61522733333	NA	NA	425.8811356	1181.56065	1.47221725879927	6.92718107259981E-31	1389.17618500715	767.758646993263	NA	NA	noG4	4
PF3D7_0618500	malate dehydrogenase	0.329202282759796	0.248628089279836	NA	NA	22.5701363466667	4.06823919433333	-2.45996852417109	5.69501754936999E-19	137.6603035	107.8371694	NA	NA	2.1581188526928	2.39674006951735	NA	NA	noG4	7
PF3D7_0619100	conserved Plasmodium protein, unknown function	5.79736875178187	5.26479308141779	NA	NA	11.202924821	12.9503155166667	NA	NA	19.82801049	11.94002131	NA	NA	5.98443062419642	2.58149180365323	-1.20968933645247	0.000300968616728082	noG4	8
PF3D7_0619600	conserved Plasmodium protein, unknown function	0.163707896535378	0.210851160804578	NA	NA	3.357260118	3.86804158833333	NA	NA	0.80173719	2.069181331	1.32011290276479	0.000434306994122976	0.102907240465365	0.0938170166371853	NA	NA	noG4	4
PF3D7_0619700	conserved protein, unknown function	2.05191769422231	1.76778241533353	NA	NA	9.654311315	6.267105373	NA	NA	110.0576087	38.44364112	-1.51725759890372	3.74451764462233E-45	2.38273232309717	3.36997570975699	NA	NA	noG4	1
PF3D7_0620100	ATP synthase-associated protein, putative	0	0	NA	NA	6.63564001866667	5.219980782	NA	NA	6.5868828	13.20036238	1.02618607741723	0.00199347098510825	0.317748877869675	0.209644304610047	NA	NA	noG4	4
PF3D7_0620200	conserved Plasmodium protein, unknown function	0.0478976506204413	0.104097812167018	NA	NA	0.0728539993333333	0.549125284666667	NA	NA	2.802769989	0.674041411	-2.04602083486773	0.000179809971192426	0.0627057886796353	0.567733467455667	NA	NA	noG4	1
PF3D7_0620300	conserved Plasmodium protein, unknown function	0.191716920687191	0.194616755141373	NA	NA	2.678359437	3.66571833933333	NA	NA	21.10105902	2.024573388	-3.38045246369457	3.19900258211043E-58	0.540612883448054	1.40940193730283	NA	NA	noG4	1
PF3D7_0620400	merozoite surface protein 10	0.16894541912654	0.147290415849101	NA	NA	0.994248374	0.217538282666667	-2.21795481881423	0.00354613152515086	157.774278	8.688984534	-4.18033582082864	8.09561236501762E-211	2.11464188273084	9.06057616629245	2.11141965013854	7.20602505382448E-12	noG4	6
PF3D7_0620700	DnaJ protein, putative	1.3376926453373	1.41115189748849	NA	NA	14.2915322066667	6.72882235066667	-1.0844957452414	2.62889443345423E-06	98.44559921	24.67465319	-1.99498477178304	2.42472572783983E-66	3.09593905253806	3.85654912983025	NA	NA	noG4	6
PF3D7_0620800	tRNA Alanine	4.63027964893554	2.32240847959505	NA	NA	219.061559033333	336.710036233333	NA	NA	59.6093912	232.975492	1.94812595679173	2.41998320952281E-12	18.3750184545946	9.49486516880474	NA	NA	noG4	4
PF3D7_0620900	tRNA Leucine	0.541905276430177	0.619919153292247	NA	NA	70.65863831	105.988318933333	NA	NA	13.76166771	36.76742127	1.44542266108412	0.00599781879139917	5.85583596067013	2.15335367768001	NA	NA	noG4	4
PF3D7_0621100	conserved Plasmodium protein, unknown function	1.39828963960188	1.20174129537793	NA	NA	1.893957082	1.24103626433333	NA	NA	101.9244565	12.13466109	-3.06962227675309	3.46886123459115E-131	2.27394606191202	3.49134988692689	NA	NA	noG4	1
PF3D7_0621200	pyridoxine biosynthesis protein PDX1	573.528276189508	566.701523228136	NA	NA	784.800733066667	2569.60744533333	1.71102930251129	8.53075124875976E-34	20.64894179	127.1777138	2.62347191493686	1.9956757774508E-87	843.735400547784	407.545393960074	-1.05018902498952	1.85754763413149E-10	noG4	4
PF3D7_0621300	mRNA-binding protein PUF3	84.2567035050564	88.0174760760312	NA	NA	29.9743788633333	60.3259083533333	1.00767666539753	2.11480909729843E-10	1.815232156	4.995670395	1.48629097446214	2.42641611232678E-08	47.2034333974589	48.3182174122064	NA	NA	noG4	4
PF3D7_0621400	Pf77 protein	8.96217436569566	11.2842593600914	NA	NA	0.673157676333333	1.79237987433333	1.38356211305018	0.00270586845855944	19.92348267	3.259493429	-2.61124198156293	2.24310755480749E-52	7.6030252839708	6.10025523089099	NA	NA	noG4	1
PF3D7_0621700	conserved Plasmodium protein, unknown function	0.784572526940635	0.919874868051571	NA	NA	7.03879653033333	11.637576	NA	NA	1.170979565	2.832282522	1.27374155510438	2.40580892798581E-08	0.581112835405708	0.573757994377045	NA	NA	noG4	4
PF3D7_0621800	nascent polypeptide-associated complex subunit alpha, putative	768.972943829404	738.116804380713	NA	NA	1144.22946	1603.60982733333	NA	NA	91.98656189	380.7779999	2.05098505245998	1.94396948984537E-92	837.166651299181	648.358967434524	NA	NA	noG4	4
PF3D7_0622100	conserved Plasmodium protein, unknown function	4.50993400142577	5.75162311679512	NA	NA	0.371936033666667	0.714754458333333	NA	NA	1.468666674	0.715648291	-1.04281337360451	0.00130205698683784	3.75701041458404	3.29018009264709	NA	NA	noG4	1
PF3D7_0622200	radical SAM protein, putative	268.655837090128	228.264817561718	NA	NA	87.5499450933333	162.768788366667	NA	NA	13.19067846	27.64031709	1.0729025248254	7.41118913194039E-16	175.896516511953	142.202467562118	NA	NA	noG4	4
PF3D7_0622300	vacuolar transporter chaperone, putative	1.28198662188695	2.08591598369451	NA	NA	7.00964630866667	3.690635738	NA	NA	0.610655499	1.942367321	1.7028851299534	6.54266370385702E-06	1.33772150762811	1.03242253954552	NA	NA	noG4	4
PF3D7_0622400	conserved protein, unknown function	1.30906496524739	1.65291814009153	NA	NA	146.741048566667	119.642024333333	NA	NA	48.32745442	104.8103397	1.10815048463675	1.22421511089482E-12	1.65941823621046	1.51094851594476	NA	NA	noG4	4
PF3D7_0622500	RNA methyltransferase, putative	1.86659703566192	1.15572659008025	NA	NA	4.49008815066667	6.297330894	NA	NA	3.674629046	1.660729823	-1.14567077602195	0.00380998745677596	2.77457059271922	0.772905553160131	-1.81325245822624	0.000677281669135446	noG4	1
PF3D7_0622600	cytochrome b-c1 complex subunit 9, putative	0	0.118956964892824	NA	NA	25.81424027	10.262396764	-1.31888472357231	6.7917780565562E-07	59.69702337	55.25289606	NA	NA	0.856413890684972	1.34880753661206	NA	NA	noG4	7
PF3D7_0622900	AP2 domain transcription factor AP2Tel	81.8067417537527	97.5984833827035	NA	NA	8.047716503	9.31301714766666	NA	NA	8.033339116	2.177828531	-1.88204861126304	3.01423775422078E-31	45.1028733001755	74.0207375516269	NA	NA	noG4	1
PF3D7_0623200	ferredoxin--NADP reductase	22.592651244589	19.8857692769718	NA	NA	26.6128144233333	31.04610759	NA	NA	3.563136906	15.967536	2.20744388676388	4.91813722067662E-17	18.5047164907197	15.1941807963415	NA	NA	noG4	4
PF3D7_0623300	EGF-like membrane protein, putative	0.0459058867186287	0	NA	NA	46.3155353066667	18.93041447	-1.28897230361703	2.99607859073211E-15	46.31130385	82.19334266	NA	NA	0.383293654335843	1.25906290578941	NA	NA	noG4	7
PF3D7_0623400	MEI2-like RNA-binding protein, putative	0.0337898847345397	0.168485253727921	NA	NA	1.26387535833333	0.303312549666667	-2.04524948239553	0.0077803721454694	2.4601126	3.320170609	NA	NA	0.296401929331746	0.366238163664917	NA	NA	noG4	7
PF3D7_0623800	tyrosine kinase-like protein, putative	489.63523968009	456.522610659697	NA	NA	32.0025728366667	74.8675642466667	1.22549022253247	6.96590801108617E-13	6.93522866	4.682449992	NA	NA	311.923242403186	363.899933236044	NA	NA	noG4	2
PF3D7_0623900	ribonuclease H2 subunit A, putative	3.41766705725201	7.21135164981479	NA	NA	80.6637175266667	58.2844431233333	NA	NA	24.84700138	57.76679238	1.22145989010914	3.39414348470088E-17	18.1838204092974	10.0475456517549	NA	NA	noG4	4
PF3D7_0624500	anaphase-promoting complex subunit 11, putative	7.04223751291914	4.73899809542978	NA	NA	329.311923566667	120.099835266667	-1.45466053144773	8.49015926937638E-22	1838.647361	681.4867827	-1.43161230460297	3.24155769315248E-44	16.6343584227981	27.2832483546395	NA	NA	noG4	6
PF3D7_0624600	SNF2 helicase, putative	245.137841953973	273.103615484568	NA	NA	122.153997533333	168.0960785	NA	NA	148.1833562	68.15208525	-1.12060511933774	9.18780480374313E-23	134.424532984057	186.103347197639	NA	NA	noG4	1
PF3D7_0624700	N-acetylglucosaminyl-phosphatidylinositol de-N-acetylase, putative	0	0	NA	NA	20.8635198366667	4.92383933133333	-2.07663741407381	4.54497830155286E-22	36.83609967	43.44381052	NA	NA	0.0769499377425081	0.469110670721809	NA	NA	noG4	7
PF3D7_0624900	GAS8-like protein, putative	0.0578523964831901	0.0481711036851746	NA	NA	6.53991089466667	2.30876589866667	-1.49287377654762	5.36223008879742E-10	1.866164352	4.932962945	1.39179220452118	6.95440878062659E-08	0.1869624951647	0.252834317537998	NA	NA	noG4	4
PF3D7_0625000	sphingomyelin synthase 1, putative	0	0	NA	NA	0.524784550333333	0.120049393666667	NA	NA	10.46666099	4.139964046	-1.33165739218293	4.99225654516916E-11	0.21965461734951	0.623227600345413	NA	NA	noG4	1
PF3D7_0625200	conserved Plasmodium protein, unknown function	0	0.042863899968349	NA	NA	11.174632415	9.89849742333333	NA	NA	57.55185864	27.6239495	-1.0571779058058	5.33921917273876E-16	0.738156657075466	1.1774892395449	NA	NA	G4	1
PF3D7_0625400	conserved Plasmodium protein, unknown function	182.975021184185	173.043808148411	NA	NA	27.08078543	44.8380632666667	NA	NA	21.55847629	9.328966352	-1.20929983295169	2.14051791116512E-10	200.554751681231	155.621151382007	NA	NA	noG4	1
PF3D7_0625700	conserved protein, unknown function	14.04933842847	10.4713623210155	NA	NA	181.509805633333	132.298970133333	NA	NA	132.291963	266.2163404	1.00714371542826	8.10948448441686E-14	18.134961895851	8.28399363653982	-1.14097066296977	0.00417701686775594	noG4	8
PF3D7_0625900	conserved Plasmodium protein, unknown function	0	0.0632138684266257	NA	NA	3.62164942666667	1.17933206233333	-1.61924548566853	0.000412287792902404	0.338797914	0.927915534	NA	NA	0	0.230142118673771	NA	NA	noG4	7
PF3D7_0626100	oxidoreductase, short-chain dehydrogenase family, putative	1.46683499724041	0.944069654203949	NA	NA	28.01670055	16.6426583633333	NA	NA	9.717290133	22.90535293	1.23318962022341	3.18968876780165E-18	1.66540516392223	1.04004086198954	NA	NA	noG4	4
PF3D7_0626300	3-oxoacyl-acyl-carrier protein synthase I/II	0.0261872853335859	0	NA	NA	6.536858131	1.31950421666667	-2.31759711553282	1.52289972925196E-14	2.483846186	9.399836973	1.92058457505527	2.27212849348855E-14	0.58229397751666	0.27299997319143	NA	NA	noG4	4
PF3D7_0626400	CRAL/TRIO domain-containing protein, putative	0.499862524966509	0.345555380261108	NA	NA	13.0865014533333	6.491838657	-1.01236735671485	1.72366259668257E-09	49.92291884	20.67240945	-1.27205118974649	5.26815113073812E-32	0.801824073370155	2.28736308013522	1.51519219714246	0.0000276799897810783	noG4	6
PF3D7_0626600	conserved Plasmodium protein, unknown function	5.1088413555587	4.36097553817773	NA	NA	11.9457347333333	10.9752137876667	NA	NA	6.954260685	14.27698247	1.01324557420603	0.00304557508404717	8.17374371559255	4.41519951750134	NA	NA	noG4	4
PF3D7_0626700	ATPase	52.6152233836959	51.0526995057926	NA	NA	74.96197467	62.7076026866667	NA	NA	16.52627643	38.59047178	1.22299517453059	2.95690011808298E-10	59.8213865382556	50.196199674499	NA	NA	noG4	4
PF3D7_0626800	pyruvate kinase	447.453561653599	391.937368834097	NA	NA	1493.98845933333	1305.074382	NA	NA	237.9695435	788.2812142	1.72858086948409	4.68524882725644E-72	465.779086652375	336.28162262351	NA	NA	noG4	4
PF3D7_0627100	ankyrin-repeat protein, putative	66.2339597941924	76.2526402709069	NA	NA	33.4656757166667	43.07630602	NA	NA	36.01519751	16.7424026	-1.10471553108648	1.30859463723775E-24	36.83153824797	59.8979992666657	NA	NA	noG4	1
PF3D7_0627200	myosin light chain, putative	1.71899437085403	1.16434863444697	NA	NA	6.42225938366667	2.15676681966667	-1.56914689704342	8.74738307717626E-07	20.96423015	29.36563928	NA	NA	2.31483068381987	1.4693781924147	NA	NA	noG4	7
PF3D7_0627400	mitochondrial import inner membrane translocase subunit TIM22, putative	21.3988947918994	15.1097239779921	NA	NA	91.0423442633333	72.40773861	NA	NA	39.05896148	78.39733121	1.00862855159777	9.39487463667584E-12	25.8190816919298	15.1920850698337	NA	NA	noG4	4
PF3D7_0627500	protein DJ-1	321.2390875343	254.462313640256	NA	NA	709.287519666667	526.9009191	NA	NA	48.49847648	296.1253284	2.60894045581213	1.94923213468467E-100	366.175304070089	206.310417938099	NA	NA	noG4	4
PF3D7_0627600	conserved Plasmodium protein, unknown function	7.28057888488358	8.37349584250926	NA	NA	13.8806635266667	10.2392726583333	NA	NA	0.797014013	3.274033208	2.09789274092648	0.0000305504298512682	6.78345326770401	4.64096072957343	NA	NA	noG4	4
PF3D7_0628000	6-pyruvoyltetrahydropterin synthase	1.39376525167257	1.69773873712679	NA	NA	28.2564777766667	29.63995715	NA	NA	1.596849855	5.884401382	1.9265252023177	0.000540419478821719	1.21244677390579	1.44051111689145	NA	NA	noG4	4
PF3D7_0628100	HECT-domain (ubiquitin-transferase), putative	0.0493247449872107	0.120163807664879	NA	NA	0.271154653	0.136863342	NA	NA	54.85811194	4.844468542	-3.50110517318459	1.01512084223068E-169	0.678870128075951	4.65220136131368	2.7757367326356	5.01390806577032E-55	noG4	3
PF3D7_0628300	choline/ethanolaminephosphotransferase, putative	18.9695212456835	18.5568317001722	NA	NA	144.159647133333	91.7354644266667	NA	NA	218.3061361	168.8535245	NA	NA	32.6741500347272	98.7659983533796	1.59462277716595	1.41257068934982E-21	noG4	5
PF3D7_0628500	conserved Plasmodium protein, unknown function	2.79313660058503	3.07739927456689	NA	NA	11.108956466	7.63316692166667	NA	NA	1.230529387	4.138387652	1.72248046241292	0.000317625168694658	2.43399675167939	1.79720445326991	NA	NA	noG4	4
PF3D7_0628900	RAP protein, putative	0.046904283722274	0.0220122202678117	NA	NA	9.25986375766667	11.4501956833333	NA	NA	1.107698289	2.973840054	1.42843201592115	3.8896118754094E-09	0.112208674405399	0.158725047156753	NA	NA	noG4	4
PF3D7_0629000	glucosamine 6-phosphate N-acetyltransferase	0.120771829972895	1.09197922639034	NA	NA	13.7761945466667	17.03231041	NA	NA	5.288844644	12.70449063	1.26373207511698	1.72175941632376E-06	0.389237891114293	0.795133457338736	NA	NA	noG4	4
PF3D7_0629300	phospholipase, putative	1.93856073168221	2.94597325752279	NA	NA	1.195832708	2.07414359433333	NA	NA	31.52156554	2.597636751	-3.60211872588054	5.67484020345448E-120	3.44956022432881	10.0786014666081	1.55622364404617	2.00519442696944E-10	noG4	3
PF3D7_0629400	polyadenylate-binding protein 3, putative	0.116455729820078	0.205147101614027	NA	NA	58.9019147733333	63.1634382766667	NA	NA	11.37752769	23.07180475	1.0178639730945	5.09844452692633E-12	0.687046504831702	1.20471154772069	NA	NA	noG4	4
PF3D7_0630100	conserved Plasmodium protein, unknown function	0.902504627686644	1.46952838275688	NA	NA	1.12611515133333	2.888881816	1.32515274198589	0.000310428754492692	1.116409899	0.914472275	NA	NA	1.58689823814134	1.42644614317753	NA	NA	noG4	2
PF3D7_0630300	DNA polymerase epsilon catalytic subunit A, putative	0.0162021932312131	0.0425897789711597	NA	NA	8.862691123	4.80243629766667	NA	NA	5.74209152	6.107211434	NA	NA	0.241518818473293	0.579066961979655	1.28182232601339	0.00442730783117447	noG4	5
PF3D7_0630400	conserved Plasmodium protein, unknown function	0	0.0349035405972957	NA	NA	0.0228941326666667	0.051417397	NA	NA	20.18328225	3.143426953	-2.67842464777731	6.67997677869467E-33	0.095107991031395	0.0575262272603423	NA	NA	noG4	1
PF3D7_0630500	ribosome biogenesis protein YTM1, putative	29.7267159918853	31.0826005255551	NA	NA	49.4185975633333	72.30046784	NA	NA	4.952867509	12.71818078	1.3498888124235	9.4208771437643E-11	29.4921577120432	25.8203993655249	NA	NA	noG4	4
PF3D7_0630600	conserved protein, unknown function	9.23975666538118	9.13380767969464	NA	NA	15.8813972733333	15.7981390933333	NA	NA	62.45563056	30.93709484	-1.01319839337854	1.93673117194408E-23	6.83918200209487	7.78169983140691	NA	NA	noG4	1
PF3D7_0630700	bifunctional methylenetetrahydrofolate dehydrogenase/cyclohydrolase, putative	5.47149231508312	5.03230837614522	NA	NA	9.97059907766667	10.1204161756667	NA	NA	8.648701965	10.69726882	NA	NA	8.43612324738321	4.17137170333681	-1.01782390771037	0.000170841799152394	noG4	8
PF3D7_0630800	TPH domain-containing protein, putative	0.900169479819413	0.645947209093898	NA	NA	0.577538027333333	0.706001842666667	NA	NA	1.732197234	0.51426447	-1.76663016468385	0.0000300733109332683	0.913481247867487	0.472165116542513	NA	NA	noG4	1
PF3D7_0631900	stevor	0.0517002696801777	0	NA	NA	10.3292915516667	27.3733102566667	1.38648178896815	2.24064397927706E-11	0.155053081	0.188107175	NA	NA	0.0543939537748047	0	NA	NA	noG4	2
PF3D7_0632500	erythrocyte membrane protein 1, PfEMP1	62.0527882149832	52.895201524835	NA	NA	0.372701597	0.866688544	1.22109525213402	5.01084792342415E-06	0.473910603	0.302720166	NA	NA	59.0933682793946	34.7887965973435	NA	NA	G4	2
PF3D7_0632700	rifin	0	0.0664674788394251	NA	NA	0.296196303	0.248348308666667	NA	NA	15.64735858	3.674223919	-2.08400634908732	1.31782216933414E-21	0.321777225160521	0.345835408828127	NA	NA	noG4	1
PF3D7_0632800	erythrocyte membrane protein 1, PfEMP1	1248.73977124779	785.573800418499	NA	NA	1.043810641	3.997090479	1.94282814227838	2.8982287477959E-22	0.52154876	0.3884737	NA	NA	1569.17185824461	657.482445884219	-1.2549823567826	4.48547403196328E-13	G4	2
PF3D7_0700100	erythrocyte membrane protein 1, PfEMP1	2.97828092140011	1.66920809320498	NA	NA	0.012376897	0.078621583	NA	NA	0.181576188	0.05944556	NA	NA	5.06514225562628	2.16451696140053	-1.22329266383416	0.0000015816236418585	G4	8
PF3D7_0700200	rifin	0	0	NA	NA	0.581917007333333	3.18112245033333	2.50230511265388	2.73088109386198E-06	1.128849934	0.255638806	-2.12742708341616	0.00716563786773302	0.333512862997254	0.0630461770031623	NA	NA	noG4	1
PF3D7_0701600	Pfmc-2TM Maurer's cleft two transmembrane protein	0	0	NA	NA	1.40764495266667	3.91476081433333	1.48858892663239	0.00344974065789699	0	0.102238316	NA	NA	0	0	NA	NA	noG4	2
PF3D7_0701900	Plasmodium exported protein, unknown function	54.6691058733637	63.4913373150231	NA	NA	0.045928838	0.990533002	4.39876331451074	9.18592946941842E-07	1.359275992	0.199197287	-2.77208174009336	2.90279072965659E-08	33.493060148127	80.2072605968541	1.25969282979104	3.07651173616984E-18	noG4	1
PF3D7_0702000	Plasmodium exported protein (hyp12), unknown function	451.429544542622	466.33984735944	NA	NA	1.32277825733333	8.74386762466667	2.76143543973206	1.65841217272971E-12	4.607030203	0.622471633	-2.89129216290331	1.23171595638124E-08	359.723151902161	664.351719557693	NA	NA	noG4	1
PF3D7_0702100	Plasmodium exported protein (PHISTb), unknown function, pseudogene	14.1708391091162	19.4280872081702	NA	NA	1.00397255733333	1.183159959	NA	NA	15.09578509	1.727570643	-3.12162132806616	3.05001764853101E-55	17.9248326387229	75.5643862568403	2.07499625765168	1.65627330035923E-41	noG4	3
PF3D7_0702200	lysophospholipase, putative	381.017926899546	332.059521733172	NA	NA	22.21820231	20.7986578966667	NA	NA	32.66093028	3.776037076	-3.1105359365917	4.42452288376999E-54	595.949409985509	380.480409675077	NA	NA	noG4	1
PF3D7_0702400	small exported membrane protein 1	6255.26621004852	4944.29929075917	NA	NA	2611.00537966667	3933.99677166667	NA	NA	375.1470747	566.6637937	NA	NA	11260.3155763472	5185.06761017461	-1.11882932004233	9.4687415838552E-10	noG4	8
PF3D7_0702500	Plasmodium exported protein, unknown function	770.099420503678	692.631516852534	NA	NA	332.865296033333	517.478133733333	NA	NA	27.4402136	70.02438954	1.34532396514236	6.54865145820113E-26	1173.18885740973	535.097259343145	-1.13251197390931	5.83723049552571E-12	noG4	8
PF3D7_0703300	conserved Plasmodium protein, unknown function	11.4259952814634	12.2862140166048	NA	NA	81.3334582833333	89.4326079033333	NA	NA	38.87978381	48.77501312	NA	NA	15.8891534435835	6.77385701888179	-1.24037592542364	0.00104742707006603	noG4	8
PF3D7_0703400	conserved Plasmodium protein, unknown function	9.48643148482158	11.0485729509217	NA	NA	14.5972506766667	25.2185478933333	NA	NA	2.44392272	5.139073305	1.05921834437897	0.0000101516507889464	8.60727142003207	5.63768273947437	NA	NA	noG4	4
PF3D7_0703600	conserved protein, unknown function	1.79927374781604	1.90819135587802	NA	NA	28.47541955	15.3913432866667	NA	NA	266.3920718	61.38080646	-2.11729120760125	4.82852079457027E-100	3.08388356281671	4.91886623724387	NA	NA	noG4	1
PF3D7_0703700	conserved protein, unknown function	433.125013577637	388.013430084753	NA	NA	682.659326466667	842.0972173	NA	NA	57.36399451	229.043653	1.99103609373281	7.88341455468077E-71	564.736890962994	512.496277307306	NA	NA	noG4	4
PF3D7_0704100	conserved Plasmodium membrane protein, unknown function	1.29671693490479	1.29820412869909	NA	NA	1.13096516233333	0.810724184	NA	NA	70.60556181	14.00595422	-2.33373777007457	6.99621836236182E-69	1.03227208637987	3.26135776902717	1.67285617398428	9.23955109119831E-13	noG4	3
PF3D7_0704200	tRNA m5C-methyltransferase, putative	10.3835618833709	11.9810853076443	NA	NA	6.673388096	9.76728176333333	NA	NA	0.845507574	1.767732163	1.09035027554544	0.000872511431080159	7.15792351991475	6.85819419593969	NA	NA	noG4	4
PF3D7_0704300	conserved Plasmodium membrane protein, unknown function	1.83378550191309	1.51119855434105	NA	NA	14.82317126	7.09180526733333	-1.06558984661085	4.79781617130149E-07	91.05070119	36.41646445	-1.32209732732777	1.21642828352128E-26	1.97072106394327	5.40120895394789	1.45347162081688	2.63435627427383E-11	noG4	6
PF3D7_0704400	phosphoinositide-binding protein, putative	0.777449272489286	1.66922632241208	NA	NA	4.227003579	3.78383999933333	NA	NA	14.71189271	5.950616144	-1.30636479939818	1.45085744216361E-14	0.616528587783791	1.15043733134445	NA	NA	noG4	1
PF3D7_0704500	serine/threonine protein kinase, putative	1.18624284906971	1.60947356190905	NA	NA	0.959175236333333	1.00822564266667	NA	NA	251.0816456	39.01622959	-2.68576244755622	1.88928065772419E-164	1.5962096747325	4.46591023393301	1.48058578557538	1.13956010840513E-08	noG4	3
PF3D7_0704600	E3 ubiquitin-protein ligase	112.195342701405	112.707526156255	NA	NA	44.2021267933333	57.35205489	NA	NA	45.54170652	22.56847763	-1.01294296658273	2.06716038577065E-15	54.7665876699483	67.4949017889634	NA	NA	noG4	1
PF3D7_0704800	protein phosphatase PPM12, putative	0.172959333185947	0.173453553487763	NA	NA	11.66556169	7.369540558	NA	NA	113.0048483	20.55300381	-2.4584182611615	2.84584105602278E-111	1.17295429681719	4.45473415197955	1.93504232518528	7.83483005414839E-11	G4	3
PF3D7_0705100	conserved Plasmodium protein, unknown function	0.615542338324374	0.472932049271682	NA	NA	0.621072918333333	0.247658488333333	NA	NA	28.77981925	5.975936509	-2.26453384015407	2.01932602836042E-62	0.654022990367219	0.900549839932267	NA	NA	noG4	1
PF3D7_0705300	origin recognition complex subunit 2	0.105011922764023	0.0708817950923718	NA	NA	15.68146716	14.56000761	NA	NA	50.24058682	22.35431982	-1.16790098684369	2.26242833637793E-22	0.786396180425121	1.56557531910156	NA	NA	noG4	1
PF3D7_0705400	DNA replication licensing factor MCM7	0.299713243918122	0.397124275987272	NA	NA	60.5764037066667	32.69946334	NA	NA	139.0933516	91.64140065	NA	NA	1.37214709140557	2.99354922642883	1.12274748999687	0.00195956257436278	noG4	5
PF3D7_0705500	inositol-phosphate phosphatase, putative	246.735609872329	284.371537273987	NA	NA	36.2651810133333	44.5716779433333	NA	NA	173.0365016	54.11011769	-1.67712674139229	7.24003055212644E-64	141.042096560342	222.153305674914	NA	NA	noG4	1
PF3D7_0705600	RNA helicase, putative	6.98241550387493	7.59789075286515	NA	NA	14.8676418133333	15.4876156566667	NA	NA	0.993326897	4.214034738	2.08162791046312	9.64913694271952E-15	8.80066880210201	7.32185918759959	NA	NA	noG4	4
PF3D7_0705700	40S ribosomal protein S29, putative	185.04690238314	190.184677220911	NA	NA	291.2635887	361.4408331	NA	NA	109.6897214	253.9892416	1.21032373147932	8.29195440865178E-29	236.600617115877	175.361206061618	NA	NA	noG4	4
PF3D7_0705800	cysteine-rich secretory protein, putative	0.657212504881256	0.956044933298568	NA	NA	21.14543774	11.68087186	NA	NA	4.317223819	12.91561126	1.56446741346769	3.71712369515904E-12	1.34201130052339	0.710783560999701	NA	NA	noG4	4
PF3D7_0705900	ATP synthase subunit C, putative	6.48579652248831	7.67633621807325	NA	NA	84.19816008	41.99097902	-1.00187642448572	8.46323388319452E-11	65.07037163	115.850644	NA	NA	8.52890215406603	7.81787407745455	NA	NA	noG4	7
PF3D7_0706300	conserved Plasmodium protein, unknown function	0.11266028915382	0.570686618088949	NA	NA	2.55362470566667	2.363770159	NA	NA	164.6311211	12.45721291	-3.72593799780264	6.36013520786073E-104	4.796584975465	21.8623159679733	2.18223331425225	6.43686718182762E-09	noG4	3
PF3D7_0706400	60S ribosomal protein L37	2478.80587089046	2080.33452170898	NA	NA	3090.83261733333	4421.45622233333	NA	NA	1037.472332	2083.576361	1.00520579765981	6.43433447074592E-14	2858.93807698988	1621.04984219803	NA	NA	G4	4
PF3D7_0707200	conserved Plasmodium protein, unknown function	0.0286265365403638	0.00527359396954007	NA	NA	6.33839252533333	4.468852529	NA	NA	23.64885892	7.988316653	-1.56557743062416	2.71661053430041E-44	0.288740082470961	1.07744463211088	1.92007129705384	5.83190438565702E-06	noG4	3
PF3D7_0707300	rhoptry-associated membrane antigen	6.00321030218433	8.42319966729754	NA	NA	3.123519449	2.58671200233333	NA	NA	1948.901916	149.5613544	-3.70387663652272	1.25240451262577E-156	20.3477289884507	116.814571959859	2.52359403366345	1.14704880235764E-38	noG4	3
PF3D7_0707400	AAA family ATPase, putative	18.7473996394602	16.9082767673606	NA	NA	60.7600627566667	98.88245284	NA	NA	7.459708247	22.89337064	1.60629155261898	9.39498765003165E-24	19.1224550863512	10.2987605198445	NA	NA	noG4	4
PF3D7_0707500	conserved Plasmodium protein, unknown function	5.95914100166963	8.51358756818119	NA	NA	2.67907290033333	3.852131207	NA	NA	1.786827759	0.51373463	-1.79317220019725	1.1330608314162E-09	3.09564182979008	10.1287063108759	1.70958838874673	6.85031411275679E-18	noG4	3
PF3D7_0708000	cytoskeleton associated protein, putative	1.58225116655282	1.05164236685235	NA	NA	14.5526053866667	14.35647135	NA	NA	1.621778179	5.443106633	1.74434795165227	8.29383737167689E-13	1.64720563302064	1.22517768768134	NA	NA	noG4	4
PF3D7_0708100	DNA-directed RNA polymerases I, II, and III subunit RPABC5, putative	369.288796007463	353.625649628728	NA	NA	459.745226466667	450.036874633333	NA	NA	68.9680488	211.5478076	1.60700034315985	7.53607166778128E-22	436.650159988623	337.364364002314	NA	NA	noG4	4
PF3D7_0708300	EKC/KEOPS complex subunit BUD32	21.6848775490115	23.5354532038529	NA	NA	24.60506674	17.52140517	NA	NA	1.319288519	7.969697374	2.62958172349195	1.17986270845571E-14	25.3433429443713	17.3450204097112	NA	NA	noG4	4
PF3D7_0708400	heat shock protein 90	1491.92723844748	1347.17026348518	NA	NA	4897.869991	6025.11318933333	NA	NA	355.2966021	1351.126074	1.92743198282809	8.30519763525274E-84	1154.76393250898	1124.96289158581	NA	NA	noG4	4
PF3D7_0708800	heat shock protein 110	487.505954850492	455.350950776874	NA	NA	510.606247366667	656.284922233333	NA	NA	73.11746402	172.9126098	1.24194529921379	1.82083120305692E-38	308.952992870494	297.66310542679	NA	NA	noG4	4
PF3D7_0708900	protein SCO1, putative	33.9753254491107	28.1889537301393	NA	NA	19.0847678066667	9.40388253866667	-1.0152113845602	5.70452462879753E-06	15.83245636	23.48704961	NA	NA	27.4199527289717	20.7347822684872	NA	NA	noG4	7
PF3D7_0709000	chloroquine resistance transporter	42.3340136510244	50.6392187485704	NA	NA	41.4584614266667	42.9474896033333	NA	NA	3.957711207	10.82352913	1.45850189154531	1.38103746910116E-16	64.5378772492544	52.884545595062	NA	NA	noG4	4
PF3D7_0709400	Cg7 protein	0.289491590448932	0.129442620382199	NA	NA	31.80952114	22.4149203533333	NA	NA	55.26068893	34.46934748	NA	NA	0.947501474878941	2.0320304800953	1.10024625823695	0.00219460568766951	noG4	5
PF3D7_0709600	ribonucleases P/MRP protein subunit POP1, putative	25.2236541659593	28.1051396638343	NA	NA	16.24113172	20.5771575066667	NA	NA	2.044182742	5.208435952	1.35019238268661	1.5176373310845E-10	16.4779895178711	21.0878786709443	NA	NA	noG4	4
PF3D7_0709700	prodrug activation and resistance esterase	21.937847104335	24.9758808043465	NA	NA	47.62846911	24.14159953	NA	NA	294.1044874	124.7048388	-1.23781893541593	6.22983102637454E-33	29.035016973986	28.3632574602715	NA	NA	noG4	1
PF3D7_0709900	conserved protein, unknown function	0	0.0360565355786466	NA	NA	0.480383347666667	0.307338561	NA	NA	4.264735536	1.865385725	-1.18654640418895	2.28189481898091E-12	0.106849608318984	0.335643293851992	NA	NA	noG4	1
PF3D7_0710000	conserved Plasmodium protein, unknown function	0.763455527059246	1.03541023360071	NA	NA	3.83671159966667	1.75274917633333	-1.13270527183772	4.58398190169835E-11	10.77579233	6.549311988	NA	NA	0.674292707343961	1.20167505718584	NA	NA	noG4	7
PF3D7_0710300	conserved protein, unknown function	4.00172471022538	2.99758355369668	NA	NA	16.3188055433333	19.8980912733333	NA	NA	3.179035939	13.37403247	2.07723712761581	2.0900300076475E-13	3.79126686698994	2.06963335885063	NA	NA	noG4	4
PF3D7_0710400	DNA repair protein RAD14, putative	9.07188100380798	8.94527703242682	NA	NA	11.21877366	16.6174978633333	NA	NA	8.000549126	9.643266989	NA	NA	9.2778569570765	4.26083085311115	-1.12052821134941	0.000160022209075026	noG4	8
PF3D7_0710500	conserved protein, unknown function	4.35565102344278	3.42827076403611	NA	NA	57.4563374866667	52.2177776566667	NA	NA	6.450691359	25.26124129	1.95953614792073	1.39752229847375E-25	4.37965101225484	3.39866972924922	NA	NA	noG4	4
PF3D7_0710600	60S ribosomal protein L34	2839.96343249183	2484.1375162126	NA	NA	4565.17261966667	6813.734327	NA	NA	1237.269517	2614.97667	1.07968784611295	6.92738102862896E-24	3326.49177807956	2018.07335952681	NA	NA	noG4	4
PF3D7_0710700	conserved Plasmodium protein, unknown function	301.420565104589	282.327873785678	NA	NA	123.238182133333	219.082405433333	NA	NA	45.84189434	92.77786469	1.02803903801045	4.62914327853419E-10	209.67144005195	172.006649410303	NA	NA	noG4	4
PF3D7_0711000	AAA family ATPase, CDC48 subfamily	14.676305319757	12.4067954735778	NA	NA	132.131465333333	146.352150933333	NA	NA	31.26384563	63.64177191	1.02887646725456	1.90366681031542E-21	11.1668095829761	8.58453486839727	NA	NA	noG4	4
PF3D7_0711700	erythrocyte membrane protein 1, PfEMP1	167.256735256934	119.83525301736	NA	NA	3.39863290066667	16.50935804	2.27599928517631	2.02601618227108E-52	0.408333053	0.876725918	1.13145558928031	0.00288442017168467	248.093883048368	113.99603423911	-1.12191090503378	1.14227312119019E-07	noG4	2
PF3D7_0712000	erythrocyte membrane protein 1, PfEMP1	36.4723046772716	27.6986622927559	NA	NA	1.78958445266667	7.15160622	1.99496747493868	1.76129804377472E-31	1.285240153	0.74248574	NA	NA	58.3955975679938	28.0567393353995	-1.05737332212122	6.74675423251219E-06	noG4	2
PF3D7_0712300	erythrocyte membrane protein 1, PfEMP1	590.001155937773	376.784367367179	NA	NA	0.662457186	2.611217777	1.93948479962614	7.67659176442856E-15	1.184326742	0.454439156	-1.3798565451758	5.52833445765345E-07	791.689743412268	362.664697364886	-1.12630377673313	1.0133823829201E-08	G4	1
PF3D7_0712400	erythrocyte membrane protein 1, PfEMP1	69.2615621399707	52.6745991368601	NA	NA	0.127933879666667	0.671940912666667	2.38152665684027	3.1811481503685E-07	0.101879317	0.082532824	NA	NA	107.982360574313	53.3675612469708	-1.0165199420109	4.64301879592676E-07	noG4	2
PF3D7_0712600	erythrocyte membrane protein 1, PfEMP1	133.078641466435	93.9670941447684	NA	NA	0.645443301333333	3.85150424	2.55213081019191	1.82850836224466E-29	0.233467969	0.331443501	NA	NA	173.445447918394	85.1584423312258	-1.02631184948095	6.01132607495349E-10	noG4	2
PF3D7_0712900	erythrocyte membrane protein 1, PfEMP1	67.1505930251052	53.0949684978938	NA	NA	0.279413902	2.95772200833333	3.41342373568029	1.97812657736123E-35	0.044244841	0.128932967	NA	NA	76.9767949809711	41.4551716943241	NA	NA	noG4	2
PF3D7_0713100	Pfmc-2TM Maurer's cleft two transmembrane protein	0.338534848745304	0	NA	NA	0.880326489333333	2.685276332	1.62287487266625	0.0081351176669745	0.067117429	0.03511871	NA	NA	0.218638579826717	0.039555292375292	NA	NA	noG4	2
PF3D7_0713800	negative elongation factor A, putative	11.1064457644304	9.20205534704958	NA	NA	12.1738196766667	7.90619658166667	NA	NA	274.402135	55.95491865	-2.29428190468396	2.17971027568475E-89	8.58641834659922	12.1607525103917	NA	NA	noG4	1
PF3D7_0714000	histone H2B variant	1271.85628839791	1120.09611044004	NA	NA	1979.950607	1536.52016533333	NA	NA	13837.06979	6247.859511	-1.14704010732627	6.36434467676957E-36	1357.86302994162	1374.23927025639	NA	NA	noG4	1
PF3D7_0714200	conserved Plasmodium protein, unknown function	62.8657856586677	59.586312158206	NA	NA	30.2501368466667	38.4411287233333	NA	NA	81.34301034	24.65695764	-1.72167760447887	1.14858717351375E-64	39.6841048656523	52.7580813423854	NA	NA	noG4	1
PF3D7_0715000	4-nitrophenylphosphatase	18.4124248331059	28.1973288707169	NA	NA	40.09079751	34.0840501933333	NA	NA	6.295323952	22.01164231	1.7954137122686	1.22181371201277E-16	17.5475223935204	13.3688116735041	NA	NA	noG4	4
PF3D7_0715100	C-Myc-binding protein, putative	0	0	NA	NA	0.351801943666667	0	NA	NA	3.767179453	0.625230906	-2.58775633647257	0.00019547931207195	0.234182003107408	0.140506162099689	NA	NA	noG4	1
PF3D7_0715200	conserved Plasmodium protein, unknown function	0	0.0313255720887887	NA	NA	2.65209973233333	1.256612899	-1.0853694481241	1.08203110877457E-06	11.27456939	5.265867289	-1.09631688137286	2.62966834091362E-13	0.194013573979013	0.722228564247735	1.86919305355981	0.000201103785979265	noG4	6
PF3D7_0715300	calcium/calmodulin-dependent protein kinase, putative	0	0.0313131894715535	NA	NA	10.4711732346667	3.12826384533333	-1.73999852813401	5.66152691519764E-16	131.4014161	70.33788782	NA	NA	0.780953598926817	1.89789189541259	NA	NA	noG4	7
PF3D7_0715500	ATP synthase subunit epsilon, mitochondrial, putative	0	0	NA	NA	52.3280761933333	38.1413647933333	NA	NA	12.31028113	48.28853737	1.98487229904871	1.44087613622637E-20	0.911414157302745	0.830251238330806	NA	NA	noG4	4
PF3D7_0715900	cation diffusion facilitator family protein, putative	0	0.0244324784181069	NA	NA	123.914577566667	74.2563648533334	NA	NA	125.4309946	194.3405502	NA	NA	0.961869056800163	2.6075062902858	1.39710108468141	0.00394879841401056	noG4	5
PF3D7_0716100	protein SDA1, putative	124.611520877531	150.475517588434	NA	NA	40.06449952	91.2813423733333	1.18612838691447	3.86294350114903E-10	1.598285424	6.921381317	2.10304083411975	3.03450894043616E-22	80.7532045863508	92.041446148834	NA	NA	noG4	4
PF3D7_0716200	PDCD2 domain-containing protein, putative	252.172952188198	255.67867005441	NA	NA	59.24338956	82.28490277	NA	NA	4.437669968	16.12683361	1.85820001773652	9.35950276446156E-30	188.66122160907	193.553243604603	NA	NA	noG4	4
PF3D7_0716400	transcription initiation factor IIA subunit 1, putative	16.6243861402594	12.9472762978116	NA	NA	67.12727523	24.1712781066667	-1.47175687153316	3.60206699538334E-20	144.8359307	183.9358552	NA	NA	32.3706902098947	14.5939017691462	-1.14758669411974	6.25294919137888E-10	noG4	7
PF3D7_0716800	eukaryotic translation initiation factor 3 subunit I, putative	187.519139243839	180.971968264115	NA	NA	468.267338466667	457.1183074	NA	NA	56.63411344	223.7256736	1.98612591923095	6.85988430952121E-69	294.63459847808	194.086579564639	NA	NA	noG4	4
PF3D7_0716900	drug/metabolite transporter DMT2	18.4373912187603	21.188805184248	NA	NA	86.0213793833333	91.22540997	NA	NA	14.48565851	59.82050196	2.04343017934301	5.41908356788077E-36	20.8493768952098	17.857568641779	NA	NA	noG4	4
PF3D7_0717000	conserved Plasmodium membrane protein, unknown function	0	0.120579838900455	NA	NA	4.029767164	1.22962718	-1.69771547105154	5.12726057482838E-09	34.28282454	24.53531892	NA	NA	0.430537524447607	0.767435808497739	NA	NA	noG4	7
PF3D7_0717200	conserved Plasmodium protein, unknown function	46.5190685905623	39.7189836938406	NA	NA	53.5281658766667	51.4715358266667	NA	NA	203.5133427	78.74523911	-1.36853474001013	3.68825317511638E-34	37.7405151215921	27.5416248605833	NA	NA	noG4	1
PF3D7_0717500	calcium-dependent protein kinase 4	14.5162799955703	17.1307763322721	NA	NA	10.8841223336667	12.95972333	NA	NA	124.147533	27.74868849	-2.16052938056678	2.42112345805173E-70	12.7726235336755	16.229367812408	NA	NA	noG4	1
PF3D7_0717600	conserved Plasmodium protein, unknown function	0.223025297069686	0.100226722526576	NA	NA	9.75170354533333	4.57501301866667	-1.09286470247918	1.49655230913679E-08	53.89413448	18.87073463	-1.51456019414927	2.14309593082131E-47	0.655545985211594	2.00994269912858	1.61963385923053	3.74655548730635E-06	noG4	6
PF3D7_0717900	thioredoxin-like protein	3.90373874004728	4.04143559582691	NA	NA	16.7258163566667	26.5078802033333	NA	NA	2.660969383	6.093970137	1.1729488105623	4.35250754528048E-07	4.24145675879034	2.77955858316491	NA	NA	noG4	4
PF3D7_0718100	exported serine/threonine protein kinase	0.0403512933894022	0.0454648432215591	NA	NA	9.62357577933333	5.73084767566667	NA	NA	4.449711688	7.047789037	NA	NA	0.258815083470199	0.756320068580919	1.56077163666128	0.000395067320704303	noG4	5
PF3D7_0718500	prefoldin subunit 3, putative	51.1315312565541	40.8238489819917	NA	NA	189.8721834	175.149786333333	NA	NA	84.44338771	183.1267544	1.11744541212782	6.73661910643325E-31	60.6124497573341	35.0614969060308	NA	NA	noG4	4
PF3D7_0718700	conserved Plasmodium membrane protein, unknown function	0.259495970014142	0.198892370540619	NA	NA	34.1909878033333	38.70152103	NA	NA	6.639835134	16.35416671	1.3022912020805	5.65733724686945E-09	0.573234414359533	0.593497993033543	NA	NA	noG4	4
PF3D7_0719000	conserved protein, unknown function	18.1826483884307	24.9492191863502	NA	NA	72.39759191	88.6542192533333	NA	NA	9.970127367	39.590445	1.97512454699586	1.24844224540489E-16	32.3477880775533	16.2932018381197	NA	NA	noG4	4
PF3D7_0719300	actin-related protein, putative	59.1442601185012	57.5407024557989	NA	NA	54.91288542	75.6168779366667	NA	NA	10.83315487	29.6766502	1.45209586657316	6.08876200434281E-33	50.834906270493	38.9398746166937	NA	NA	noG4	4
PF3D7_0719400	conserved Plasmodium protein, unknown function	1.78491760565776	2.45952382032439	NA	NA	26.77138689	23.5527021233333	NA	NA	83.98215974	39.91945858	-1.07286900516229	1.35296541179252E-28	2.92308530796843	4.35889846291142	NA	NA	noG4	1
PF3D7_0719500	LEM3/CDC50 family protein, putative	3.06809384352998	6.43376972934861	1.06831042511982	0.0055532206865582	27.4368719933333	24.5396511333333	NA	NA	74.65049499	59.41180807	NA	NA	3.19284056796622	4.75279161725257	NA	NA	G4	2
PF3D7_0719600	60S ribosomal protein L11a, putative	2662.01604051165	2106.5961053256	NA	NA	4085.00809033333	5038.04563933333	NA	NA	1345.081808	2356.344318	NA	NA	3876.56499228438	1899.87079432215	-1.02892081539039	6.73130212736222E-12	G4	8
PF3D7_0720000	exosome complex component CSL4, putative	66.8167040693992	57.539436360132	NA	NA	92.0121091033333	101.8254346	NA	NA	45.27741759	95.37225728	1.07493384599972	7.02099246997769E-17	69.9126692805078	45.9329072871632	NA	NA	noG4	4
PF3D7_0720300	conserved Plasmodium protein, unknown function	0.881641262046577	0	NA	NA	0.728618028333333	0.0817774173333333	NA	NA	5.612992318	0.896212855	-2.65262503965457	0.0000767993448773149	0	1.43523043913059	NA	NA	noG4	1
PF3D7_0720400	apoptosis-inducing factor, putative	4.39916788218708	4.58757268068734	NA	NA	24.9010037066667	25.4481166433333	NA	NA	6.935262016	17.21644074	1.32262181494905	1.43866941198622E-13	4.67838241374494	2.43886803098203	NA	NA	noG4	4
PF3D7_0720600	conserved protein, unknown function	48.721847492123	41.3072478187446	NA	NA	78.1003042866667	37.4158175766667	-1.06159870759041	6.60584161960838E-12	91.81800515	93.6165448	NA	NA	63.141008720412	42.0657716885098	NA	NA	noG4	7
PF3D7_0720700	phosphoinositide-binding protein, putative	242.609829558025	245.10739676854	NA	NA	23.7443507766667	20.98896562	NA	NA	110.6705476	24.12463733	-2.19806025267925	2.57343758062165E-106	138.579175536116	155.963976897738	NA	NA	noG4	1
PF3D7_0721600	40S ribosomal protein S5, putative	732.887901562132	655.74906156032	NA	NA	1005.07786996667	1582.31538	NA	NA	314.2675716	762.3521549	1.27954521722901	1.60924100941991E-38	893.787247034735	532.082543700955	NA	NA	noG4	4
PF3D7_0721800	conserved Plasmodium protein, unknown function	530.785694551738	372.926223657404	NA	NA	1184.27815166667	1277.276768	NA	NA	1260.827303	1361.266124	NA	NA	1196.98895579684	383.350427954317	-1.64274421936335	2.13843219109786E-24	noG4	8
PF3D7_0722200	rhoptry-associated leucine zipper-like protein 1	2.45403642098603	2.68399246898016	NA	NA	0.707669619333333	0.35631024	NA	NA	328.081281	30.81462618	-3.41250405213617	4.10462714873436E-232	4.7147971810421	20.7393826055318	2.13065040761623	1.89218138516348E-18	noG4	3
PF3D7_0722400	Obg-like ATPase 1, putative	64.6495357723088	61.9787435402286	NA	NA	121.1049222	121.257788333333	NA	NA	33.99888113	69.74357036	1.03487835401174	6.19176500902049E-16	59.6296802479207	48.2437622547486	NA	NA	noG4	4
PF3D7_0722900	conserved protein, unknown function	0.413218193128768	0.68625130035756	NA	NA	0.269921239	0.198803042333333	NA	NA	31.14021251	7.233368056	-2.10542224212332	1.5969356056089E-48	0.711865534515679	1.13636509282334	NA	NA	noG4	1
PF3D7_0723000	tRNAHis guanylyltransferase, putative	3.65942204289678	5.88498112346348	NA	NA	6.27389530966667	4.890685613	NA	NA	1.078649295	2.994315072	1.43000772934398	0.00769544672420879	3.98299017132333	3.32552439609497	NA	NA	noG4	4
PF3D7_0723300	conserved protein, unknown function	0.065635763988515	0.0382585070454863	NA	NA	2.423753521	1.48183313933333	NA	NA	41.24593995	7.166892113	-2.52517840665228	5.50208100194687E-83	0.49418060923844	2.16166810774613	2.10657419600369	7.32540430718211E-06	noG4	3
PF3D7_0723600	proteasome assembly chaperone 4, putative	137.891669998299	134.633374453661	NA	NA	121.504293233333	145.222536866667	NA	NA	11.49599406	39.93308561	1.78175550305713	8.16795878046645E-22	123.459004218724	101.024153823355	NA	NA	noG4	4
PF3D7_0723800	conserved Plasmodium protein, unknown function	0.429840665078825	0.520317163418385	NA	NA	20.63924817	17.21296697	NA	NA	80.269971	30.65316951	-1.38886308770041	8.28287116392885E-36	1.30549901507352	5.85990733748073	2.17335453353308	1.05857480268835E-24	noG4	3
PF3D7_0724200	type 2A phosphatase-associated protein 42, putative	62.4958184627908	54.5286742500717	NA	NA	77.9770014466667	80.6749905	NA	NA	24.2554983	50.18211153	1.04632622054972	7.17914281536619E-15	44.6046031203489	29.9275063968614	NA	NA	noG4	4
PF3D7_0724800	kelch domain-containing protein, putative	0.0896174100556367	0.0512594648717103	NA	NA	9.571704296	4.38775526033333	-1.11976305451059	2.20714416081421E-07	20.37722582	16.46750043	NA	NA	0.893685428771543	1.89284697141055	NA	NA	noG4	7
PF3D7_0724900	kinesin-19, putative	0.242328747741267	0.548678052632168	NA	NA	0.392739438	0.203675697	NA	NA	2.807203868	0.562168781	-2.32402036956129	1.98318405360715E-20	0.981644118111521	5.37055614599781	2.43738665239442	3.88372500226918E-25	noG4	3
PF3D7_0725300	conserved protein, unknown function	66.9857130826856	78.788853109927	NA	NA	33.91517566	94.2533425933333	1.47171555421743	1.11021469525326E-17	2.588543492	2.925516926	NA	NA	57.8479581627181	50.7799150936765	NA	NA	G4	2
PF3D7_0725400	conserved Plasmodium protein, unknown function	1.82153386360048	2.05935556067633	NA	NA	0.872750011333333	0.609698915666667	NA	NA	201.1518277	20.15811783	-3.31865867160351	7.46679879704601E-109	12.8704731258736	81.8285120803647	2.66185963684763	3.44376259752269E-30	noG4	3
PF3D7_0725600	18S ribosomal RNA	27.0289551862768	24.1241235909038	NA	NA	16.27189051	19.63776725	NA	NA	40.43581943	15.34459376	-1.39662437127272	0.00247471731514493	51.4788782496135	27.4635306482349	NA	NA	noG4	1
PF3D7_0726000	28S ribosomal RNA	11.8922822378894	9.11806203982647	NA	NA	4.09811755366667	4.96005352133333	NA	NA	11.55850234	5.368959367	-1.10378137268748	0.00669558176936764	18.7574544534591	12.4302240921339	NA	NA	noG4	1
PF3D7_0726100	Plasmodium exported protein, unknown function	137.786741029469	160.110585506486	NA	NA	7.15525685733333	15.4919686633333	1.1207157775885	5.44075538208236E-10	2.509342903	0.590187264	-2.08471498372051	1.48515838623404E-08	101.697170420795	145.440216305373	NA	NA	noG4	1
PF3D7_0726200	serine/threonine protein kinase, FIKK family	19.6567983253575	27.0366451818094	NA	NA	14.40919982	49.58415412	1.78363850547808	4.63303494979034E-33	0.679618345	1.450493606	1.10126248656806	0.00765659372497274	29.6016591625175	15.6696152316057	NA	NA	noG4	4
PF3D7_0726800	dolichyl-diphosphooligosaccharide--protein glycosyltransferase subunit OST2, putative	0	0	NA	NA	5.46934034766667	4.34641048733333	NA	NA	0.701933922	2.569953532	1.8976245233721	0.00970800130973812	0	0	NA	NA	noG4	4
PF3D7_0726900	mitochondrial import inner membrane translocase subunit TIM50, putative	4.52244143120774	4.29697154007971	NA	NA	42.6276590233333	60.5245392633333	NA	NA	9.49981713	18.1139561	NA	NA	5.93311481602183	2.92360947758667	-1.02192049502717	0.000860231443427297	noG4	8
PF3D7_0727200	cysteine desulfurase, putative	81.9684680795831	72.9053425798937	NA	NA	60.5720294266667	79.2172095633333	NA	NA	3.802499874	12.08083944	1.65680185474214	5.18407882541741E-15	77.6412180606825	62.6718095205756	NA	NA	noG4	4
PF3D7_0727400	proteasome subunit alpha type-5, putative	247.362837250311	200.483822095421	NA	NA	886.449924466667	557.0839936	NA	NA	1067.013589	1344.885408	NA	NA	512.04325976847	231.96405851168	-1.14263026011105	6.10611754649347E-08	noG4	8
PF3D7_0728100	conserved Plasmodium membrane protein, unknown function	0.00557490185824977	0.0139087276550741	NA	NA	2.75958330966667	1.59339075766667	NA	NA	3.448444036	3.306542103	NA	NA	0.0805334689415779	0.251403712190644	1.68121706331008	0.000994752712699623	noG4	5
PF3D7_0728200	actin-like protein, putative	0	0	NA	NA	1.95940768666667	0.789064370666667	-1.31686409301735	0.00376197159132692	4.062573117	4.830034694	NA	NA	0	0.159563631511731	NA	NA	noG4	7
PF3D7_0728600	RING zinc finger protein, putative	0.0511392756908278	0.0508085419476849	NA	NA	4.52125701733333	2.24379111633333	-1.01599178996838	3.21472072213515E-07	14.81191633	11.78611853	NA	NA	0.529944372707768	1.45232250956432	1.47164599042668	8.73046896620131E-06	noG4	6
PF3D7_0729200	1-cys peroxiredoxin	0	0	NA	NA	34.2186241633333	18.71870623	NA	NA	16.48082589	34.46517704	1.06026340127145	2.18719778308297E-10	0.16602057999865	0.671561543698545	NA	NA	noG4	4
PF3D7_0729300	60S ribosomal export protein NMD3, putative	35.6172861847966	42.4777578149708	NA	NA	20.156864	34.8704005066667	NA	NA	1.382047498	4.603566394	1.77123581785837	7.9661832544197E-11	22.3915516622674	33.5715211148101	NA	NA	noG4	4
PF3D7_0729400	ribosome biogenesis protein BRX1, putative	288.662305102746	246.08254653921	NA	NA	159.665283133333	292.530973966667	NA	NA	3.801993011	20.24512103	2.42402389803791	3.06131874247713E-27	310.727169114912	184.577557995987	NA	NA	noG4	4
PF3D7_0729700	conserved protein, unknown function	0	0	NA	NA	0.271863209333333	0.0369419903333333	NA	NA	8.292182893	0.708899093	-3.5441194784968	1.61654129223283E-42	0.100078779297453	0.349347103953194	NA	NA	noG4	1
PF3D7_0729900	dynein heavy chain, putative	0.294436517898837	0.377292135717262	NA	NA	0.0669294196666667	0.0849372086666667	NA	NA	0.657591022	0.207941862	-1.66877169858724	8.9366821177476E-10	0.432859600161575	0.6130797978169	NA	NA	noG4	1
PF3D7_0730000	conserved protein, unknown function	0	0.52489854386855	NA	NA	26.00474205	34.22531434	NA	NA	3.987918059	14.71131039	1.88612462840352	2.42509519385728E-08	0.63899118308289	1.32034580024604	NA	NA	noG4	4
PF3D7_0730100	tRNA pseudouridine synthase D, putative	0.247457760397816	0.204766692843108	NA	NA	5.51754757066667	8.185987329	NA	NA	0.44840624	1.592221476	1.93683680450194	0.0000906790761688062	0.179381434198722	0.412871802050659	NA	NA	noG4	4
PF3D7_0730400	IMP1-like protein, putative	2.01372576890436	1.26646520810924	NA	NA	3.55712954033333	1.77679523733333	NA	NA	42.23021521	9.368804116	-2.16926630229032	9.8787518028091E-30	3.44779466921775	10.2775627604944	1.59053883908003	0.000191541264872494	noG4	3
PF3D7_0730500	conserved Plasmodium protein, unknown function	0.392307119820822	0.437397696613946	NA	NA	9.76775893066667	8.47175300266667	NA	NA	29.13597171	11.09641613	-1.39288815573367	2.70455509577932E-27	0.788579106798527	3.09730444049376	1.97279369974561	2.75478464792484E-17	noG4	3
PF3D7_0730800	Plasmodium exported protein, unknown function, unspecified product	3684.96794562798	2706.82972015619	NA	NA	85.14646178	322.5687123	1.92019222293294	1.56896918841185E-49	13.5887686	12.4800457	NA	NA	4688.12312123617	3189.5503778154	NA	NA	noG4	2
PF3D7_0730900	EMP1-trafficking protein	55.4397732118059	73.7476383037498	NA	NA	10.344386429	37.18192186	1.84492015331607	3.95064146019619E-06	0.214211426	0.556407457	1.34864971543071	0.00570585556332295	45.1246737956193	51.959089472596	NA	NA	noG4	4
PF3D7_0731000	unspecified product	3.87489253660243	4.71648760574124	NA	NA	0.209676230333333	0.220911109333333	NA	NA	2.593971754	0.310597197	-3.06674625865072	2.44493356366243E-10	5.04905133958111	8.80792402667766	NA	NA	noG4	1
PF3D7_0731100	EMP1-trafficking protein	572.817080201674	631.172296757992	NA	NA	25.32513996	53.5789300766667	1.08218933638956	3.49698990698806E-16	33.56164573	11.41677031	-1.55515305473676	3.88667628312135E-36	415.00022744869	568.535086265104	NA	NA	noG4	1
PF3D7_0731300	Plasmodium exported protein (PHISTb), unknown function	686.552595929483	756.464186384493	NA	NA	178.053151166667	382.596830666667	1.10385715787817	1.74657772111177E-16	26.02837962	68.44646557	1.39941545746032	1.55894300134819E-26	756.785387112685	626.006625630826	NA	NA	noG4	4
PF3D7_0731400	serine/threonine protein kinase, FIKK family, pseudogene	6.97012886957162	11.3543359761005	NA	NA	56.68388424	62.3683949033333	NA	NA	2.851405495	15.31529696	2.4338014400726	3.42129746324928E-30	10.7720424750178	10.297284902716	NA	NA	noG4	4
PF3D7_0731500	erythrocyte binding antigen-175	9.98267602135071	14.0100297787557	NA	NA	3.737059977	4.634575185	NA	NA	49.77407517	3.05169872	-4.02512201541946	8.98201262142971E-163	12.9958260519714	103.76492226468	2.99882351154418	5.20285918771584E-93	noG4	3
PF3D7_0731800	alpha/beta hydrolase, putative	15.1352093808286	20.8611181005026	NA	NA	0.142819491666667	0.417496565333333	NA	NA	4.100461785	0.608820161	-2.75116121139414	4.59121168979622E-16	10.6494570368413	26.8870546230047	1.34369265131104	3.01257017924048E-13	noG4	3
PF3D7_0732200	rifin	0.114252229713763	0.111697144737342	NA	NA	2.797406653	10.660400338	1.94355502934015	7.89668241361477E-14	0.144070036	0.1047654	NA	NA	0.15364950682189	0.129951358386088	NA	NA	noG4	2
PF3D7_0732400	rifin	0.0756237703291847	0.210455878519168	NA	NA	0.524433969666667	1.67860981	1.67490731544986	0.00859154713771153	0.028268266	0	NA	NA	0.777542946162354	0.109346601085106	NA	NA	noG4	2
PF3D7_0733000	erythrocyte membrane protein 1, PfEMP1	19.1311719440252	14.3271856963495	NA	NA	0.100769415333333	0.37604633	1.93866979915096	0.000500440309966306	0.600122484	0.116201003	-2.34925622248238	7.83743509367683E-08	26.2521028655686	10.3040015454745	-1.34926381999648	1.22060818861294E-16	G4	1
PF3D7_0800100	erythrocyte membrane protein 1, PfEMP1	23.4537507326479	15.4357089851951	NA	NA	0.078227024	0.245536172333333	NA	NA	0.457054328	0.128652657	-1.8155945017671	0.0001836073567992	52.1042434406906	19.2507714969547	-1.43637851864169	1.20447113611596E-10	G4	1
PF3D7_0800200	erythrocyte membrane protein 1, PfEMP1	12.6169397880826	11.256705055587	NA	NA	0.355531541666667	0.644123868333333	NA	NA	1.27166353	0.293566209	-2.11053374215127	4.02110469100888E-15	13.8356123673645	8.3349540294156	NA	NA	noG4	1
PF3D7_0800300	erythrocyte membrane protein 1, PfEMP1	21.4793224955292	17.2521674066624	NA	NA	0.261607012666667	1.17509777333333	2.12715433240808	3.24362173833155E-11	0.14102648	0.162837835	NA	NA	29.1325424408833	15.9017419819837	NA	NA	noG4	2
PF3D7_0801000	Plasmodium exported protein (PHISTc), unknown function	267.038254407453	312.225803099654	NA	NA	78.9783292566667	209.088647166667	1.40414817075242	1.3109421463362E-16	3.985638986	15.86918819	1.99021879378702	4.32841273669633E-32	158.666855701008	267.770830518033	NA	NA	noG4	4
PF3D7_0801100	28S ribosomal RNA	0.0849157083872604	0.0898849599626954	NA	NA	26.7647093033333	12.8044683966667	-1.06500462677909	2.08803993821895E-12	11.25816217	32.93508544	1.54741197004852	2.18017836833198E-24	0.576726061227759	0.74908232736639	NA	NA	noG4	4
PF3D7_0801200	5.8S ribosomal RNA	0	0	NA	NA	24.3964359166667	6.478475879	-1.9091664535902	0.000302194935068513	5.346604117	26.67608024	2.35013103168354	1.81014567266563E-06	0.94797821274008	0.193354131051893	NA	NA	noG4	4
PF3D7_0801500	nucleolar protein 10, putative	329.020241223012	259.963822678803	NA	NA	335.543040466667	463.566719	NA	NA	42.21865861	109.2788081	1.37244810228839	2.19770944261639E-38	421.460985832439	309.251374768202	NA	NA	noG4	4
PF3D7_0802000	glutamate dehydrogenase, putative	62.6690926052894	71.4162108000958	NA	NA	514.7079793	721.159365966667	NA	NA	120.3138627	294.1332236	1.28980588722433	7.9402657410707E-49	97.5109114063717	48.5237417333433	-1.00673162792624	1.58686786122584E-12	G4	8
PF3D7_0802100	AP2 domain transcription factor, putative	0.137315538154887	0.331111781175724	NA	NA	8.10633480433333	4.57578852366667	NA	NA	124.9017875	33.6348553	-1.89295854225041	8.28773805444831E-75	1.66831298921641	6.8013145048065	2.02719644816916	4.04268653101972E-22	noG4	3
PF3D7_0802200	1-cys peroxiredoxin	10.3063966919989	8.52164156063902	NA	NA	1706.69748966667	1002.13688826667	NA	NA	235.3252446	818.8267995	1.79987768849439	5.02083155755664E-58	21.8363174700898	13.4527907001324	NA	NA	noG4	4
PF3D7_0802300	periodic tryptophan protein 2, putative	52.5885176710058	48.705766319385	NA	NA	37.0782032933333	67.4834567566667	NA	NA	2.498237612	7.589182731	1.58521112756097	6.9622553402634E-16	57.5372168663633	42.334493601534	NA	NA	noG4	4
PF3D7_0802400	conserved Plasmodium protein, unknown function	71.6404355712607	65.5507148788413	NA	NA	51.4474997266667	75.7867803	NA	NA	9.941189888	25.68055284	1.37698044771007	5.98786525839884E-23	63.0170039066877	50.8664632053829	NA	NA	noG4	4
PF3D7_0802600	adenylyl cyclase beta	0.841498033262844	1.3123342535802	NA	NA	2.638484925	2.39660658233333	NA	NA	132.9970088	14.17202831	-3.22974335618545	7.78916273465568E-229	1.82099116323704	7.65219463645198	2.07828582647344	4.52933120271383E-24	noG4	3
PF3D7_0802700	conserved Plasmodium protein, unknown function	0.0531527071456557	0.0192531382122237	NA	NA	0.576897236	0.167118067666667	NA	NA	4.513755833	1.64719514	-1.46503445769473	6.56609917971562E-07	0.150175356820064	0.261645229486508	NA	NA	noG4	1
PF3D7_0802800	serine/threonine protein phosphatase 2B catalytic subunit A	0.425892702329635	1.05749337620924	NA	NA	4.29261740066667	1.57824905233333	-1.45127185524432	1.24699841406985E-06	486.7977036	90.67757158	-2.42448776214354	2.46078534753103E-113	4.59947138371722	14.346912819978	1.64939292464928	8.75869879162886E-12	noG4	6
PF3D7_0802900	conserved Plasmodium protein, unknown function	2.28174352654983	2.64534618553035	NA	NA	37.8090080266667	33.5162461966667	NA	NA	7.999882453	17.15240733	1.09251008957211	0.000368613721226521	3.30583559584639	2.4577403848222	NA	NA	noG4	4
PF3D7_0803200	filament assembling protein, putative	0.489638632384226	1.18013779430853	NA	NA	10.7341423666667	2.65763654366667	-2.02001991919962	1.39380555709632E-22	686.9381799	111.8456125	-2.61874246532083	4.86329776248936E-136	2.54230411232663	10.479484027653	2.04321574418846	4.13024555784756E-15	noG4	6
PF3D7_0803300	mitogen-activated protein kinase organizer 1, putative	0	0	NA	NA	2.42134474966667	1.496722096	NA	NA	8.471623948	3.069224223	-1.46348402761633	2.51989989196326E-10	0.090636881670408	0.374046881359639	NA	NA	noG4	1
PF3D7_0803400	DNA repair and recombination protein RAD54, putative	0.095802088418773	0.27795703376484	NA	NA	59.8058560666667	29.76077113	-1.00801148339728	1.32404202817495E-10	136.2761107	93.5103204	NA	NA	1.90882071694167	5.36412583986327	1.48736703153955	3.83766353564103E-08	noG4	6
PF3D7_0803500	AAA family ATPase, putative	6.01489159810736	6.85051160457032	NA	NA	5.98643110633333	7.68616275433333	NA	NA	10.6903339	3.900415038	-1.45111530354012	1.07772480084083E-23	4.09236204498872	8.59427885653892	1.0762266946968	2.46769120653056E-06	noG4	3
PF3D7_0803600	conserved Plasmodium protein, unknown function	11.755024030701	11.9810912083101	NA	NA	10.222827342	11.0264066533333	NA	NA	44.09813737	17.02896015	-1.37249376606762	4.56083651485272E-44	9.41587952252179	9.70126152041266	NA	NA	noG4	1
PF3D7_0803900	C/D small nucleolar RNA	57.9487815262449	72.3770589880319	NA	NA	220.6419107	358.019332833333	NA	NA	173.6682952	463.6395753	1.41963036161114	0.000625812119155694	94.9635280378897	93.9042892447957	NA	NA	noG4	4
PF3D7_0804300	zinc finger protein, putative	170.149145366718	161.430161665761	NA	NA	31.0368598	74.2409437933333	1.25516328116189	8.26389901504402E-14	10.2793113	9.576358181	NA	NA	108.722790776408	116.688505791871	NA	NA	noG4	2
PF3D7_0804800	peptidyl-prolyl cis-trans isomerase	499.82145416075	439.164340048927	NA	NA	335.7785603	298.207814033333	NA	NA	118.6711901	251.2268299	1.08204623226235	3.29756957778944E-22	432.688040560709	379.856546887441	NA	NA	noG4	4
PF3D7_0804900	GTPase-activating protein, putative	30.1438068634318	31.1059699537431	NA	NA	27.8906778766667	29.1981466	NA	NA	84.94648727	37.84993643	-1.16775758173543	3.34935674252478E-24	25.6270279832171	26.247432372811	NA	NA	noG4	1
PF3D7_0805000	alpha/beta hydrolase, putative	0	0	NA	NA	4.96225519566667	0.861701718	-2.51060790642301	1.5379172098823E-10	11.4191927	15.62750384	NA	NA	0.241750642368018	0.469270695215045	NA	NA	noG4	7
PF3D7_0805100	conserved protein, unknown function	0	0.179398508921445	NA	NA	0.136613487666667	0.0363776166666667	NA	NA	7.845804901	1.847547124	-2.07728702418869	4.92505742708795E-15	0.698999980052047	0.451840031246506	NA	NA	noG4	1
PF3D7_0805200	gamete release protein, putative	2.76423780725162	4.42344984657165	NA	NA	0.095242851	0.0992021693333333	NA	NA	38.94389715	6.900949133	-2.48995516520062	2.97290900539884E-17	13.9989180022749	64.6122898108833	2.20276574255318	4.17274954205887E-12	noG4	3
PF3D7_0805300	conserved Plasmodium protein, unknown function	0.0495035856864807	0.308036483979597	NA	NA	0.690115187666667	0.244804199333333	-1.5025017788066	0.00923391437359308	6.622553006	0.41410084	-3.98656080299384	2.79521335555142E-48	0.369481551644189	3.7134285831861	3.29470932654614	8.22490968352781E-17	noG4	6
PF3D7_0805400	N-acetyltransferase, GNAT family, putative	5.50509063683865	5.21438499915821	NA	NA	11.6371563633333	13.7849995433333	NA	NA	3.923362753	9.70067776	1.31110345887192	1.43308936575297E-07	6.45611683284043	5.59787057887474	NA	NA	noG4	4
PF3D7_0805500	conserved Plasmodium protein, unknown function	21.704453109083	22.5394757457745	NA	NA	7.05636953533333	9.222516297	NA	NA	20.5399792	8.593473082	-1.25620014674832	5.35593862232221E-24	12.0215017329731	17.7586188518817	NA	NA	noG4	1
PF3D7_0805700	serine/threonine protein kinase, FIKK family	0.0327245879096833	0.115653041679148	NA	NA	6.03499828266667	3.29444089	NA	NA	88.84670471	25.90261514	-1.77852277109287	1.33799355308536E-68	0.308771300254045	1.55981795512308	2.31615588132508	7.89049322420589E-08	noG4	3
PF3D7_0805900	conserved protein, unknown function	23.8837301736495	20.8764523296265	NA	NA	34.4518263366667	50.1226823866667	NA	NA	6.177888047	14.05239358	1.17194404654559	1.03170897668428E-07	25.7401608730548	18.3436347219807	NA	NA	noG4	4
PF3D7_0806200	Dpy-19-like C-mannosyltransferase, putative	0	0.121422784794594	NA	NA	0.667562223	0.208944262	-1.66534982031231	0.00133308860064943	42.47594182	11.09293706	-1.9357119942614	1.44323874063846E-69	0.339038583718799	0.73111942689814	NA	NA	noG4	6
PF3D7_0806300	ferlin-like protein, putative	0.159973026026794	0.187865548873057	NA	NA	0.500089423666667	0.119438945666667	-2.04004441544652	0.000385450326881449	57.21244315	16.6997385	-1.77580083762445	5.66793243003973E-69	0.424812266969272	1.03034798607827	1.29042156775844	0.00673533054466993	noG4	6
PF3D7_0806600	kinesin-like protein, putative	22.4308137105326	23.1723781995028	NA	NA	2.326866656	1.08753868	-1.11421274732891	0.00092998855352878	1.384497376	1.478598237	NA	NA	14.3598258465057	14.7220498629512	NA	NA	noG4	7
PF3D7_0806800	V-type proton ATPase subunit a, putative	193.634950707819	207.756517262087	NA	NA	168.5280246	209.4192804	NA	NA	408.2766864	175.0466921	-1.22169083055638	5.48250693835367E-34	185.871923266849	195.163913282822	NA	NA	noG4	1
PF3D7_0807000	YEATS domain-containing protein, putative	24.1487116559803	19.3392227748504	NA	NA	50.5655862166667	45.7898425866667	NA	NA	22.32024462	38.51684318	NA	NA	29.2538322392007	13.2579516958889	-1.14507614228208	1.25826075611708E-07	noG4	8
PF3D7_0807400	coenzyme Q-binding protein COQ10 homolog, mitochondrial	0.304582103749713	0.683603102333006	NA	NA	10.3480683843333	8.094890463	NA	NA	41.27193792	11.57036555	-1.83880396611332	1.66945697781228E-35	0.650315566724767	0.871205272256612	NA	NA	noG4	1
PF3D7_0807700	serine protease DegP	3.65459526777928	4.67121560991175	NA	NA	3.74252900733333	4.84757521966667	NA	NA	19.99320211	3.624688225	-2.46004133258129	1.7895392908065E-59	5.48084511372811	4.37669235760227	NA	NA	noG4	1
PF3D7_0808200	plasmepsin X	1.88607288515881	2.43618985053544	NA	NA	0.460744210333333	1.25031762166667	NA	NA	49.46716946	4.628299764	-3.41515311299085	2.3724783271661E-90	6.35995605602712	37.4199372229406	2.55810327799174	3.82366876076758E-41	noG4	3
PF3D7_0808400	coatomer subunit epsilon, putative	45.8471097067725	41.1088732139394	NA	NA	45.9320217566667	53.2655271266667	NA	NA	326.7268338	75.29460808	-2.11873698080346	1.33049993144698E-81	71.5821087591085	48.3880169228458	NA	NA	noG4	1
PF3D7_0808600	erythrocyte membrane protein 1, PfEMP1	177.743140487668	121.74744552189	NA	NA	2.641991623	5.53873069866667	1.05784795120332	1.17737901234458E-08	0.439197304	0.426194244	NA	NA	416.901750156399	156.067622155413	-1.41752637065914	4.47820390818857E-11	noG4	2
PF3D7_0808700	erythrocyte membrane protein 1, PfEMP1	556.079812877073	348.797156978887	NA	NA	0.510696384	3.109763281	2.57801367932263	1.91474254045835E-27	0.761098637	0.35640434	-1.09574670713243	0.00272270607576487	639.867462177055	259.781649192381	-1.3004803092743	1.88280287750421E-11	G4	1
PF3D7_0808900	rifin	0	0	NA	NA	0.701303907	2.917679795	2.01014935366554	0.000124239497468222	0.23546071	0.023812641	NA	NA	0.054558531189898	0.0888934497514001	NA	NA	noG4	2
PF3D7_0809100	erythrocyte membrane protein 1, PfEMP1	64.7600766279981	50.0320458576483	NA	NA	2.07467773966667	2.32700710366667	NA	NA	1.898381591	1.21698027	NA	NA	138.528297503678	64.0045431304417	-1.11382325700433	8.54152892667132E-10	noG4	8
PF3D7_0809300	unspecified product	0.827458418021857	1.21965124264487	NA	NA	132.709967866667	123.065813433333	NA	NA	209.6547593	193.8775433	NA	NA	2.38824265291756	6.56938036353221	1.42796274025392	0.000455579604598142	noG4	5
PF3D7_0809600	peptidase family C50, putative	0.0240543749199323	0.0229077214799709	NA	NA	8.315453305	7.26470008333333	NA	NA	1.511107619	2.809218076	NA	NA	0.0990574718856334	0.261917051891977	1.39312978315379	0.00309335439864324	noG4	5
PF3D7_0810200	ABC1 family, putative	0.0374469706684207	0.1746349265028	NA	NA	15.8664149633333	18.9469329466667	NA	NA	3.429649141	8.480134649	1.33332524023487	2.08594776831038E-10	0.256350793992963	0.71019107857961	NA	NA	noG4	4
PF3D7_0810300	protein phosphatase PPM5, putative	2.73485742977454	7.24243832643994	1.40175544610635	0.0000140951439826253	63.78557057	48.2849631366667	NA	NA	911.0441776	260.5192602	-1.80606347699859	4.43116865636424E-84	12.1523535027221	63.1992337119003	2.38109900596522	2.91205695114425E-47	noG4	3
PF3D7_0810500	protein phosphatase PPM7, putative	10.0884518966472	11.4438428901684	NA	NA	27.1160134766667	27.9055795566667	NA	NA	4.897008177	14.97545857	1.61958283526097	5.92650343987307E-18	14.0580285165802	10.7337562094343	NA	NA	noG4	4
PF3D7_0810600	ATP-dependent RNA helicase DBP1, putative	105.694289479061	119.312703174288	NA	NA	186.516013266667	204.0542649	NA	NA	21.99537416	63.19744574	1.52550619747198	3.50986133368446E-33	95.2747836070032	108.998730598323	NA	NA	noG4	4
PF3D7_0810700	conserved Plasmodium protein, unknown function	0.508270466424729	0.157897421478784	NA	NA	1.86188112433333	2.78021486466667	NA	NA	0.258737953	1.433491719	2.58215050324604	0.00177335577259648	0.419811503776195	0.159540948473177	NA	NA	noG4	4
PF3D7_0810800	hydroxymethyldihydropterin pyrophosphokinase-dihydropteroate synthase	4.53613220931717	3.58774201492003	NA	NA	32.6230304633333	39.2493154333333	NA	NA	2.525968516	8.963275812	1.82978334876541	4.88073530223084E-18	4.48380082954077	1.31197486996618	-1.77859427999267	1.20342732210467E-07	noG4	8
PF3D7_0810900	conserved Plasmodium protein, unknown function	0	0.160213138896945	NA	NA	25.6079511166667	9.609339313	-1.40776489710673	7.81521634844133E-14	266.8296254	37.88521543	-2.81630382321951	3.25047884727495E-155	2.2015139059822	5.27617252010898	1.2607699226674	0.000944912974102916	noG4	6
PF3D7_0811000	cullin-1, putative	0	0.0390853405711783	NA	NA	8.831851047	3.70548204066667	-1.24774721966479	1.3348490946794E-09	47.86291674	17.39784486	-1.46054418366682	5.03107426576119E-34	0.430595671062772	1.59909413416029	1.90413722950254	0.000148274464333923	noG4	6
PF3D7_0811600	conserved protein, unknown function	0.711384803513414	1.44055789397096	NA	NA	3.15667586633333	1.431178495	-1.13479383665203	0.0000310236381556664	46.42123345	13.45916002	-1.78501887951769	2.4700646014227E-49	0.685797999899415	1.86808228716456	1.46109872699426	0.000192023693119044	noG4	6
PF3D7_0811700	conserved Plasmodium protein, unknown function	0	0.00918565754399987	NA	NA	0.011989638	0	NA	NA	4.648579062	0.411054254	-3.4899229767963	7.45206587087606E-34	0.0430537601693644	0.14984061248302	NA	NA	noG4	1
PF3D7_0812000	conserved protein, unknown function	4.9843391766474	4.2697344462532	NA	NA	15.75732842	17.1609274733333	NA	NA	1.400592085	3.603457468	1.37998234313185	0.0000823238472321037	3.04561516761365	2.73002337203805	NA	NA	noG4	4
PF3D7_0812200	trypsin-like serine protease, putative	0	0.0311494731983523	NA	NA	1.91784591566667	1.64741803566667	NA	NA	1.060222776	2.986120717	1.44675813116359	0.0000198602138901492	0.102135876819429	0.161347254882961	NA	NA	noG4	4
PF3D7_0812300	sporozoite surface protein 3, putative	0.692210435717167	0.78989093518222	NA	NA	0.139889693333333	0.307847664666667	NA	NA	1.829733518	0.394272596	-2.20525013945715	0.000109610870776069	0.78411861085641	0.702819153115204	NA	NA	noG4	1
PF3D7_0813100	conserved Plasmodium protein, unknown function	0.227604660239926	0.32462047989502	NA	NA	0.774551712333333	0.518292799666667	NA	NA	58.52661986	6.041260953	-3.27757936088079	1.25527722706045E-122	0.390572158357891	1.7195156355641	2.20918829516355	0.000448245210379786	noG4	3
PF3D7_0813300	conserved protein, unknown function	1198.59699586952	1102.47267675898	NA	NA	1591.49958433333	4933.44553366667	1.63209645171561	1.06220692369666E-24	29.86587854	87.54225785	1.54864675350313	8.28192416203006E-28	1053.35899293963	940.705312766693	NA	NA	noG4	4
PF3D7_0813400	conserved protein, unknown function	763.532338144735	607.35342656463	NA	NA	347.275593433333	735.0825688	1.08159626274792	2.93189110406111E-10	129.6478265	121.3529366	NA	NA	735.799923288805	541.232521493968	NA	NA	noG4	2
PF3D7_0813600	translation initiation factor SUI1, putative	152.360328275083	120.061919729309	NA	NA	120.157697666667	152.951591	NA	NA	45.4981362	101.4145002	1.15961221361699	2.41207486248504E-23	134.081981366232	84.0539308111728	NA	NA	noG4	4
PF3D7_0813800	GDP-mannose 4,6-dehydratase	0	0	NA	NA	3.22867892333333	1.05871877933333	-1.59149468367144	0.0012112702300854	4.616311874	2.560117592	NA	NA	0.090432312668502	0.427498664265849	NA	NA	noG4	7
PF3D7_0814100	conserved Plasmodium protein, unknown function	4.40356416866985	5.01898207107294	NA	NA	4.97892453	4.51317763233333	NA	NA	1.203719422	3.52661177	1.53252139914881	0.00083518234975417	4.22097038546337	2.39218697159392	NA	NA	noG4	4
PF3D7_0814200	DNA/RNA-binding protein Alba 1	3500.42627007277	2960.69435675084	NA	NA	3128.238511	3872.06701133333	NA	NA	699.4405238	1567.607615	1.16462980015193	8.40443523967985E-32	3031.2218458105	2401.89017534912	NA	NA	noG4	4
PF3D7_0814300	AAA family ATPase, putative	17.5954060208526	21.2303571443897	NA	NA	7.67124122933333	10.151790678	NA	NA	1.232321595	2.764701027	1.15670478840227	0.0000185465156596628	9.09757209085708	13.2298740232297	NA	NA	noG4	4
PF3D7_0814400	phospholipase DDHD1, putative	1.44967204514606	1.84456161251541	NA	NA	0.683510043666667	0.174827606333333	NA	NA	36.66969667	7.829421314	-2.2256078519468	2.03516515567909E-66	1.892508142526	2.34598211242242	NA	NA	noG4	1
PF3D7_0814500	conserved protein, unknown function	33.454234059726	40.504254716471	NA	NA	0.612997532333333	1.96010035933333	1.66982789308497	0.000240486567222557	6.527162414	1.328623108	-2.29755195079676	1.2066528880616E-19	25.2846724685391	43.9938870868527	NA	NA	noG4	1
PF3D7_0814600	conserved protein, unknown function	0	0	NA	NA	0	0	NA	NA	2.01500039	0.581573666	-1.76783339632972	0.00295928712980635	0.082162465277987	0.318091958956949	NA	NA	noG4	1
PF3D7_0814900	superoxide dismutase [Fe]	32.2228021293314	20.6731094649643	NA	NA	134.066919733333	95.9341134766667	NA	NA	117.8320543	126.8363827	NA	NA	47.3612868656936	17.9981769594367	-1.40053381652468	4.89991937410455E-11	noG4	8
PF3D7_0815000	selenoprotein	0	0	NA	NA	42.5696981266667	45.1049356033333	NA	NA	7.353431032	21.52019697	1.54136985893734	1.87557630085756E-15	0.218590563897009	0.818424675961564	NA	NA	noG4	4
PF3D7_0815100	heptatricopeptide repeat and RAP domain-containing protein, putative	0.13576534932093	0.179306699092586	NA	NA	12.0376778266667	14.41075492	NA	NA	0.952588394	2.417021936	1.31926179260945	0.0000401357305774356	0.591612550869277	1.03485500748951	NA	NA	noG4	4
PF3D7_0815400	ATP synthase-associated protein, putative	0.240512744046681	0.250751099089094	NA	NA	40.8371989566667	17.6878991233333	-1.19817447229319	1.15354949371884E-08	31.78830784	85.37411655	1.41807103152922	4.80186039111111E-25	0.829533050083278	1.1445907975554	NA	NA	noG4	4
PF3D7_0815500	conserved Plasmodium protein, unknown function	0.139675843747661	0.0677586173693119	NA	NA	10.180424937	2.373145557	-2.10871347296923	6.83138476305071E-20	133.590002	115.3976318	NA	NA	0.879702084314576	3.00444299555252	1.80708424694647	0.0000173936826582674	noG4	6
PF3D7_0815600	eukaryotic translation initiation factor 3 subunit G, putative	184.094610867083	166.850094750077	NA	NA	212.872107566667	245.8079991	NA	NA	48.48274132	109.298526	1.17300451498242	1.68265733246527E-27	193.459128327542	143.070643351423	NA	NA	noG4	4
PF3D7_0815800	vacuolar protein sorting-associated protein 9, putative	2.47272718915359	4.20383372733244	NA	NA	19.3104259033333	29.4434032666667	NA	NA	94.60960905	25.02334356	-1.91902914603053	7.14333568791413E-78	3.19889303522189	6.88170029216635	1.11470865476548	1.20834345741416E-06	noG4	3
PF3D7_0816100	phosphopantothenoylcysteine decarboxylase, putative	26.7412268589134	29.4491532140831	NA	NA	1.18144921	2.12731710833333	NA	NA	86.21802367	42.280856	-1.02944557867798	9.03152277913902E-17	40.3496602523147	35.2661475248846	NA	NA	noG4	1
PF3D7_0816200	vacuolar protein sorting-associated protein 2, putative	1.030229660811	0.898590170848962	NA	NA	29.6534106	10.5314763506667	-1.49553760116918	1.33572993548258E-09	250.9510017	155.3908528	NA	NA	2.8669588810358	5.07973157987128	NA	NA	noG4	7
PF3D7_0816400	EF-hand calcium-binding domain-containing protein, putative	0	0.270356167646289	NA	NA	40.1314400866667	13.5620835366667	-1.56528754141523	3.30773116248515E-18	213.6188335	96.44572592	-1.14739114839027	6.37284072684024E-29	1.18752240717016	3.11057463721176	NA	NA	noG4	6
PF3D7_0816600	chaperone protein ClpB1	0.0704329702634414	0.195966679215228	NA	NA	196.968127866667	226.842426766667	NA	NA	27.6547037	96.84032943	1.80978182048729	7.064400510911E-69	1.68375114520135	2.8327584565872	NA	NA	noG4	4
PF3D7_0816900	adenylate kinase 2	0	0.040741223544609	NA	NA	6.26510078666667	2.52810258233333	-1.31464835574423	0.000387238330556138	0.759454683	1.759430453	NA	NA	0.90346294007128	0.850767803191454	NA	NA	noG4	7
PF3D7_0817000	NEDD8-activating enzyme E1 catalytic subunit, putative	0	0	NA	NA	5.21922905433333	1.30398648666667	-1.99900916104415	3.20652166340642E-07	1.83470626	4.021278205	1.10321725011473	0.00443164401097661	0.0354518825795143	0.0884228436572504	NA	NA	noG4	4
PF3D7_0817100	tRNA modification GTPase, putative	0	0	NA	NA	5.21898568066667	5.78357756033333	NA	NA	0.251444056	0.874805824	1.82932495242364	0.00553828460007654	0.117914608322423	0.127766734670176	NA	NA	noG4	4
PF3D7_0817200	conserved protein, unknown function	5.07332652764965	5.78800230994259	NA	NA	4.317631769	4.233219766	NA	NA	9.87157386	4.522507221	-1.12158240297907	1.22638199152563E-09	3.84809434165119	4.00324138582963	NA	NA	G4	1
PF3D7_0817300	conserved Plasmodium protein, unknown function	6.92841379660615	6.37827819770232	NA	NA	54.9016153366667	115.670673366667	1.07481455430955	3.12972954748403E-14	34.57691647	25.23311748	NA	NA	6.34476286548048	6.65459141973137	NA	NA	noG4	2
PF3D7_0817500	histidine triad nucleotide-binding protein 1	628.88799247637	420.237857125794	NA	NA	1567.139953	1339.89116566667	NA	NA	1998.036702	2097.372156	NA	NA	1460.81073435821	649.140475323828	-1.17021583616375	2.68318009526344E-10	noG4	8
PF3D7_0817600	conserved protein, unknown function	0.0617791250658675	0.294866690402842	NA	NA	3.41985184333333	1.49831202033333	-1.19193025739997	6.31924001886468E-06	350.0927571	33.80248604	-3.37217131177392	3.7417140893567E-268	2.68672243295817	10.3396279381384	1.93295778089699	7.82827898731028E-19	noG4	6
PF3D7_0817700	rhoptry neck protein 5	0.263006765014723	0.279992929920108	NA	NA	1.80699529966667	0.851993875666667	-1.08634555123834	7.26545085210917E-06	595.9032232	47.22830902	-3.65724266022377	0	2.30273722110335	8.3198845087922	1.85435602688662	1.88089674692939E-24	noG4	6
PF3D7_0817800	conserved Plasmodium protein, unknown function	0	0	NA	NA	28.2348764333333	9.067053242	-1.64703444943104	9.18075851935858E-08	95.4621915	55.93410598	NA	NA	0.91162502945849	3.57881535988056	NA	NA	noG4	7
PF3D7_0817900	high mobility group protein B2	840.73996532673	656.804358013787	NA	NA	3036.85098733333	2288.33284666667	NA	NA	15601.81196	7408.957423	-1.07441314749239	1.08019849890544E-12	924.930193732277	927.557778512834	NA	NA	noG4	1
PF3D7_0818100	zinc finger protein, putative	1.11392176422581	0.597786308249111	NA	NA	1.855363666	1.18001554966667	NA	NA	35.44577168	4.771380286	-2.89039910453272	1.41867913663547E-82	4.29322559568375	23.7293699117155	2.46825421394114	3.32932404286192E-29	noG4	3
PF3D7_0818500	zinc finger protein, putative	786.347876399329	622.99118614377	NA	NA	279.9540408	316.856805233333	NA	NA	616.458032	243.0894786	-1.34252111019938	1.09808349558416E-33	777.457128351443	663.317769812819	NA	NA	noG4	1
PF3D7_0818900	heat shock protein 70	925.660899896437	863.541304554599	NA	NA	3933.19833433333	3911.703185	NA	NA	560.5098882	2036.118853	1.86122701246749	5.81236755904377E-63	1133.81289926642	881.171996796253	NA	NA	noG4	4
PF3D7_0819000	conserved Plasmodium protein, unknown function	82.5284012114927	80.2899247734948	NA	NA	29.8882031666667	48.0141417666667	NA	NA	4.973467814	10.58733174	1.09709127013487	1.71996514557318E-13	42.0526921182537	55.1476887462126	NA	NA	noG4	4
PF3D7_0819100	BRIX domain, putative	25.5684416076634	25.9545546267087	NA	NA	17.7454004633333	27.2139572866667	NA	NA	1.893767216	6.504870472	1.7451499558175	3.31167850930307E-06	26.7080673007232	24.2061123526315	NA	NA	noG4	4
PF3D7_0819300	conserved Plasmodium protein, unknown function	0.146526283694799	0.0526640057653301	NA	NA	1.49107225033333	1.85209272433333	NA	NA	0.118137151	0.533201991	2.30023831514508	0.0037336677911684	0.0901472195808321	0.0864409035391554	NA	NA	G4	4
PF3D7_0819500	conserved protein, unknown function	0.718324215153129	0.331674361942102	NA	NA	26.7386714166667	51.7384525466667	NA	NA	1.723465477	2.624637284	NA	NA	1.49875101181228	0.504503809989807	-1.57592153806376	0.000661041321332725	noG4	8
PF3D7_0819600	conserved protein, unknown function	10.5085830671044	7.81008561208837	NA	NA	115.1235215	134.986472133333	NA	NA	689.4152294	170.3463867	-2.01682675560561	6.11793912109551E-112	13.9638047488512	14.5515050535675	NA	NA	noG4	1
PF3D7_0819700	conserved Plasmodium protein, unknown function	0.022532057830764	0.0173996754619354	NA	NA	1.13427904	0.440737284333333	NA	NA	4.599379896	1.936908936	-1.25837208091278	7.65268477923709E-07	0.140294624858471	0.101786583678411	NA	NA	noG4	1
PF3D7_0819800	conserved Plasmodium protein, unknown function	0.85195439560581	0.967459162048887	NA	NA	2.293462466	0.983059209333333	-1.22829235396804	1.91202702579407E-07	1.998954064	1.490659604	NA	NA	0.781943190867494	0.914587428629389	NA	NA	noG4	7
PF3D7_0819900	U6 snRNA-associated Sm-like protein LSm3, putative	36.2503699711307	35.9069962655373	NA	NA	87.2423983866667	77.5195516566667	NA	NA	38.98459433	84.11230838	1.09810284951579	6.46907174751947E-12	41.4600244179654	36.5912242920517	NA	NA	noG4	4
PF3D7_0820100	RNA-binding protein, putative	0.991134849031135	1.02698671702169	NA	NA	9.57206904233333	9.69036509866667	NA	NA	3.074823574	6.626909385	1.07989493887151	0.0000739259150290148	0.681152117089312	0.723234523905946	NA	NA	noG4	4
PF3D7_0820200	phosphatidylglycerophosphate synthase	29.5649869558903	30.5809453012037	NA	NA	30.2636366466667	29.4389340766667	NA	NA	75.15527575	36.72900502	-1.03341674452736	6.72164169889239E-23	21.8964920952893	23.778184476527	NA	NA	noG4	1
PF3D7_0820300	conserved Plasmodium protein, unknown function	247.549065473497	220.02128364344	NA	NA	65.22950867	98.0003173866667	NA	NA	306.9665365	84.52897063	-1.86066666016834	6.35893203600638E-82	179.414065539326	164.242326325798	NA	NA	noG4	1
PF3D7_0820400	conserved Plasmodium protein, unknown function	0.82717682858134	0.564544242790576	NA	NA	10.5819081013333	6.150139908	NA	NA	2.388919235	4.870177455	1.02559126542045	0.000259164337709243	0.533197455778756	0.821051261661364	NA	NA	noG4	4
PF3D7_0820500	protein transport protein YIF1, putative	48.5019697467346	47.5921410016541	NA	NA	18.6011469833333	23.78722768	NA	NA	36.76958992	17.31547215	-1.08834661908804	1.11637289791862E-20	39.8868101496983	38.9303433489043	NA	NA	noG4	1
PF3D7_0820700	2-oxoglutarate dehydrogenase E1 component	0.892621614697059	1.32492066824771	NA	NA	37.85560521	18.1936284566667	-1.05658555900603	6.76002341445727E-16	54.81648633	65.66171713	NA	NA	1.36987078286365	1.94330063208453	NA	NA	noG4	7
PF3D7_0820900	conserved Plasmodium protein, unknown function	4.6645812731867	5.4250710494326	NA	NA	1.805975631	1.88452167833333	NA	NA	9.924937317	4.80692713	-1.05083680781386	2.76050330341141E-13	2.45633306663838	3.67625284734151	NA	NA	noG4	1
PF3D7_0821000	conserved Plasmodium protein, unknown function	0.133969495442278	0.034584601127962	NA	NA	92.70167733	56.9525377066667	NA	NA	406.1857659	207.4223306	NA	NA	1.78939806271615	6.18442981642332	1.79015210900094	2.71416780877788E-09	noG4	5
PF3D7_0821400	conserved Plasmodium protein, unknown function	172.166371813418	144.08724475508	NA	NA	179.0030149	146.3929286	NA	NA	937.4425801	375.201985	-1.32114944383548	1.2053634585867E-50	206.390930858059	214.010158049648	NA	NA	noG4	1
PF3D7_0821600	polyribonucleotide 5'-hydroxyl-kinase Clp1, putative	82.6062552013008	85.4275385421091	NA	NA	51.67569381	58.09448139	NA	NA	18.21653549	47.22863016	1.38324178833216	1.99670438028705E-27	55.2287342586193	53.0916519288145	NA	NA	noG4	4
PF3D7_0821700	60S ribosomal protein L22, putative	1608.49144348771	1544.20713448561	NA	NA	3019.01370233333	3809.887245	NA	NA	749.9500223	1809.07246	1.27012710407444	4.18401896216008E-39	1889.8562459633	1365.9123868706	NA	NA	G4	4
PF3D7_0821900	conserved protein, unknown function	0	0.0445674495653327	NA	NA	62.8892108266667	50.1006740133333	NA	NA	13.38278181	44.70428492	1.73008646267184	2.8780508413509E-23	0.35463435778464	0.867013778162231	NA	NA	noG4	4
PF3D7_0822100	mediator of RNA polymerase II transcription subunit 7, putative	64.0353117569117	58.4492891513339	NA	NA	51.9013060066667	91.5846472466667	NA	NA	7.728830069	24.26344086	1.65055687515633	1.95669744058759E-12	73.965470950604	47.7345729335028	NA	NA	noG4	4
PF3D7_0822200	phosphorylated CTD interacting factor 1 WW domain-containing protein, putative	1.38183815888614	1.68756482953713	NA	NA	1.267290482	1.67883240233333	NA	NA	0.031836579	0.293187908	3.06153657854373	0.00181623773458013	1.02328554410717	0.937347029655979	NA	NA	noG4	4
PF3D7_0822300	small nuclear ribonucleoprotein G, putative	82.4556432451872	89.3785625735687	NA	NA	133.091560233333	142.3353808	NA	NA	40.55029166	130.3914401	1.67802248293622	9.15839810874652E-32	96.2334868117301	83.3292565433814	NA	NA	noG4	4
PF3D7_0822700	thrombospondin-related protein 1, putative	0.837548314914141	0.886374961033142	NA	NA	1.96979209933333	0.375775792	-2.39254777166544	5.72952462258253E-09	0.241827205	0.345305403	NA	NA	0.664097071491155	0.688044743181064	NA	NA	noG4	7
PF3D7_0822900	conserved Plasmodium protein, unknown function	3.64519443061044	3.38737484008636	NA	NA	0.443249037333333	0.655473024333333	NA	NA	89.06526583	6.468650127	-3.78371536248982	5.16772744761903E-181	6.97252418197969	44.4021742249659	2.6759593984366	3.92964420583794E-49	noG4	3
PF3D7_0823100	RWD domain-containing protein, putative	239.583238807632	206.355452202185	NA	NA	225.863088133333	209.833958266667	NA	NA	13.0189953	64.33348373	2.2927816387305	6.72942374164868E-55	258.711020914911	177.787786713774	NA	NA	noG4	4
PF3D7_0823700	mitochondrial import receptor subunit TOM7, putative	63.8886663221287	67.9094847849983	NA	NA	117.407733933333	136.822535766667	NA	NA	40.78273945	88.69507008	1.11896919785517	4.75218931492316E-12	82.935816969107	55.9811070209891	NA	NA	noG4	4
PF3D7_0823900	dicarboxylate/tricarboxylate carrier	3.27491717718325	2.5728085082195	NA	NA	90.5441283033334	74.3532092366667	NA	NA	73.45152691	99.19315586	NA	NA	12.8318563082809	3.5192829394379	-1.85357189932755	2.49771829361783E-09	noG4	8
PF3D7_0824100	exonuclease, putative	0.0433095701747063	0.040650436281459	NA	NA	11.7530387433333	11.69669052	NA	NA	0.857902923	2.281284996	1.39664825447846	0.00782012801399694	0.186605887771702	0.166042126358924	NA	NA	noG4	4
PF3D7_0824200	conserved Plasmodium protein, unknown function	0.0393443562509649	0.094404612769437	NA	NA	4.93490870066667	4.29404642333333	NA	NA	0.876867778	2.679009131	1.64599770313381	1.39448015771419E-08	0.290610143670734	0.17664377772314	NA	NA	noG4	4
PF3D7_0824400	nucleoside transporter 2	5.21052620894118	5.63920600284912	NA	NA	68.3593495833333	81.9862462266667	NA	NA	16.27869675	41.00312431	1.34021704794502	2.18242491002613E-20	5.32345499009038	3.88977806492241	NA	NA	noG4	4
PF3D7_0824500	conserved protein, unknown function	2.09000609653604	2.444082222525	NA	NA	57.14780759	80.3340758266667	NA	NA	10.65684671	25.11134657	1.23440473631949	6.05096955157434E-14	2.70008268843452	1.2141257008524	NA	NA	noG4	4
PF3D7_0824700	lipase maturation factor, putative	0.0561038773564047	0.0196517887847136	NA	NA	3.50996589033333	1.07420234666667	-1.72034665333461	9.20929339093661E-10	13.6316309	11.67564756	NA	NA	0.219731528381676	0.239936594061364	NA	NA	noG4	7
PF3D7_0825000	conserved Plasmodium protein, unknown function	3.11078986781402	3.10207934960061	NA	NA	11.5792381936667	8.87527023266667	NA	NA	19.34242193	9.154328078	-1.07889743226687	3.80705802188213E-19	1.71893008515953	2.4006839426618	NA	NA	noG4	1
PF3D7_0825200	translation initiation factor IF-3	0	0.051066631987783	NA	NA	23.19246006	11.1844812533333	-1.0483337598751	5.95964886398192E-07	93.55836451	62.57261624	NA	NA	0.521189269108894	1.35445751288195	NA	NA	noG4	7
PF3D7_0825500	protein KRI1, putative	54.3176659323274	65.3320283033771	NA	NA	18.72196535	34.60074761	NA	NA	1.563006612	4.263219966	1.41992594832489	7.83909845653813E-06	28.7730562443808	38.8377803396058	NA	NA	noG4	4
PF3D7_0825600	cytochrome c oxidase assembly factor 5, putative	0	0	NA	NA	79.8631080866667	42.4529440166667	NA	NA	45.01666796	99.67808062	1.15151659525944	5.45262640853778E-10	1.80221858678418	2.40989988997144	NA	NA	noG4	4
PF3D7_0825800	conserved protein, unknown function	0.523708791794365	0.669475371285842	NA	NA	2.39016077033333	0.573963136	-2.07127545187597	0.0000643822589728618	1.929058315	2.343179412	NA	NA	1.39780233354609	1.02571967907465	NA	NA	noG4	7
PF3D7_0826000	conserved Plasmodium protein, unknown function	0.0678999859644503	0	NA	NA	7.07852134166667	14.1981611333333	NA	NA	0.252466548	0.726619665	1.48854162118426	0.0070254533304658	0.176262794136731	0.190335386452721	NA	NA	noG4	4
PF3D7_0826200	alpha/beta hydrolase, putative	0	0.0186355043536458	NA	NA	0.671176097	0.573876087	NA	NA	11.901426	4.669187572	-1.34621417268707	4.1087775688002E-13	0.252799278921893	0.406619236926355	NA	NA	noG4	1
PF3D7_0826400	dehydrodolichyl diphosphate synthetase, putative	0	0.0544983871026153	NA	NA	3.47063214366667	1.31824163833333	-1.3832035237119	0.0000829607861451127	21.92826225	12.34422045	NA	NA	0	0.27279013276757	NA	NA	noG4	7
PF3D7_0826600	SNARE protein, putative	16.9885437486124	17.327009248367	NA	NA	43.0489678866667	65.5016619166667	NA	NA	51.67370602	25.63225953	-1.00866521694187	1.76937814702055E-11	18.6199163960396	12.7288182331255	NA	NA	G4	1
PF3D7_0826700	receptor for activated c kinase	851.048948332396	824.58307448592	NA	NA	1476.56814833333	1742.831106	NA	NA	287.5358899	906.8026118	1.65719710705867	6.50687396629733E-67	1026.76360556793	664.881242539278	NA	NA	noG4	4
PF3D7_0827400	conserved Plasmodium protein, unknown function	19.7172980097262	22.1302573671417	NA	NA	7.50560825866667	10.5160915673333	NA	NA	29.45940774	7.629152369	-1.94677121195596	1.80249441739126E-19	14.9656698989696	14.6609780004355	NA	NA	noG4	1
PF3D7_0827600	conserved Plasmodium protein, unknown function	0.15909421380121	0.0759004133099365	NA	NA	27.19058339	27.3165859933333	NA	NA	20.01501819	22.22211278	NA	NA	0.423622101767415	1.34774018859953	1.66517161682839	0.0000122535260766225	noG4	5
PF3D7_0827800	SET domain protein, putative	55.7157790191274	56.7532758140303	NA	NA	22.9402006566667	13.6496987066667	NA	NA	46.33136309	23.10945963	-1.0038083795328	4.44533493285119E-25	33.7665593849529	30.0404561350283	NA	NA	noG4	1
PF3D7_0828000	rhomboid protease ROM3	0.164694804683637	0.0698668475312303	NA	NA	1.580448933	0.289985063	-2.42404604131889	0.00118242502013425	0.872660541	2.119537385	NA	NA	0.524178680764076	0.424358841165334	NA	NA	noG4	7
PF3D7_0828600	folate transporter 1	0.038828859932301	0.0786270516989721	NA	NA	0.478952612	0.128380511666667	NA	NA	163.1905726	22.2728202	-2.87259454179937	1.37882284251241E-181	0.860018351693197	2.58583182071689	1.55709881010009	0.000392411554943874	noG4	3
PF3D7_0828700	conserved protein, unknown function	0.0170389150638961	0	NA	NA	0.161952169	0.104704207	NA	NA	19.55302029	1.949537703	-3.32905864862814	1.6793433061766E-80	0.285920616897596	0.867041877834504	1.61157509508473	0.00922491959498299	noG4	3
PF3D7_0828800	GPI-anchored micronemal antigen	0.0419752876827153	0.0792302375648937	NA	NA	0.301135122	0.349465151	NA	NA	8.472152503	0.910427827	-3.21036402547989	1.82041695814757E-32	0.980850543019411	7.5742097529679	2.91444707153377	3.30226636951436E-19	noG4	3
PF3D7_0828900	conserved protein, unknown function	0.64068185642799	0.67170912031298	NA	NA	0.891961262	0.439521178666667	NA	NA	41.32305932	18.8604706	-1.13079575776941	4.68029176837519E-13	0.462409834993179	1.46251137394863	NA	NA	noG4	1
PF3D7_0829200	prohibitin 1, putative	5.38584843057274	6.4171208605778	NA	NA	190.318802533333	238.287125966667	NA	NA	12.75475689	38.58268166	1.58791078270462	2.20068552747112E-19	10.0670312102592	5.22494306301859	NA	NA	noG4	4
PF3D7_0829300	U6 snRNA-associated Sm-like protein LSm8, putative	16.3167993035946	16.568682061824	NA	NA	55.7678670566667	57.51353516	NA	NA	32.90557987	42.22664596	NA	NA	20.0689337083392	9.41038263755042	-1.09501270014228	0.000131769391167185	noG4	8
PF3D7_0829400	prolyl 4-hydroxylase subunit alpha, putative	0	0.0254286731104842	NA	NA	3.52420536	1.24435893533333	-1.49478632241386	0.000238819070434079	32.78343836	16.35470011	-1.00069551068629	4.28469998554534E-12	0.177744146205326	1.44055926415861	2.91989851018822	0.00279761722216284	noG4	6
PF3D7_0829500	conserved Plasmodium protein, unknown function	0	0.0224045807006406	NA	NA	0.00402454766666667	0.004846786	NA	NA	0.998536662	0.17263093	-2.55090232034163	8.89056217192408E-11	0.0329035358058879	0.168294227446095	NA	NA	noG4	1
PF3D7_0829900	unspecified product	0.849602340204556	0.914870177017677	NA	NA	9.81701578166667	5.454242268	NA	NA	55.02107435	45.73058262	NA	NA	1.35448680865512	3.09131654416828	1.19875770988905	0.000113883995384764	noG4	5
PF3D7_0830400	CRA domain-containing protein, putative	276.959100975176	265.570014641881	NA	NA	173.5831686	245.373877733333	NA	NA	65.39022145	137.5792004	1.07113934102606	5.99472740206168E-19	284.077730063434	252.061446465293	NA	NA	noG4	4
PF3D7_0830500	sporozoite and liver stage tryptophan-rich protein, putative	1549.18025454275	1622.28742343116	NA	NA	4.24055867466667	13.8586627366667	1.69991486353158	1.38458204030326E-14	11.1075768	2.087108736	-2.41135917219559	2.30296639243348E-24	801.159365040261	1625.37660323775	1.02064270420881	2.62014881526227E-13	noG4	1
PF3D7_0830700	Plasmodium exported protein (hyp9), unknown function	38.9943319924052	32.5600106283023	NA	NA	96.7211796	174.073568533333	NA	NA	2.352529338	9.709061387	2.06563006348368	2.41504661559207E-09	53.4395899833577	29.50782525734	NA	NA	noG4	4
PF3D7_0830800	surface-associated interspersed protein 8.2 (SURFIN 8.2)	7.66198846235743	9.62676308352322	NA	NA	1.50339751566667	4.12701084733333	1.43352314077059	1.16836592698311E-09	1.235447269	0.525111356	-1.2444122032886	0.0000159046636208533	5.70020285068701	3.51436779488746	NA	NA	noG4	1
PF3D7_0830900	Plasmodium exported protein, unknown function	18.236858585457	18.326666749166	NA	NA	34.8824923566667	101.017282826667	1.53277339381889	3.09947929778269E-22	38.81220463	10.15900956	-1.93864578895768	1.50682291287835E-20	34.4849677013287	12.053362543212	-1.5132252378785	9.4768684229058E-11	noG4	1
PF3D7_0831000	Plasmodium exported protein (PHISTb), unknown function	2.50683727238136	4.09866478135919	NA	NA	1.32826999033333	3.915499776	1.60312734728956	0.0000673842186244908	0.037515211	0.117550214	NA	NA	3.24679673888986	1.36357849590553	-1.2630395142715	0.00444006343423471	noG4	2
PF3D7_0831300	Plasmodium exported protein, unknown function	0.421712695276639	0.50144631002355	NA	NA	16.2658953733333	11.4799700833333	NA	NA	2.120797425	4.616741202	1.11111437621313	0.0000101585539568328	1.46137355820829	1.88877750734118	NA	NA	noG4	4
PF3D7_0831400	Plasmodium exported protein, unknown function	0.515853434180459	0.29009377422413	NA	NA	345.658498133333	695.049226933333	1.00837894155704	7.09306183779805E-14	3.537833678	12.23922718	1.80247620951097	5.11197070480596E-11	1.47986238786993	1.03621512565617	NA	NA	noG4	4
PF3D7_0831500	Plasmodium exported protein (PHIST), unknown function	294.28674720744	287.549516108066	NA	NA	70.57405867	209.637611166667	1.57040989547364	3.83844657254654E-34	21.58232526	15.52221318	NA	NA	257.555027764065	284.290276287182	NA	NA	G4	2
PF3D7_0831600	cytoadherence linked asexual protein 8	0.410968323438892	0.386085731919425	NA	NA	0.564056851333333	0.207863684666667	-1.45585738521073	0.00336429634904808	138.2738527	15.73021036	-3.13567752387457	1.2424715742677E-174	1.04601349415633	3.09622213100465	1.56329038948758	2.41008861109173E-08	noG4	6
PF3D7_0831700	heat shock protein 70	2866.58474103107	2309.52778080027	NA	NA	1002.97605013333	963.211676366667	NA	NA	27.09073464	102.4310533	1.92356816896782	4.20799503802974E-70	2781.15050975378	1640.24603951131	NA	NA	noG4	4
PF3D7_0831800	histidine-rich protein II	6136.35935382264	4312.33118465517	NA	NA	31.2688966733333	94.8797142766667	1.59692900767137	3.38112256636891E-24	4.852021329	3.17445504	NA	NA	10489.5098443016	4534.32917275587	-1.20999374479811	5.18030664480238E-10	noG4	2
PF3D7_0831900	Plasmodium exported protein (PHIST), unknown function, pseudogene	84.9419450811903	88.8718650528136	NA	NA	10.6639648653333	25.2643039766667	1.259570644264	4.17677519761221E-09	0.292658912	0.524869099	NA	NA	89.141040599506	55.081127159977	NA	NA	noG4	2
PF3D7_0832200	Plasmodium exported protein (PHISTa-like), unknown function	25.5724141422799	34.0841206055906	NA	NA	86.16676256	395.748419333333	2.20143416398857	1.4329546150385E-49	6.200066299	6.082408806	NA	NA	51.3067581891005	18.4175070499276	-1.47529704518889	6.81996224540284E-16	noG4	2
PF3D7_0832250	Plasmodium exported protein, unknown function, pseudogene	0.32818432057852	0.532026541389567	NA	NA	0.975247944333333	4.08255328833333	2.13490807774094	0.00275859712179002	0	0.055020513	NA	NA	1.06990285486108	0.292211758002166	NA	NA	noG4	2
PF3D7_0832500	rifin	0.046186779382117	0	NA	NA	0.222849622666667	1.37360243533333	2.63728132693167	0.00183623542916697	0	0.023229815	NA	NA	0	0	NA	NA	noG4	2
PF3D7_0833400	rifin	0	0	NA	NA	0.0355809	0.071183452	NA	NA	1.192510479	0.287984666	-2.05326654982894	0.00610879875980667	0.082791724549659	0.0251860963587013	NA	NA	noG4	1
PF3D7_0833500	erythrocyte membrane protein 1, PfEMP1	70.5548003361073	49.4841696297225	NA	NA	0.341124604333333	0.818132806666667	1.26922578281447	0.000223671010457219	0.579775948	0.257958664	-1.13823952803382	0.00656338489010707	121.759997390422	59.9116870020123	NA	NA	G4	1
PF3D7_0900100	erythrocyte membrane protein 1, PfEMP1	7.1256603883222	4.26023817716139	NA	NA	0.0520142123333333	0.134671708	NA	NA	0.393592915	0.052084565	-2.90487707280406	1.21802098392945E-06	10.1409416815624	4.19037984215518	-1.27506873466232	4.21506908490213E-08	G4	1
PF3D7_0900200	rifin	0.095630342899443	0.0729316650932057	NA	NA	0.0196788536666667	0.156985876666667	NA	NA	4.937134525	1.024102437	-2.25817741506261	8.35156414238547E-10	0.0895401776587147	0.34889512523457	NA	NA	noG4	1
PF3D7_0900400	rifin	0	0.0852267922547847	NA	NA	0.131681087333333	1.27754705133333	3.35911051668178	0.00113203115297291	0.198598317	0	NA	NA	0.051338381794204	0	NA	NA	noG4	2
PF3D7_0901900	probable protein, unknown function	6.74793367949044	9.57695314702874	NA	NA	12.41261149	6.500606319	NA	NA	1.595924397	3.389112111	1.09946399492499	0.00229800564721523	4.29748425840883	8.94872661082086	1.04512608167523	0.000237611509568742	noG4	5
PF3D7_0902000	serine/threonine protein kinase, FIKK family	5.4047787372365	8.36381161902311	NA	NA	16.1558077133333	23.17005823	NA	NA	0.586469984	2.061316026	1.79300497388756	0.00016612223249246	6.27469364118845	6.86426668073995	NA	NA	noG4	4
PF3D7_0902100	serine/threonine protein kinase, FIKK family	0.104337899612897	0.0755871943272947	NA	NA	2.015474582	0.839752911666667	-1.24630995667695	0.00516524376026816	53.91896719	4.432681469	-3.60285403707742	8.01611435288101E-99	0.726739001852998	2.37096454934738	1.65534523798735	0.00128682692472171	noG4	6
PF3D7_0902200	serine/threonine protein kinase, FIKK family	66.9809919120583	70.7989208460659	NA	NA	62.71992936	149.385915633333	1.25223979823369	3.01968856498E-25	14.86751372	16.54267215	NA	NA	52.7998820807311	56.0065896866883	NA	NA	noG4	2
PF3D7_0902400	serine/threonine protein kinase, FIKK family	0.503373359729166	0.403809236921647	NA	NA	5.38691158766667	1.85443218133333	-1.53656434594152	2.67455541188586E-07	2.178836176	2.184604883	NA	NA	0.325472869479222	0.657334393717734	NA	NA	noG4	7
PF3D7_0902500	serine/threonine protein kinase, FIKK family	31.4088419349296	41.4507060201913	NA	NA	0.204807162333333	0.397467357666667	NA	NA	0.305704295	0.055108761	NA	NA	14.5635306904937	31.6270203465609	1.11631804589784	2.85264948594549E-08	noG4	5
PF3D7_0902600	serine/threonine protein kinase, FIKK family	11.1039658445591	10.2293008895934	NA	NA	7.15503451733333	7.54970772466667	NA	NA	0.49129515	1.666827611	1.71392318437758	0.00044888812198507	12.7421220064148	6.39943862647209	NA	NA	noG4	4
PF3D7_0902800	serine repeat antigen 9	0	0.0440149074325732	NA	NA	27.0837580966667	7.65694460366667	-1.82002966866951	6.49824336855685E-29	22.22553509	34.11087758	NA	NA	0.410250561284469	0.462690089066874	NA	NA	noG4	7
PF3D7_0902900	conserved Plasmodium protein, unknown function	0.93691653630736	0.109392830751271	NA	NA	3.22432645466667	0.317020247666667	-3.38766505497829	0.00651409923966942	0.84883514	1.59641003	NA	NA	0.773547347992299	0.237218195752722	NA	NA	noG4	7
PF3D7_0903000	conserved protein, unknown function	6.96141270046313	5.97440492438967	NA	NA	362.058925966667	404.5867875	NA	NA	244.7865944	310.1562813	NA	NA	19.2863687092438	9.3949845456496	-1.03749192246277	0.00104768364070679	noG4	8
PF3D7_0903300	conserved protein, unknown function	0.0665345453623145	0.0267369492759506	NA	NA	3.89814813466667	1.340839259	-1.54434265610808	2.40277955811033E-16	44.10211205	18.81009276	-1.229807901208	4.53139744803433E-25	0.469316667105295	1.3165008648274	1.48010042540075	8.51064048097579E-07	noG4	6
PF3D7_0903600	conserved protein, unknown function, unspecified product	0.655574600048679	0.83883803843332	NA	NA	3.30765508066667	2.453248866	NA	NA	26.32279194	3.404228338	-2.94960600561809	1.5475200455328E-102	1.96363113480854	13.941790757389	2.8432391140867	1.61033533351047E-34	noG4	3
PF3D7_0903900	60S ribosomal protein L32	418.108000377195	382.13737614928	NA	NA	508.5611663	664.367787666667	NA	NA	122.0962307	368.0353926	1.59229542322646	2.42372271397749E-48	430.920681738395	277.169342113353	NA	NA	noG4	4
PF3D7_0904500	prefoldin subunit 4, putative	14.8045755122063	10.9953786839235	NA	NA	154.090899666667	161.159632566667	NA	NA	108.5463036	155.8117245	NA	NA	22.4333144485566	9.69120933832045	-1.21448437560907	0.0000314705240934783	noG4	8
PF3D7_0904700	bacterial histone-like protein	0.220342679107569	0.385307403865977	NA	NA	52.1686721133333	29.9873325966667	NA	NA	463.9658908	367.8971964	NA	NA	3.41459198142056	8.39250924085144	1.29742572318084	0.0029276778130566	noG4	5
PF3D7_0904900	copper-transporting ATPase	0.137241275676258	0.12059286608986	NA	NA	29.90653082	14.63633805	-1.03181887628454	2.26300352703042E-09	35.08064723	31.27620831	NA	NA	0.717089540578648	2.32409965826056	1.69806678555638	2.42008759971811E-09	noG4	6
PF3D7_0905300	dynein heavy chain, putative	0.0499889725022177	0.0648306701997529	NA	NA	0.104143532666667	0.036394743	NA	NA	0.525720063	0.120107047	-2.1432569914325	6.39934780742227E-11	0.10862011926541	0.212891272809594	NA	NA	noG4	1
PF3D7_0905400	high molecular weight rhoptry protein 3	0.993591549133427	1.13962279314517	NA	NA	8.85086188466667	3.38025388233333	-1.38759318722193	6.94464896100433E-09	4677.855446	595.3671795	-2.97397491208468	2.99590612881017E-237	15.209821935009	65.9676335236491	2.11754921038701	1.09648745982602E-53	noG4	6
PF3D7_0905500	conserved protein, unknown function	0.698413829669096	0.739833039403124	NA	NA	6.081337806	1.97825125	-1.60697972560659	0.000212440811828324	2035.177384	329.9536957	-2.62503140164616	1.47920529932074E-96	15.981187318079	59.6071651750938	1.8966736152405	3.30985952584855E-16	noG4	6
PF3D7_0905600	WD repeat-containing protein 66, putative	0	0	NA	NA	0.108648440333333	0.007156819	NA	NA	0.842911646	0.084638257	-3.31381162337252	3.06779325383603E-08	0.0319203471646616	0.182671743311869	NA	NA	noG4	1
PF3D7_0906100	vacuolar protein sorting-associated protein 46, putative	0.0339573750727133	0.10032114957976	NA	NA	104.7624232	61.4182375066667	NA	NA	200.1912653	154.2517361	NA	NA	1.49362188457352	3.81795990006569	1.39394318685696	0.00417741622306863	noG4	5
PF3D7_0906600	zinc finger protein, putative	285.040609795115	315.649170488081	NA	NA	95.0870033166667	162.7266131	NA	NA	6.31750231	13.42851062	1.09485106770241	3.95619732973435E-11	211.06365074331	252.126022160374	NA	NA	noG4	4
PF3D7_0906800	conserved Plasmodium protein, unknown function	8.85965066317651	8.23283981363205	NA	NA	9.88399648466667	9.72771030833333	NA	NA	0.751280362	2.558454246	1.74222916540798	4.04893051765764E-06	4.53910005870426	3.57382375192924	NA	NA	noG4	4
PF3D7_0906890	conserved Plasmodium protein, unknown function	101.591068691157	102.114813004584	NA	NA	102.858901903333	127.225831566667	NA	NA	11.89440351	50.63552073	2.08441413348332	1.11927731293653E-19	78.2613492986783	54.4909400325965	NA	NA	noG4	4
PF3D7_0906910	tubulin-specific chaperone, putative	151.390342951965	144.839802241396	NA	NA	235.614294733333	232.271347566667	NA	NA	29.08258183	100.5962285	1.78121204810972	1.01043107742565E-38	153.911667519777	84.5548285006247	NA	NA	noG4	4
PF3D7_0907100	conserved Plasmodium protein, unknown function	0.233306345432667	0.480976146492723	NA	NA	13.4735425566667	11.1680313233333	NA	NA	1.830481608	4.486361335	1.29938708781522	3.03384064988531E-10	0.837768965051234	0.670998178532921	NA	NA	noG4	4
PF3D7_0907200	GTPase-activating protein, putative	74.8880661062353	79.8700579479881	NA	NA	10.315471711	14.1497363266667	NA	NA	84.72499066	13.48870363	-2.65152957003235	2.2554451473601E-119	37.7569482776355	48.8039824589777	NA	NA	noG4	1
PF3D7_0907300	prefoldin-like protein, putative	48.6720316670452	41.7090389609511	NA	NA	114.338013	109.70751059	NA	NA	21.71117688	50.73840753	1.22913905792501	5.51724790566345E-15	55.1110091253154	41.2956166249276	NA	NA	noG4	4
PF3D7_0907400	ATP-dependent protease ATPase subunit ClpY	29.0170774028407	24.5391979034256	NA	NA	54.31423131	70.5558435366667	NA	NA	216.0711541	65.8790334	-1.71337529878575	3.16857011006649E-55	19.4004418759913	14.9478025997775	NA	NA	noG4	1
PF3D7_0907500	conserved protein, unknown function	3.31572264623465	2.32352947689469	NA	NA	4.25120174433333	1.738631153	-1.27261031267102	0.00167670295989919	133.7707963	14.02213375	-3.25480052554824	6.54715162814271E-128	5.57389028358254	8.43679875901735	NA	NA	noG4	6
PF3D7_0908000	plasma membrane protein 1, putative	7.22794477514422	9.85543256750407	NA	NA	20.1568716466667	10.082430899	NA	NA	249.9289301	80.20437561	-1.63966179100188	1.09081772721378E-52	21.0941698799587	10.2870808678087	-1.0356417327025	2.82599857446376E-07	noG4	1
PF3D7_0908200	conserved Plasmodium protein, unknown function	0.0639036592781397	0.00822459966906643	NA	NA	4.653795706	1.72844212233333	-1.4324601743469	8.5511110099438E-12	26.80027515	12.43514817	-1.10561804819918	4.24736056636371E-22	0.319027894228572	1.10709236290829	1.81908229942065	0.00027206738881317	noG4	6
PF3D7_0908300	conserved protein, unknown function	0	0	NA	NA	28.4949503266667	12.0914413166667	-1.23278370388105	2.02449239276852E-13	19.09840179	38.50326206	1.00998372004073	1.78986797790817E-16	0.377063195259434	0.624865592791273	NA	NA	noG4	4
PF3D7_0908400	conserved Plasmodium protein, unknown function	0.073854211438525	0.11479724658055	NA	NA	81.5890955433333	42.8293950666667	NA	NA	658.5722296	323.6534251	-1.02564370143397	3.12743283270083E-26	2.49655122811939	9.20175330430054	1.93223690730068	0.0000290217276020691	noG4	3
PF3D7_0908500	conserved Plasmodium protein, unknown function	0.0116763896246123	0.0372132012326464	NA	NA	0.981307531666667	0.522850611333333	NA	NA	18.16240254	1.908761806	-3.24800488282282	1.61377620186759E-142	0.378577728261344	0.982642543679531	1.40016221406456	0.000101042729168905	noG4	3
PF3D7_0908600	ribosomal RNA methyltransferase, putative	14.000358763228	16.6107579440611	NA	NA	14.8917450033333	17.42053994	NA	NA	1.547949914	6.126302637	1.98120817619548	2.13980833138571E-10	9.9431102940819	12.00890960842	NA	NA	noG4	4
PF3D7_0908700	tRNA pseudouridine synthase, putative	3.02925504272341	2.44141725002007	NA	NA	6.17801899666667	5.86122593033333	NA	NA	7.957234005	3.679199163	-1.11555052768342	2.91290226107941E-06	3.50378641283983	1.82528974877235	NA	NA	noG4	1
PF3D7_0909000	conserved Plasmodium protein, unknown function	0.0547264671039793	0.0797122252742864	NA	NA	0.124214866	0.0459379576666667	NA	NA	4.05769491	0.80310914	-2.33749995422568	7.97281319709924E-21	0.213575482606314	0.702554939333103	NA	NA	noG4	1
PF3D7_0909100	conserved Plasmodium membrane protein, unknown function	0.295107589833414	0.136085394666945	NA	NA	0.246324520666667	0.0414443736666667	NA	NA	17.47593631	4.748368322	-1.88266930139933	2.10600567737621E-32	0.182935168781725	0.632170597931831	NA	NA	noG4	1
PF3D7_0909500	subpellicular microtubule protein 1, putative	0.394403767367039	0.38018041701213	NA	NA	0.385313671333333	0.125930846666667	NA	NA	26.09549797	4.602290663	-2.49739536508036	8.92181422103386E-46	1.13679389729324	1.30948069742926	NA	NA	noG4	1
PF3D7_0909600	conserved protein, unknown function	2.71561734296782	3.3877332540527	NA	NA	21.61594923	15.8690687533333	NA	NA	141.3336897	63.42754847	-1.15696727330065	9.30402605381024E-33	4.91970468641032	5.83836617161034	NA	NA	noG4	1
PF3D7_0909700	FHA domain protein, putative	22.2591994659113	28.8928811555224	NA	NA	3.977657713	5.01912663266667	NA	NA	4.986731954	2.336927087	-1.09278591057503	8.16605068947963E-07	13.3146510389833	21.2646979821519	NA	NA	noG4	1
PF3D7_0909800	small nuclear ribonucleoprotein Sm D3, putative	62.0553818568304	58.7854310441129	NA	NA	101.022607766667	83.4132711066667	NA	NA	39.97784396	82.5623749	1.04995485331389	7.0064743023792E-13	86.5968153569825	56.2538623649831	NA	NA	noG4	4
PF3D7_0910000	SET domain protein, putative	0.063202961259739	0.2200183269297	NA	NA	1.23476930333333	0.270515676666667	-2.19102309573859	5.93556004468115E-06	2.244987056	0.719843538	-1.62614806584526	4.32784886729555E-07	0.184670274875155	0.159269194439283	NA	NA	noG4	6
PF3D7_0910200	conserved Plasmodium protein, unknown function	39.5695677480934	49.6988828630385	NA	NA	20.8344247333333	21.35586149	NA	NA	41.87579581	18.01580723	-1.21711767154511	4.42899089519396E-18	27.8118408229718	32.4773556733267	NA	NA	noG4	1
PF3D7_0910500	DNA repair protein REV1, putative	26.3495077475053	28.2936014423786	NA	NA	11.238799707	14.26944574	NA	NA	33.09882657	10.92870764	-1.59966325634918	1.0738022358829E-41	12.8847739723097	21.3671345684868	NA	NA	noG4	1
PF3D7_0910600	SNARE protein	9.31998488713111	7.5447918960584	NA	NA	23.1653725833333	24.6713061666667	NA	NA	56.96034754	21.45145681	-1.40994071303209	1.16265830584855E-24	9.97964142684673	7.75144782803323	NA	NA	noG4	1
PF3D7_0910900	DNA primase large subunit, putative	0	0	NA	NA	36.1433489133333	10.6853862413333	-1.7545804416964	3.80717199410936E-27	37.72596433	56.98218671	NA	NA	0.728220650479899	1.2541827168423	NA	NA	noG4	7
PF3D7_0911000	phosphatidylinositol N-acetylglucosaminyltransferase, putative	0	0.0320017560456773	NA	NA	12.29212995	5.37302850166667	-1.18779625100609	2.57625358695532E-10	20.17138566	30.36671987	NA	NA	0.278146890441468	0.589134153325852	NA	NA	G4	7
PF3D7_0911100	conserved protein, unknown function	1.99164125793848	1.36888950992491	NA	NA	0.861440598666667	0.455405186666667	NA	NA	44.68032623	3.649451188	-3.61327004162848	2.80054283277864E-145	2.63993955249907	22.7921579915556	3.10795753334545	1.66983923202362E-62	noG4	3
PF3D7_0911400	conserved Plasmodium protein, unknown function	8.59230285290295	14.9161026998432	NA	NA	13.6581665566667	20.3801525466667	NA	NA	1.916494381	4.578669509	1.23400921491452	9.65621597511346E-09	6.94824309329711	8.47664992471807	NA	NA	noG4	4
PF3D7_0911500	conserved Plasmodium protein, unknown function	0	0	NA	NA	2.96171355533333	1.83987230766667	NA	NA	2.839967152	6.141344578	1.10533743553309	0.000957872643655123	0.133407632204966	0.094776661624947	NA	NA	noG4	4
PF3D7_0911600	conserved Plasmodium protein, unknown function	0.0910743187058393	0.267319346250738	NA	NA	12.156692332	8.16114813733333	NA	NA	41.92521962	18.45570435	-1.18905987968366	9.26625628283595E-16	1.05673136006521	0.853814050553891	NA	NA	noG4	1
PF3D7_0911800	conserved Plasmodium protein, unknown function	7.13663437855569	6.53394501111722	NA	NA	4.08768371666667	1.17804495566667	-1.82551306244756	0.000491718975790392	30.73756153	14.34773603	-1.09401145466302	9.81246427237031E-09	10.084346537535	6.28261545799498	NA	NA	noG4	6
PF3D7_0912700	conserved Plasmodium protein, unknown function	0.748561071809773	0.47629072713897	NA	NA	24.5972014233333	18.7527721566667	NA	NA	12.22563772	27.22618479	1.11385854139863	0.00084339900123568	2.20039201691405	1.19363662859565	NA	NA	G4	4
PF3D7_0913000	conserved protein, unknown function	139.616010809502	128.048888487903	NA	NA	140.0336677	194.918274733333	NA	NA	23.61243695	61.33880194	1.36797221233438	8.22145487744377E-24	177.985597825052	135.138882298281	NA	NA	noG4	4
PF3D7_0913100	heptatricopeptide repeat-containing protein, putative	0.456460056694776	0.901035789930488	NA	NA	20.31094997	15.0183778766667	NA	NA	1.08547432	5.908190692	2.44901718187921	9.7616303810946E-18	0.900829676992928	0.730471697967996	NA	NA	noG4	4
PF3D7_0913400	conserved Plasmodium protein, unknown function	0.468817394487404	0.736534768089561	NA	NA	96.62986359	107.33611259	NA	NA	4.060006618	26.84918398	2.67969029741718	1.3533010755189E-24	1.81663997109532	1.48341048380997	NA	NA	noG4	4
PF3D7_0913500	protease, putative	1.08816625715557	1.39730940071908	NA	NA	15.37854591	8.301809217	NA	NA	48.66096563	34.75205163	NA	NA	4.68563205431924	1.60354254331196	-1.54231769560744	0.0000588380308232739	noG4	8
PF3D7_0913600	conserved Plasmodium protein, unknown function	0.098995909042698	0.101203879701576	NA	NA	6.95818885233333	3.38840467966667	-1.03617998809135	8.16841293344611E-08	9.836136427	7.153865317	NA	NA	0.143953804669023	0.565196190870996	NA	NA	noG4	7
PF3D7_0913800	conserved Plasmodium protein, unknown function	16.6481950049554	11.5659087119938	NA	NA	15.88869133	14.1100659766667	NA	NA	637.7831499	45.93307689	-3.79480348835695	1.69692858631085E-206	81.5597275664405	417.549043226487	2.35943312535479	3.0046006964167E-31	noG4	3
PF3D7_0913900	arginine--tRNA ligase, putative	11.20134941739	11.1503730902601	NA	NA	17.1345814666667	16.5984584666667	NA	NA	1.852395976	6.194200672	1.73683363555861	5.29559643678698E-15	9.47139080023567	8.91661654119966	NA	NA	noG4	4
PF3D7_0914000	pseudouridylate synthase, putative	7.00644402493147	9.76583565544412	NA	NA	9.753829579	15.04111938	NA	NA	0.731363014	2.473184128	1.71547904806211	5.06679145931299E-06	5.15092244209093	5.92964915461998	NA	NA	noG4	4
PF3D7_0914100	conserved Plasmodium protein, unknown function	0.60795408487523	0.905661407410614	NA	NA	9.69655588366667	5.91931146533333	NA	NA	78.16855094	15.38159862	-2.34487402185596	1.38418863934592E-100	2.61685362459044	14.279387624781	2.4506426426038	1.32892467941124E-34	noG4	3
PF3D7_0914200	phospholipid or glycerol acyltransferase, putative	51.2685441599081	61.3179170367777	NA	NA	35.04730424	49.6557619333333	NA	NA	54.84924962	15.10820012	-1.85903546047185	1.6383223958203E-41	63.4662933617421	68.887673400273	NA	NA	noG4	1
PF3D7_0914400	conserved protein, unknown function	1.30386832057522	1.23778461121936	NA	NA	4.32403226266667	3.09672931566667	NA	NA	649.9421809	111.3488118	-2.54529750768013	2.79950713112109E-167	3.72966742653839	7.63988558273013	1.04217151573469	0.000126215044036511	noG4	3
PF3D7_0914500	conserved Plasmodium protein, unknown function	4.22481970745851	3.67745306076435	NA	NA	13.1631193066667	5.709878424	-1.2075437113924	3.41301305085425E-11	20.27597984	12.22857168	NA	NA	2.44026761402621	3.15949836497485	NA	NA	noG4	7
PF3D7_0914800	GINS complex subunit Psf3, putative	0.560532303984884	0.422185194004998	NA	NA	69.92022343	56.91649614	NA	NA	297.6834833	98.78873676	-1.59192791276665	7.74805882328356E-47	3.81641267580444	6.49655465955272	NA	NA	G4	1
PF3D7_0914900	BSD-domain protein, putative	11.0623012854984	10.2293091845033	NA	NA	33.5740153533333	26.5632896266667	NA	NA	112.1459308	32.60895469	-1.78152621282484	2.10788612248928E-54	9.51554973562396	8.14169244598377	NA	NA	noG4	1
PF3D7_0915000	type II NADH:ubiquinone oxidoreductase	0.186168361449966	0.0764564127887043	NA	NA	18.52412176	9.66648994333333	NA	NA	97.43796302	41.77475607	-1.22288518773507	1.04639256629851E-25	0.783584552428172	1.87824167859429	NA	NA	noG4	1
PF3D7_0915300	heptatricopeptide repeat-containing protein, putative	4.98671784661376	4.34819014807871	NA	NA	12.1347340633333	14.1537851633333	NA	NA	0.672467207	2.330237717	1.77465301361906	0.0000128590490629235	3.38956613272753	2.61696524390965	NA	NA	noG4	4
PF3D7_0915600	conserved Plasmodium protein, unknown function	93.9757831144131	63.6498662055305	NA	NA	29.1040937333333	61.8406434133333	1.07810710972247	7.14410095702787E-08	4.958556311	8.081783942	NA	NA	87.0128079026205	64.512182653889	NA	NA	noG4	2
PF3D7_0915700	cytochrome c oxidase subunit ApiCOX30, putative	0	0.0482866733233593	NA	NA	11.67646518	3.275356039	-1.82044418925612	2.48668194136323E-09	50.13794161	22.21176525	-1.17484439734744	4.38995006343643E-15	0.540900705669565	1.1912910822483	NA	NA	noG4	6
PF3D7_0915800	glycolipid transfer protein, putative	0	0.114081517350123	NA	NA	7.39303034433333	1.47238495366667	-2.30404258600439	1.61381042226724E-06	32.63888671	17.311805	NA	NA	1.05907079736769	1.41950352286004	NA	NA	noG4	7
PF3D7_0916000	major facilitator superfamily domain-containing protein, putative	0.288530913559014	0.593318150403707	NA	NA	2.14326343533333	0.716002871666667	-1.58540842491493	8.43444065560997E-08	133.7131562	11.99953129	-3.47767080427726	6.04887284940136E-250	1.1973966597524	4.23792121227161	1.83309177555017	3.30601282749968E-11	noG4	6
PF3D7_0916200	conserved Plasmodium protein, unknown function	1.79423911958861	1.85727548392039	NA	NA	29.7615148833333	37.71715889	NA	NA	4.892673787	10.16545905	1.05241488401344	4.8218265152319E-12	1.55128620665295	1.4941620234039	NA	NA	noG4	4
PF3D7_0916300	conserved Plasmodium protein, unknown function	0.286447735280922	0.115321135897518	NA	NA	1.322447302	1.44681975166667	NA	NA	147.421313	43.98904017	-1.74558723254155	5.88670179775289E-31	1.27365053851176	2.6076693509328	NA	NA	noG4	1
PF3D7_0916600	methyltransferase, putative	54.9746246119085	58.0299087158157	NA	NA	39.8438601766667	46.33297355	NA	NA	2.28019717	13.68185246	2.56505391670627	9.68002141559219E-13	52.7498047604145	47.7888014081326	NA	NA	noG4	4
PF3D7_0916800	conserved Plasmodium protein, unknown function	19.0628539595186	15.2802032414942	NA	NA	204.770816533333	207.527548266667	NA	NA	212.734851	270.2495327	NA	NA	33.8202202309694	10.2412968533157	-1.72611210570259	0.000142382748126189	noG4	8
PF3D7_0916900	zinc finger protein, putative	59.0624944118312	59.1147928245704	NA	NA	16.1943812966667	18.1909413866667	NA	NA	48.74095901	21.27298969	-1.1953567037754	4.69118407698161E-16	36.1647766852726	38.6762755907545	NA	NA	noG4	1
PF3D7_0917000	merozoite organizing protein	1.25337753613826	1.261919052712	NA	NA	11.9860250566667	10.583651941	NA	NA	17.3173467	7.663906684	-1.17502945578928	1.97180764041001E-20	0.783560157355073	1.19222454217958	NA	NA	noG4	1
PF3D7_0917300	conserved protein, unknown function	0	0	NA	NA	0.041919792	0	NA	NA	52.2644007	5.777415539	-3.17881246785182	1.41190847053381E-67	0.040670511025959	0.691277613734249	NA	NA	noG4	1
PF3D7_0917400	conserved Plasmodium protein, unknown function	0	0.0173899312884602	NA	NA	0.227813935333333	0.128995662	NA	NA	2.178554182	0.403086538	-2.42477892454369	1.85369027190356E-13	0.0371029218784079	0.237274912763342	NA	NA	noG4	1
PF3D7_0917500	conserved protein, unknown function	0.0258374941873554	0.142132915091713	NA	NA	51.1937610633333	30.6289088466667	NA	NA	99.95567929	83.7383676	NA	NA	0.926676923038995	2.45553776687045	1.42647365938313	0.00128652546240022	noG4	5
PF3D7_0917600	pre-mRNA-splicing factor ATP-dependent RNA helicase PRP43, putative	47.4918605176964	52.8024150045823	NA	NA	41.6437224366667	46.5196878933333	NA	NA	8.327953692	25.85856144	1.6321468658013	5.88073464355706E-31	33.684169109333	34.6387569826887	NA	NA	noG4	4
PF3D7_0917700	GPN-loop GTPase, putative	29.2860315821623	31.7103514748941	NA	NA	24.9493760566667	22.8090186866667	NA	NA	5.867629502	19.64580229	1.7704856722634	8.16786605036326E-16	23.2701958002818	23.8051653334328	NA	NA	noG4	4
PF3D7_0918000	glideosome-associated protein 50	2.76445695081666	3.75150401359208	NA	NA	118.10061987	38.3908624	-1.61873373962256	4.81476518011201E-19	1977.834064	835.1076207	-1.24376785137003	1.88741705192032E-33	11.0125225258246	30.413981154633	1.46265830475889	3.90252193948444E-14	noG4	6
PF3D7_0918100	cytochrome b5-like heme/steroid binding protein, putative	192.625638203695	149.243020386932	NA	NA	84.2371537133333	82.198846	NA	NA	193.1007551	59.626664	-1.69589010275115	6.23396702084574E-68	268.831046348341	168.333794141643	NA	NA	noG4	1
PF3D7_0918700	conserved Plasmodium protein, unknown function	25.6770706873276	28.0567680545947	NA	NA	1.096715261	0.673024707	NA	NA	11.40437278	2.207777263	-2.36317220819952	2.9714415714662E-34	22.1194604138207	47.0764068956514	1.08787750851114	6.58045223755026E-13	noG4	3
PF3D7_0918800	dihydrouridine synthase, putative	25.5160448705252	24.5038354406804	NA	NA	24.32846975	26.02014556	NA	NA	2.456846012	6.699586021	1.43769321523556	4.15068768478306E-08	22.6390612441917	20.8070525862342	NA	NA	noG4	4
PF3D7_0919200	PPPDE peptidase, putative	0.900310618974042	0.288907080519526	NA	NA	1.20937743733333	0.952764963333333	NA	NA	54.7023611	3.273967882	-4.06205545071773	9.07454138548388E-91	3.63413365297501	13.3135627464018	1.8835552423889	9.64792302562492E-08	noG4	3
PF3D7_0919300	thioredoxin-like protein 1, putative	0.99254084915103	1.43327610693318	NA	NA	0.572282335666667	0.233573835333333	NA	NA	43.91435114	11.30475243	-1.96028652769769	7.72455014797408E-25	10.7304780743146	45.6271182080826	2.09189462913641	3.90741268102114E-18	noG4	3
PF3D7_0919400	protein disulfide isomerase	0.154352950119832	0.0431312916285714	NA	NA	34.8959847566667	6.05541074166667	-2.52115826290829	5.12485708730556E-35	294.6381682	198.3261962	NA	NA	2.59362737136849	4.10296265987459	NA	NA	noG4	7
PF3D7_0919600	dolichyl-diphosphooligosaccharide--protein glycosyltransferase subunit WBP1, putative	0	0	NA	NA	18.6167768933333	14.6483213233333	NA	NA	2.72195	9.054772123	1.75907611126818	1.22638199152563E-09	0.191485787764832	0.185963192371481	NA	NA	noG4	4
PF3D7_0919700	pyridoxal phosphate homeostasis protein, putative	21.4469461806981	18.998823190236	NA	NA	87.1327847833333	92.34455834	NA	NA	4.055980034	16.59022656	2.01369644665555	8.62770559771671E-13	35.4640950710325	14.4261055831916	-1.29203495290333	2.53077901801531E-09	noG4	8
PF3D7_0919800	TLD domain-containing protein	9.14956562534594	9.4643397751696	NA	NA	6.09828331033333	2.77874588466667	-1.13415004192925	5.39463854259727E-08	40.67449433	13.27145536	-1.61506980408683	6.95943331546729E-52	4.61806155139926	9.14498527279331	NA	NA	noG4	6
PF3D7_0919900	regulator of chromosome condensation-PP1-interacting protein	0.133271508046923	0.160767376955456	NA	NA	1.487209047	0.428338328333333	-1.802827746991	2.81138087524698E-11	66.12130188	14.29789044	-2.20936511806452	8.03910854320406E-67	0.464608417037095	2.5728693864365	2.45989101984274	4.90936064193916E-20	G4	6
PF3D7_0920000	long chain fatty acid elongation enzyme, putative	0.0224856961174348	0	NA	NA	1.31684502966667	0.372506776666667	-1.78050199626586	0.00344289575360435	2.348108371	2.971989612	NA	NA	0.21964193786095	0.20496189283118	NA	NA	noG4	7
PF3D7_0920100	chaperone, putative	4.72934141481677	3.94949408777243	NA	NA	18.7985195433333	18.78580233	NA	NA	6.592985357	11.73520562	NA	NA	9.43553703153469	4.37174214858624	-1.11186573370771	6.07116929356328E-06	noG4	8
PF3D7_0920200	CS domain protein, putative	0.0537150209554133	0.257058581967877	NA	NA	36.7324341733333	24.9668780766667	NA	NA	57.92062707	52.6071706	NA	NA	0.779423501548601	1.80123000690279	1.24214152938634	0.0040778629747828	noG4	5
PF3D7_0920500	ADP-ribosylation factor, putative	0.077484221830946	0.362787561349796	NA	NA	5.90526723266667	2.64744435666667	-1.14185703877512	0.0014297224693417	45.38047464	13.05157303	-1.79968715557964	1.73515377177029E-27	1.09744000731647	3.69407097681555	1.74917533728613	0.000611574444005871	noG4	6
PF3D7_0920600	conserved Plasmodium protein, unknown function	0.128226719228571	0.137380372846031	NA	NA	6.331472282	4.69250716366667	NA	NA	9.936376209	7.467623322	NA	NA	0.278726433765171	1.50169973930312	2.43699124956297	1.60618429965038E-07	noG4	5
PF3D7_0920700	CRAL/TRIO domain-containing protein, putative	0.108018077178614	0.0467639102385016	NA	NA	6.88358237666667	6.99817242066667	NA	NA	36.90807276	5.541707726	-2.73342556443983	4.95791729551784E-70	0.752364110330666	4.5267969845148	2.55822435498857	1.07778507356954E-09	noG4	3
PF3D7_0920800	inosine-5'-monophosphate dehydrogenase	47.887877176452	53.216831488198	NA	NA	36.1033094533333	55.57988104	NA	NA	0.873448238	4.32928483	2.27091680512069	1.21530456966655E-08	58.0344045025955	41.2180093845561	NA	NA	noG4	4
PF3D7_0921000	ubiquitin-conjugating enzyme E2, putative	23.9725016372171	19.6495613292135	NA	NA	130.931702966667	120.7714816	NA	NA	33.1893305	64.49984549	NA	NA	54.0838612198436	18.9868126815584	-1.513465369885	7.49599719244628E-13	noG4	8
PF3D7_0921200	conserved Plasmodium membrane protein, unknown function	15.2358068130754	18.2432165965527	NA	NA	5.66013608866667	10.1819501433333	NA	NA	0.603954577	1.376265652	1.15858672025407	0.0000349636869655865	7.68387745111788	10.5335645652771	NA	NA	noG4	4
PF3D7_0921300	conserved protein, unknown function	3.4992092054683	3.24697831184269	NA	NA	12.4333072733333	13.5939721266667	NA	NA	1.698761072	4.135248481	1.31445235971343	0.0000878624900391701	4.31879163964305	2.74348587656712	NA	NA	noG4	4
PF3D7_0921400	NifU-like scaffold protein	0	0.0341713913502957	NA	NA	19.7566027933333	11.59814687	NA	NA	8.243639529	18.88041695	1.2009429834436	3.23274386022644E-09	0.505582502055005	0.618020296942596	NA	NA	noG4	4
PF3D7_0921800	ribosome production factor 1, putative	44.2015376077472	42.6386426916958	NA	NA	51.9207503433333	53.47069078	NA	NA	5.628904724	17.8130465	1.67862985361012	1.4762746834514E-16	50.6577593522432	41.2253603062733	NA	NA	noG4	4
PF3D7_0921900	conserved Plasmodium protein, unknown function	262.904896594705	212.51465410582	NA	NA	189.698114466667	288.445337833333	NA	NA	66.57265314	143.7409059	1.11263043794347	8.60796644384962E-20	256.343169858788	169.28469450298	NA	NA	noG4	4
PF3D7_0922000	dynein intermediate chain, putative	0.991492478973604	1.10461880681197	NA	NA	1.93206454566667	0.439897379666667	-2.12723152723619	4.32701535441319E-08	0.651140504	0.963339581	NA	NA	0.887927349904557	0.762843556778471	NA	NA	noG4	7
PF3D7_0922300	conserved protein, unknown function	1.31874353627126	1.55263813312956	NA	NA	3.881098553	1.344881683	-1.5223399739344	1.41321007745192E-06	0.716387738	1.489228329	NA	NA	2.43080606415905	3.29502298720311	NA	NA	noG4	7
PF3D7_0922400	para-aminobenzoic acid synthetase	0.124494466802106	0.340937033071438	NA	NA	7.02389416866667	3.82747798666667	NA	NA	0.461118619	2.264126597	2.29862130630841	1.14769658509308E-09	0.952256948525018	0.503287457528168	NA	NA	noG4	4
PF3D7_0922500	phosphoglycerate kinase	564.733038518067	462.367361769247	NA	NA	1254.438179	1041.13461796667	NA	NA	110.2010291	364.1409507	1.72690342816695	1.19810207969254E-59	602.041567730391	332.78501638173	NA	NA	G4	4
PF3D7_0922900	3-oxoacyl-[acyl-carrier-protein] reductase	0.63042655013137	0.823565106365665	NA	NA	2.45426671066667	0.461798720333333	-2.40829748234598	6.45109107509913E-06	1.063236754	1.728076988	NA	NA	1.70164900310992	0.855791140094907	NA	NA	noG4	7
PF3D7_0923000	DNA-directed RNA polymerase II subunit RPB3, putative	44.0817624339031	49.1988901498339	NA	NA	47.8912746533333	54.6522289333333	NA	NA	8.063928903	20.70703161	1.37713743866886	1.16163802561218E-11	44.5294988298123	34.0496585232937	NA	NA	noG4	4
PF3D7_0923100	OTU domain-containing protein, putative	3.53828130933058	4.21483875072167	NA	NA	25.1964430633333	21.1550013733333	NA	NA	1.175449615	4.295080234	1.92058733530554	0.000634930375186256	5.94847748220949	2.38255622829289	-1.31190727066633	0.00551018796810496	G4	8
PF3D7_0923200	nitric oxide synthase, putative	18.4450750906779	17.4342831517926	NA	NA	28.7590222466667	30.26739603	NA	NA	0.847753457	4.095662606	2.30469721291269	1.16917209855793E-10	14.5955498150364	14.3395253164265	NA	NA	noG4	4
PF3D7_0923500	cyclin-dependent kinases regulatory subunit, putative	1.06211259217147	1.44676187285329	NA	NA	22.8393930166667	9.53791536333333	-1.25891066449718	5.16810025828782E-12	117.8655624	58.54926808	-1.01071323920015	1.95695957041468E-19	1.65692337352106	2.87202699216529	NA	NA	noG4	6
PF3D7_0924000	patatin-like phospholipase, putative	81.0451678337297	75.2862434592504	NA	NA	36.06708146	44.5954259866667	NA	NA	111.1701994	52.85857441	-1.07231460463106	2.47004290197031E-33	74.6810375312332	69.8666849821837	NA	NA	G4	1
PF3D7_0924500	conserved Plasmodium membrane protein, unknown function	0.151277161144522	0.0772341432761506	NA	NA	1.658798697	1.50568238233333	NA	NA	28.09311471	7.881812806	-1.83382305744808	1.48171837714936E-56	0.317414108658446	0.751794076680848	NA	NA	G4	1
PF3D7_0924600	conserved Plasmodium protein, unknown function	0.203567603627961	0.409428591670331	NA	NA	0.689116573333333	0.303217328	-1.19240627223985	0.00371625179352408	24.9560208	4.937747786	-2.33688394079063	6.48384113319231E-65	0.592644438199453	1.29494973728929	1.15173127961855	0.00157031511278235	noG4	6
PF3D7_0924800	telomeric repeat binding factor 1, putative	6.11456649627894	3.60692739311256	NA	NA	1.797738145	2.45986041033333	NA	NA	19.68019883	5.351416404	-1.88004450003835	1.24207970217423E-13	8.63225859518001	6.5014928827671	NA	NA	noG4	1
PF3D7_0925000	conserved Plasmodium protein, unknown function	0.129654649897306	0.0467647437916773	NA	NA	17.48405861	11.2715130826667	NA	NA	1.394265406	5.728275765	2.02798762200774	4.41778512977391E-10	1.04398988361733	0.500759377656329	NA	NA	noG4	4
PF3D7_0925200	ribosomal RNA-processing protein 8, putative	66.8886238765947	64.9339396732993	NA	NA	21.70603141	30.93030868	NA	NA	2.282175425	4.732293302	1.07315302845307	0.000728106435791148	48.0979864462577	50.9365022499503	NA	NA	noG4	4
PF3D7_0925600	zinc binding protein (Yippee), putative	0.833505917440819	0.066888916324981	NA	NA	25.7600779966667	9.84522981033333	-1.38162379289104	3.10986181398864E-09	125.0966674	100.6645997	NA	NA	0.895174882417113	2.07891490114675	NA	NA	noG4	7
PF3D7_0925700	histone deacetylase 1	218.332232742107	166.139190226703	NA	NA	236.253360566667	197.256720266667	NA	NA	392.2980255	274.956919	NA	NA	388.338599537426	152.12316598816	-1.35212324906375	2.85579773453887E-16	noG4	8
PF3D7_0925900	parasitophorous vacuolar protein 5, putative	547.684119882356	590.864299511882	NA	NA	1172.214856	1597.94181866667	NA	NA	56.78200721	271.3903499	2.25418291284525	1.79460320913029E-89	563.985539183841	668.212772453825	NA	NA	noG4	4
PF3D7_0926300	protein kinase, putative	2.7574725151998	2.54408137534892	NA	NA	4.89446093133333	2.227756776	-1.13489430656604	5.65909227318396E-09	3.781349884	4.273994139	NA	NA	3.22898210570204	1.86756936490632	NA	NA	noG4	7
PF3D7_0926400	monocarboxylate transporter, putative	10.5742737829874	11.462469157761	NA	NA	15.3542681466667	7.18802633633333	-1.09115341035436	2.34529546188071E-08	59.6828446	72.65690048	NA	NA	14.686903613795	11.1124363151754	NA	NA	noG4	7
PF3D7_0926500	tetratricopeptide repeat protein, putative	0.244116964035448	0.277784474852193	NA	NA	3.85268425366667	1.098552291	-1.81926545016176	2.20227632768169E-16	22.13335384	11.69094701	NA	NA	0.685324817933887	2.16551249054637	1.64031448935191	7.42308714787854E-08	noG4	6
PF3D7_0926700	glutamine-dependent NAD(+) synthetase, putative	22.7288375310431	19.9522084571283	NA	NA	103.67745214	95.0839075266667	NA	NA	38.97921164	71.52219654	NA	NA	31.2630063769616	14.7340278438215	-1.083201791458	4.32402517205479E-10	noG4	8
PF3D7_0927000	HSP90 co-chaperone p23	7.41789609385525	6.99097524046742	NA	NA	17.48707153	16.89072279	NA	NA	145.8623872	58.82119186	-1.31284370105429	1.00603010294766E-27	13.3110991991499	6.64867736941898	NA	NA	noG4	1
PF3D7_0927100	conserved protein, unknown function	0.375020952546837	0	NA	NA	18.7431883833333	7.40332855933333	-1.33509331969313	1.44358438763783E-06	12.1833036	21.11893122	NA	NA	1.43338079870431	0.827346007971652	NA	NA	noG4	7
PF3D7_0927200	zinc finger protein, putative	0.0191683931119687	0.0421325931061185	NA	NA	0.235726489666667	0.098239616	NA	NA	0.427039379	0.203693827	NA	NA	0.454333374960399	1.17688185041323	1.40356443721799	0.000352837478154046	noG4	5
PF3D7_0927300	fumarate hydratase	0.0925219243190482	0.0771548924031303	NA	NA	17.7658606633333	6.61838649933333	-1.42189512675813	3.59044075118671E-16	128.2799339	60.70989139	-1.07872161938012	5.43131241067665E-30	0.862710277338632	3.03203453814069	1.77347652388287	0.0000250008345727415	noG4	6
PF3D7_0927400	conserved Plasmodium protein, unknown function	0.0387190432697953	0.020061322936226	NA	NA	1.50406069166667	1.44912099233333	NA	NA	2.13890202	0.693566851	-1.60344228473833	3.40300758599436E-06	0.369509937147301	0.487284432960882	NA	NA	noG4	1
PF3D7_0927500	dynein light chain, putative	0.176086198677556	0.040287191115662	NA	NA	1.88937486966667	2.119133117	NA	NA	34.44618018	7.477530446	-2.20432389493644	3.56278469413142E-34	0.481556969179502	1.41194144806992	NA	NA	noG4	1
PF3D7_0927600	RNA-binding protein, putative	0.186330634546238	0.322210116646913	NA	NA	50.9186537466667	46.2226248633333	NA	NA	140.7972361	62.19124082	-1.1782155620413	7.78597817754972E-34	2.40492461276618	6.73528745757474	1.48273035971727	3.28963050266769E-07	noG4	3
PF3D7_0927700	serine/threonine protein phosphatase 4, putative	5.63557025910046	4.25455577178766	NA	NA	83.9693841833333	51.8070655833333	NA	NA	237.9853341	110.6153503	-1.10544257659627	2.27845593165557E-24	10.4507192876062	6.66176944731354	NA	NA	noG4	1
PF3D7_0927900	phosphatidylserine decarboxylase	111.526874032773	79.8293143878927	NA	NA	82.2502932466667	75.8079650066667	NA	NA	382.1486507	174.6242559	-1.12976377098196	1.54228038506133E-35	173.460483823005	64.771367044726	-1.42144006289307	1.37175447130265E-17	noG4	1
PF3D7_0928000	cytochrome c oxidase subunit 6B, putative	14.8790389601734	11.0574518419386	NA	NA	71.2203989633333	52.70848008	NA	NA	547.0759883	176.5941167	-1.63139435608671	4.10611324751823E-53	32.5777765478326	14.4666459843796	-1.17245356474833	1.29278903288254E-08	noG4	1
PF3D7_0928100	conserved Plasmodium protein, unknown function	19.5195783435179	12.9629255405594	NA	NA	15.1359789066667	31.3895183133333	1.04653619115308	1.01921341232303E-06	0.590731329	2.59279981	2.10381217386639	0.000196748243894858	13.9266403387491	8.49388476638213	NA	NA	noG4	4
PF3D7_0928400	conserved protein, unknown function	0	0.39430283797671	NA	NA	3.741023618	1.150162942	-1.68930844568856	0.00388437056046385	39.33848002	26.1865708	NA	NA	1.25251887675408	1.57058909668098	NA	NA	noG4	7
PF3D7_0928600	conserved Plasmodium protein, unknown function	0.46484758603937	0.504399557589721	NA	NA	48.9642462466667	101.227267703333	1.05187484338465	1.03593442088306E-08	3.763965101	9.317778186	1.3578262266619	0.00495742415700626	1.15376007631462	0.382214384228497	NA	NA	G4	4
PF3D7_0928900	guanylate kinase	81.2336342532654	79.4478241230478	NA	NA	158.171410533333	195.7818713	NA	NA	11.99532802	39.03260326	1.66731537661465	5.84893533404823E-15	100.353114644359	60.3171039508123	NA	NA	noG4	4
PF3D7_0929300	conserved Plasmodium protein, unknown function	9.98097089461093	11.7363935208803	NA	NA	40.8267716766667	32.5749381166667	NA	NA	14.43855197	32.5907038	1.18267952424674	7.12126721905095E-17	11.7856826060497	9.89096740845582	NA	NA	noG4	4
PF3D7_0929400	high molecular weight rhoptry protein 2	0.486756767149704	0.558764903192054	NA	NA	5.42181353566667	1.970538003	-1.45611872825507	6.09795125319302E-12	1455.510872	199.191886	-2.8692492552701	4.15724838366296E-146	5.07180391241816	24.4041734050592	2.26765567254957	5.3503556646192E-47	noG4	6
PF3D7_0929600	G2 protein, putative	0	0.172303864440863	NA	NA	0.624744022666667	0.603129925666667	NA	NA	31.26958289	4.810652599	-2.70134937341951	8.52605380584203E-35	0.69233014887194	3.0643368273928	2.19062878773735	0.000523424339031108	noG4	3
PF3D7_0930000	procollagen lysine 5-dioxygenase, putative	0	0	NA	NA	0.673132743	0.0939337046666667	-2.86098786133569	0.00449030748905446	0.264928345	0.702451878	NA	NA	0.0973853772979143	0	NA	NA	noG4	7
PF3D7_0930200	leucine-rich repeat protein	0	0.0544140512378313	NA	NA	0.490056955666667	0.366615676	NA	NA	9.096799992	1.810657949	-2.32719126246781	5.83480724472153E-32	0.135062519303291	1.93987916382747	3.73252105447572	3.33877844070817E-08	noG4	3
PF3D7_0930300	merozoite surface protein 1	7.37095687428082	6.86636700399226	NA	NA	45.7174949866667	13.3233668066667	-1.77891464568715	3.69276612396691E-27	4694.552029	879.2720313	-2.41658346745875	3.06349623611444E-140	35.9693711901098	214.94635687012	2.57895743385203	5.69358091128413E-66	noG4	6
PF3D7_0930400	zinc finger protein, putative	32.8107272887243	28.7906778838976	NA	NA	12.0727044646667	17.4875475566667	NA	NA	9.174146042	4.160746271	-1.14450105887701	7.50153973556003E-11	20.7118222469394	19.6717554851577	NA	NA	noG4	1
PF3D7_0930500	diacylglycerol kinase, putative	16.7573240921703	17.89886212214	NA	NA	7.33813866933333	11.2807447886667	NA	NA	33.62778367	6.721682958	-2.32456096087345	1.82027503221652E-86	9.89818703536495	14.2882301241217	NA	NA	noG4	1
PF3D7_0930700	conserved Plasmodium protein, unknown function	14.9603847735458	14.653716331523	NA	NA	14.1713458066667	16.25035579	NA	NA	2.73183634	5.641289435	1.0765691296651	0.00016517267461769	9.60980877837051	9.20931195032965	NA	NA	noG4	4
PF3D7_0931100	nucleolar protein Nop52, putative	213.46884470262	210.718609727082	NA	NA	75.9830942	168.4587218	1.14758789258846	1.01545111529688E-09	9.000407965	14.40861604	NA	NA	140.76063442999	148.09656444341	NA	NA	noG4	2
PF3D7_0931900	adenylate kinase-like protein 2	0	0	NA	NA	1.164175168	0.194138511666667	-2.55213106559585	0.00351348748266173	13.67774058	2.388931175	-2.51316779164406	3.16871196235646E-25	0.428045664218104	1.7587408754547	2.05511796703311	0.00614907219043112	noG4	6
PF3D7_0932000	conserved Plasmodium protein, unknown function	0	0.05578575057748	NA	NA	12.5390625833333	4.34450008533333	-1.5284587009243	2.69073535875221E-08	61.84607997	12.1407552	-2.35449860732854	3.03296343371873E-45	3.1239705523361	7.46931680595684	1.25540393773053	0.00199113759910029	noG4	6
PF3D7_0932100	protein MAM3, putative	2.59945849977108	3.3491490045687	NA	NA	3.78451260366667	1.367943666	-1.4684728480096	4.9066162935531E-11	89.87962328	20.93148774	-2.10150957045819	2.89630418545526E-83	2.17693563201919	7.46580871292415	1.76545970717831	6.01608326393604E-12	noG4	6
PF3D7_0932200	profilin	1.50270190176495	1.23897418758388	NA	NA	153.436622333333	65.7576772033333	-1.22306005297801	2.48316637054785E-19	1483.491213	601.2347937	-1.30309781614211	1.60463927843941E-23	15.156831953539	59.0260953207752	1.96217631733594	1.20487682471194E-15	noG4	6
PF3D7_0932300	M18 aspartyl aminopeptidase	13.953162266211	13.9195650643204	NA	NA	132.011557666667	134.152316033333	NA	NA	23.5133549	68.42165519	1.54629325666376	1.56182566470895E-37	25.8177803104496	9.29151475512307	-1.47679656003276	2.53171518876288E-16	noG4	8
PF3D7_0932500	palmitoyltransferase DHHC6, putative	0.0529970744454828	0.0851302392890747	NA	NA	3.05494813833333	1.21516453433333	-1.33676199393366	8.53193683999772E-06	13.77465983	7.375895545	NA	NA	0.191040543492929	0.23825540991194	NA	NA	noG4	7
PF3D7_0933400	conserved Plasmodium protein, unknown function	0.065555428800424	0	NA	NA	10.1663669133333	8.37114300433333	NA	NA	5.307139916	11.54955542	1.09300388926347	0.0000890408079632365	0	0.129271984356319	NA	NA	noG4	4
PF3D7_0933700	conserved Plasmodium protein, unknown function	0	0	NA	NA	18.1785080166667	3.188322907	-2.4894982898602	1.19241939603792E-15	95.9700075	68.9015997	NA	NA	0.922515565765593	1.59257437275904	NA	NA	noG4	7
PF3D7_0934000	histidine--tRNA ligase, putative	4.11647914672049	3.93941616921209	NA	NA	13.6646617233333	14.7754809	NA	NA	6.479301579	10.62417503	NA	NA	5.50780528408717	2.51821653716814	-1.13128875397405	0.000127319129186772	noG4	8
PF3D7_0934300	ATP synthase-associated protein, putative	0	0.340459031556383	NA	NA	83.14082999	33.5238707266667	-1.31067644740875	2.84061171488454E-14	217.7781096	162.8400996	NA	NA	0.779366486784913	3.05116269090027	NA	NA	noG4	7
PF3D7_0934600	conserved Plasmodium protein, unknown function	1.2154399201659	1.2569035158536	NA	NA	0.864684268666667	1.17132838233333	NA	NA	20.28112402	3.650428841	-2.48130854612694	1.53871538371922E-25	2.79134941802313	13.9443765658367	2.31809364211646	4.83334795010283E-12	noG4	3
PF3D7_0934800	cAMP-dependent protein kinase catalytic subunit	4.7502318552261	4.80320512392224	NA	NA	15.2378026266667	10.69043607	NA	NA	3517.155815	449.5696614	-2.96782140090478	3.03179600352195E-261	20.7766116129914	60.2086747560719	1.53733973677301	3.06717531173631E-17	noG4	3
PF3D7_0935400	gametocyte development protein 1	0.0963922670692923	0	NA	NA	15.7200509166667	3.08659346866667	-2.3381667670163	1.16311385096191E-23	105.65227	114.5045638	NA	NA	1.25549499851833	2.1849470293313	NA	NA	noG4	7
PF3D7_0935500	Plasmodium exported protein, unknown function	82.8692694006625	80.2926624845423	NA	NA	51.68300061	26.2124102633333	NA	NA	265.9494025	107.6557022	-1.30461049144022	5.98202000130351E-38	94.6896994910135	80.4008833554744	NA	NA	noG4	1
PF3D7_0935600	gametocytogenesis-implicated protein	434.688873802945	459.384607117085	NA	NA	0.947064129666667	2.63509708533333	1.49492234343603	0.000228103032583682	10.29261077	1.571190615	-2.70142832529598	7.42286313000711E-24	397.083393730807	621.595199239045	NA	NA	noG4	1
PF3D7_0935700	Plasmodium exported protein, unknown function	117.874509258835	97.1470805844303	NA	NA	5.756752057	43.56541191	2.91151970467839	1.90546133701899E-37	8.13924836	0.812204006	-3.32956984279009	2.63775161774814E-14	72.9285219154662	93.9489814813507	NA	NA	noG4	1
PF3D7_0935800	cytoadherence linked asexual protein 9	0.574272367380019	0.287746891341305	NA	NA	2.625110893	0.815819740333333	-1.68679144178327	7.77569956260635E-12	876.4438906	124.9373439	-2.81041453793128	8.28794240593053E-206	1.98324530668743	7.78271018087704	1.97773621312396	4.32714965886587E-24	noG4	6
PF3D7_0935900	ring-exported protein 1	6170.86503147627	5236.29226693624	NA	NA	7.82386626333333	20.8486829066667	1.40910103691589	1.61375749181209E-11	2.276692905	1.686761395	NA	NA	3847.2252185396	3882.22736860382	NA	NA	G4	2
PF3D7_0936000	ring-exported protein 2	9595.93658546274	7106.27525795297	NA	NA	19.53698371	45.12392109	1.2032552950011	1.04574498138723E-07	12.20557786	3.963346755	-1.62663757238719	0.0000235128037538441	13695.5933520879	8625.68769253266	NA	NA	noG4	1
PF3D7_0936100	early transcribed membrane protein	1.27094215566575	0.802491699322758	NA	NA	51.0319852333333	8.59121695966667	-2.56996838419402	4.59098662734728E-32	170.5043448	85.33397664	NA	NA	2.86606326986037	1.94699018067086	NA	NA	noG4	7
PF3D7_0936200	Plasmodium exported protein (hyp11), unknown function	39.0720876955352	35.3227375598734	NA	NA	345.9117511	542.627700633333	NA	NA	14.59652084	35.94166147	1.30044187016455	1.01690132480878E-12	82.7329216311078	23.2216660718003	-1.831862534223	6.1301254748126E-26	noG4	8
PF3D7_0936300	ring-exported protein 3	1852.50551621268	1432.34497290403	NA	NA	7.06715354066667	16.81951019	1.23849628473283	2.73777318995044E-09	1.417703066	0.948779296	NA	NA	1956.90506520946	1426.09934941001	NA	NA	G4	2
PF3D7_0936800	Plasmodium exported protein (PHISTc), unknown function	2012.93428667504	2359.15592099724	NA	NA	41.3160196133333	184.309645633333	2.15412280974509	2.94321395863613E-52	4.228110494	4.528582455	NA	NA	1579.25391848824	1187.24482694962	NA	NA	noG4	2
PF3D7_0937800	erythrocyte membrane protein 1, PfEMP1	24.3654862262464	18.4048692283115	NA	NA	0.568940891333333	1.413457272	1.3145791297989	0.000003102227874501	3.774387566	1.215137362	-1.62814354548336	3.20074799720765E-17	30.3632254376299	13.7886358898004	-1.13899942319012	3.64553321855911E-13	noG4	1
PF3D7_1000100	erythrocyte membrane protein 1, PfEMP1	31.5853836959466	23.8409510804645	NA	NA	0.257138403333333	0.663770551	1.36595340001987	0.000430186584070953	3.886040195	0.540074835	-2.83766049943448	3.40232901547109E-39	42.6236433731398	26.0829522178134	NA	NA	G4	1
PF3D7_1000200	rifin	0	0	NA	NA	0.064456699	0.561879824666667	NA	NA	2.148947534	0.467645219	-2.19792164543202	0.0000836449848350522	0.12325130330246	0.108644169950689	NA	NA	noG4	1
PF3D7_1000600	rifin	0.600426888990694	0.595793954741744	NA	NA	6.418348265	30.87965074	2.28742233921446	1.51918837060298E-30	0.599167952	0.308549225	NA	NA	0.949273693961342	0.670165575553847	NA	NA	noG4	2
PF3D7_1000800	stevor, pseudogene	0	0	NA	NA	1.61105153466667	5.441768376	1.74191732058786	0.0000108584616460255	0	0.027757136	NA	NA	0.054931443436611	0	NA	NA	noG4	2
PF3D7_1001000	Plasmodium exported protein (hyp12), unknown function	5.10237535515964	8.55017852061735	NA	NA	157.888916866667	349.294525433333	1.14431619967643	8.14914254132088E-20	5.242875163	20.73383941	1.96976486438735	1.07064150214097E-15	12.7265591672942	4.92848151405723	-1.3672234399444	2.43942503810924E-06	noG4	2
PF3D7_1001100	acyl-CoA binding protein, isoform 1, ACBP1	98.9320977212035	124.087303020165	NA	NA	25.56525683	38.7498654566667	NA	NA	3.405301204	5.539052642	NA	NA	88.9440634825592	367.789512445874	2.04803332223415	1.27154917251779E-48	noG4	5
PF3D7_1001200	acyl-CoA binding protein, isoform 2, ACBP2	4.35990121273856	5.39826596668518	NA	NA	2249.445681	2464.20233266667	NA	NA	591.4358896	1444.010444	1.28595916832139	3.00972354025443E-34	16.1686213043181	15.4187400728378	NA	NA	noG4	4
PF3D7_1001300	Plasmodium exported protein (PHISTa), unknown function	0.973031097818976	1.68619543893497	NA	NA	17.2347195833333	6.62633664333333	-1.37536709712123	9.70368141277219E-10	4.210509824	10.6421357	1.28814210241119	8.71319535294151E-06	0.907361681637357	1.29769440810699	NA	NA	noG4	4
PF3D7_1001600	exported lipase 2	3.59877571659068	5.22406830803673	NA	NA	55.95974379	28.43290239	NA	NA	498.4968949	160.0346425	-1.63912743432522	7.00702054277864E-59	5.05686793414039	11.0604393379484	1.13385863401797	1.82386690020757E-07	noG4	3
PF3D7_1001700	Plasmodium exported protein (PHISTc), unknown function	516.423178001901	491.025000289584	NA	NA	71.84798666	38.3343661	NA	NA	294.2702323	110.6072988	-1.41132421456485	4.88777516938533E-38	448.763372215899	368.595402359071	NA	NA	noG4	1
PF3D7_1001800	Plasmodium exported protein (PHISTc), unknown function	169.523798018907	183.735634552061	NA	NA	39.9772466566667	19.6808883666667	-1.02250293819342	9.39249245627074E-10	245.8055044	63.03330514	-1.9627499076992	7.3835841242426E-70	149.138962498909	198.559092665795	NA	NA	noG4	6
PF3D7_1001900	Plasmodium exported protein (hyp16), unknown function	522.997171404922	481.263776199624	NA	NA	80.3710403366667	71.76236527	NA	NA	19.39906069	39.83641504	1.04419856033536	1.11893080906463E-11	653.057201346751	570.010939071035	NA	NA	noG4	4
PF3D7_1002000	Plasmodium exported protein (hyp2), unknown function	13.8624059662427	14.5273598728831	NA	NA	0.045202066	0.017812019	NA	NA	0	0	NA	NA	8.13313647232587	20.3896193101523	1.32738207653899	9.4768684229058E-11	noG4	5
PF3D7_1002200	tryptophan-rich antigen 3	13.8869907841625	21.1673897060224	NA	NA	85.0313663166667	166.9657903	NA	NA	26.28587391	27.73638838	NA	NA	9.01916133020198	18.3868024115763	1.02711440461488	3.4868303953086E-09	G4	5
PF3D7_1002500	conserved protein, unknown function	1.21868613506245	0.154676483037856	NA	NA	32.7028535433333	31.2400198033333	NA	NA	14.01750127	29.04425853	1.04545348437132	8.26763042195336E-11	2.81542716508398	1.19831940716506	NA	NA	noG4	4
PF3D7_1002700	conserved Plasmodium protein, unknown function	7.47494290036486	9.57076784917377	NA	NA	7.50371174933333	5.46761297333333	NA	NA	25.86809313	10.84104107	-1.253711544683	7.28042390757823E-22	5.06129747808315	6.43037365914919	NA	NA	noG4	1
PF3D7_1003000	conserved protein, unknown function	0.347718931294024	0.307360305706473	NA	NA	0.116857974333333	0.0582010026666667	NA	NA	31.73712879	3.983955062	-2.9933981678526	8.12386602843042E-116	0.343353030292832	1.08918312283234	1.65497458541149	0.00142250007169919	noG4	3
PF3D7_1003100	conserved protein, unknown function	0	0	NA	NA	21.4883199166667	8.55073832366667	-1.32118373141737	1.06126310461328E-07	22.95329255	36.6694196	NA	NA	0.679299260076142	0.779004697524143	NA	NA	noG4	7
PF3D7_1003300	N-terminal acetyltransferase A complex catalytic subunit ARD1, putative	18.716759607612	17.9455042569151	NA	NA	41.47829956	63.2746743133333	NA	NA	41.85706821	30.59992914	NA	NA	28.0185598046458	13.385285325978	-1.06915798095256	0.000269086080673878	noG4	8
PF3D7_1003400	conserved Plasmodium protein, unknown function	0.302570281388289	0.306303625064785	NA	NA	0.328413857333333	0.263808727666667	NA	NA	13.12405007	1.53490487	-3.09814722792219	6.36162621673211E-89	0.549765296073744	1.15956368639167	1.05588522793482	0.00385633836501019	noG4	3
PF3D7_1003500	40S ribosomal protein S20e, putative	2550.71103157202	2476.87626848328	NA	NA	3937.665327	5167.61201	NA	NA	964.9707709	2848.671818	1.56136518964739	1.1283531754098E-44	3020.9471017894	2071.41773612164	NA	NA	noG4	4
PF3D7_1003600	inner membrane complex protein 1c, putative	4.78251087075726	4.10365205252846	NA	NA	23.5444738233333	30.5880941333333	NA	NA	1022.963953	70.07721292	-3.86710347048167	2.45249185647871E-167	35.2141917519555	218.880538607045	2.63810901091344	3.73655260227029E-64	noG4	3
PF3D7_1003800	U5 small nuclear ribonucleoprotein component, putative	90.2740162685952	90.7647962216754	NA	NA	73.3084121833333	103.151911666667	NA	NA	17.24842727	34.92224252	1.02077727262368	3.73569164292448E-21	62.2259986438636	54.6240835004562	NA	NA	noG4	4
PF3D7_1004000	60S ribosomal protein L13, putative	1363.39346542219	1322.16406412513	NA	NA	1887.200893	2456.369645	NA	NA	585.9475647	1422.776702	1.27929369432784	1.57324183968942E-41	1397.44263247325	930.915396848587	NA	NA	noG4	4
PF3D7_1004200	WD repeat-containing protein, putative	1.38069719725204	1.20953802139001	NA	NA	17.77434931	17.0440264766667	NA	NA	36.91417197	16.83924516	-1.13296453898815	1.72979758715872E-29	2.00680785194105	2.51483545280479	NA	NA	noG4	1
PF3D7_1004400	RNA-binding protein, putative	19.1251708074778	17.2723386069624	NA	NA	180.5125016	293.794018966667	NA	NA	18.70294499	44.90376813	1.26122508177766	1.87963241310977E-22	17.4975257928965	11.5720060792971	NA	NA	noG4	4
PF3D7_1004500	conserved Plasmodium protein, unknown function	1.24110327801475	1.06349972123578	NA	NA	65.82307938	43.97306311	NA	NA	566.7503467	172.6646841	-1.71485125874137	2.0108427975151E-56	3.00636747931744	4.7792873227596	NA	NA	noG4	1
PF3D7_1004600	conserved Plasmodium membrane protein, unknown function	0.211819800914251	0.088581839461983	NA	NA	3.06689862633333	2.522070693	NA	NA	12.75534527	4.434011085	-1.51949217458304	8.27514040505231E-24	0.290249534444672	0.667955061946964	NA	NA	noG4	1
PF3D7_1005700	peptidase, putative	0	0.0137803647735753	NA	NA	5.046475961	3.61830124266667	NA	NA	6.618158678	2.745695143	-1.27906179165796	1.22548126229083E-08	0.16307929900751	0.741755518189968	2.16113930746242	0.00922491959498299	noG4	3
PF3D7_1005800	conserved Plasmodium membrane protein, unknown function	0.142763190277983	0.0914231878537557	NA	NA	2.052913443	0.926484517333333	NA	NA	257.223029	33.13473438	-2.95729043488068	2.16031798116564E-118	1.57567299751203	4.72346723235093	1.61288792901749	0.00106790489571986	noG4	3
PF3D7_1006000	IMP1-like protein, putative	4.44871138097391	5.06485594910022	NA	NA	2.16512568966667	2.57373556766667	NA	NA	1.108164901	0.310906582	-1.79665989772854	0.00741438586270328	7.4213053117455	3.92239632804573	NA	NA	noG4	1
PF3D7_1006200	DNA/RNA-binding protein Alba 3	1005.27309044236	850.279649522748	NA	NA	1955.54945366667	1938.32528033333	NA	NA	644.9041683	1293.326505	1.00435056766138	2.23872614276284E-27	1012.94619158137	849.870142858623	NA	NA	G4	4
PF3D7_1006400	heptatricopeptide repeat-containing protein, putative	0.246013164221283	0.149977330389252	NA	NA	17.2451957266667	14.72830456	NA	NA	3.955667437	8.959711435	1.16734126389657	3.48207238361894E-10	0.501955723019563	0.358378692269909	NA	NA	noG4	4
PF3D7_1006500	conserved Plasmodium protein, unknown function	0	0.257762641701558	NA	NA	50.6665607433333	43.8746349166667	NA	NA	11.58267391	27.32755926	1.24464544438349	5.26147899187187E-12	0.348530618165209	1.03131930157805	NA	NA	noG4	4
PF3D7_1006600	phosducin-like protein 3, putative	33.6279409991718	23.3834381913669	NA	NA	253.543364966667	245.4169295	NA	NA	52.0681808	91.68477611	NA	NA	45.5072591160471	19.2458851668398	-1.23686493323165	2.37182210919033E-08	noG4	8
PF3D7_1006800	single-strand telomeric DNA-binding protein GBP2, putative	1221.86877735717	1016.49917667126	NA	NA	1849.52986366667	2358.37393933333	NA	NA	387.9980599	804.289282	1.0517819103038	2.44194503564526E-30	1499.37934218701	1123.2747053494	NA	NA	noG4	4
PF3D7_1007200	rho GTPase-activating protein, putative	0	0.0776883752015958	NA	NA	2.778337547	0.616776556	-2.15777786358249	4.92679237984933E-09	114.5757297	21.22925146	-2.43153915101827	9.62625512293765E-99	0.98685511127609	3.71107976385849	1.877192536896	3.84688203257272E-06	noG4	6
PF3D7_1007300	RING zinc finger protein, putative	0	0.0470353539386573	NA	NA	0.052795487	0.082029678	NA	NA	45.04685323	3.220276572	-3.80345799816499	2.52544607243554E-125	0.310763759837269	2.10550133479823	2.75977353791805	1.75823912399014E-06	noG4	3
PF3D7_1007400	conserved protein, unknown function	85.9269293203557	62.1608216549501	NA	NA	153.090725633333	139.9016357	NA	NA	751.5027754	202.7852076	-1.88949427704015	1.69967476883755E-68	87.4720585279056	65.8807646961876	NA	NA	noG4	1
PF3D7_1008000	histone deacetylase 2	49.7132931317958	53.3843640334943	NA	NA	22.1281573933333	27.73398738	NA	NA	33.80768329	16.89647818	-1.00070703676793	2.34302665015143E-18	20.4664777965638	29.0261947454618	NA	NA	noG4	1
PF3D7_1008100	zinc finger protein, putative	68.0857410135152	77.5059746270947	NA	NA	26.11172842	40.80925848	NA	NA	47.74083254	19.28194523	-1.30791692464315	1.50942325820707E-28	38.4446713790939	55.0539457118956	NA	NA	noG4	1
PF3D7_1008200	endonuclease, putative	0.202157764995627	0.288929031894806	NA	NA	7.24681779433333	2.825980762	-1.34885733754554	5.57978994103851E-06	44.39291798	18.23462914	-1.28289681034693	1.15224634958184E-14	0.206524608723957	0.86406047872136	NA	NA	noG4	6
PF3D7_1008300	AP-5 complex subunit sigma-1, putative, pseudogene	0	0	NA	NA	17.4068961233333	1.65044918233333	-3.34163731891495	0.000143932781084324	67.68332201	32.28618904	-1.06951429099574	0.000335512456974455	0.569040381382487	1.93980863202354	NA	NA	noG4	7
PF3D7_1008400	26S protease regulatory subunit 4, putative	154.517251007942	129.594857776515	NA	NA	331.4642133	349.808263633333	NA	NA	1202.578019	523.7178155	-1.19914583506928	1.32361537301177E-45	167.405140225671	120.446764225767	NA	NA	noG4	1
PF3D7_1008500	protein GPR89, putative	11.9323316658949	12.6325613160597	NA	NA	5.48652158133333	4.90284949766667	NA	NA	31.14835619	10.02643973	-1.63609822959195	8.66868437780247E-42	6.90965635895575	8.75074807908018	NA	NA	noG4	1
PF3D7_1008600	zinc finger (CCCH type) protein, putative	0.0775535279327623	0	NA	NA	0.119692491666667	0.0291121753333333	NA	NA	2.790403888	0.79103188	-1.81889907308212	0.0006332537587007	0.228045674234822	0.351620516459438	NA	NA	noG4	1
PF3D7_1008800	nucleolar protein 5, putative	305.242831208449	293.399275403835	NA	NA	282.9805752	383.5783972	NA	NA	18.19359027	64.42186328	1.83768571506714	9.87008125568095E-40	349.791108164419	274.81519766913	NA	NA	noG4	4
PF3D7_1008900	adenylate kinase	176.074782325994	181.376340397252	NA	NA	605.734045833333	515.842991166667	NA	NA	241.2899247	499.7659209	1.05104249026494	5.51160098743759E-26	216.107187700959	147.922878171087	NA	NA	noG4	4
PF3D7_1009000	diphthine methyl ester synthase, putative	97.2844422484749	95.8378188150072	NA	NA	92.35842882	123.670984166667	NA	NA	25.03914908	59.45394383	1.24506682381985	6.5517358760713E-18	112.322900426748	83.7540029784206	NA	NA	noG4	4
PF3D7_1009200	ribonuclease, putative	12.8633210871028	13.2377913350184	NA	NA	9.98727206633333	9.33502578566667	NA	NA	0.83360556	3.129134008	1.86443188896249	1.11538045253728E-08	9.34593811955612	11.035123141262	NA	NA	noG4	4
PF3D7_1009600	protein phosphatase PPM10, putative	0.736812952172395	0.547692635829864	NA	NA	26.7985716766667	31.65867875	NA	NA	1.273268674	5.757290531	2.18214184525775	2.52463984765893E-10	0.799203524533834	0.464668035645459	NA	NA	noG4	4
PF3D7_1009700	tubulin--tyrosine ligase, putative	1.24350775267764	1.55689853404084	NA	NA	1.29586510766667	1.684054319	NA	NA	115.0367102	9.35744031	-3.61722163276007	2.33482334585791E-166	0.925207593585245	2.70561005832196	1.54312909795508	0.00176235839315962	noG4	3
PF3D7_1009800	conserved Plasmodium membrane protein, unknown function	40.8263026761995	44.4229807249533	NA	NA	19.03799641	27.13216451	NA	NA	3.623560421	8.490341186	1.21896242652398	2.18497500561134E-12	32.278246573782	30.5985950484916	NA	NA	noG4	4
PF3D7_1009900	heptatricopeptide repeat-containing protein, putative	6.35057966032718	9.13061367881392	NA	NA	10.0782966906667	9.922268316	NA	NA	0.663299985	3.703579818	2.42504970786492	2.08211775585598E-12	6.04113086440903	6.47221100863375	NA	NA	noG4	4
PF3D7_1010200	DNA2/NAM7 helicase, putative	42.3105061409014	45.5423785068651	NA	NA	22.2301809366667	30.0092506066667	NA	NA	0.876235977	3.550009038	2.00368042438188	7.01077708198639E-19	22.1002667114936	26.4861588783617	NA	NA	noG4	4
PF3D7_1010300	succinate dehydrogenase subunit 4, putative	336.9265480344	359.608365539509	NA	NA	124.3279063	89.1883277033333	NA	NA	1842.907853	693.2590967	-1.41071766033851	5.21797196116937E-53	359.093687512249	656.553579691156	NA	NA	noG4	1
PF3D7_1010400	MORN repeat protein, putative	0.881107630766144	1.42543197918376	NA	NA	0.486291478333333	0.792262866	NA	NA	1.855706081	0.665435999	-1.46637556717422	0.000591179066231742	2.25931853964315	1.2198057230414	NA	NA	noG4	1
PF3D7_1010500	ankyrin-repeat protein, putative	0.171044957146099	0.227426589219143	NA	NA	0	0.017281965	NA	NA	0.771326461	0	-6.32403780455894	0.0000122370023727798	0.668414423679818	1.24610927983643	NA	NA	noG4	1
PF3D7_1010700	dolichyl-phosphate-mannose--protein mannosyltransferase, putative	46.6904585650895	47.2557020147537	NA	NA	58.58588975	65.6740416166667	NA	NA	28.36675549	58.87039547	1.06179360943794	2.64565906772541E-16	60.8664947416059	27.8345714339287	-1.13088238960624	3.03911710587357E-10	noG4	8
PF3D7_1011000	inner membrane complex sub-compartment protein 1	0.0564505081336983	0.177962658407631	NA	NA	12.9854593833333	6.14126060733333	-1.07190933075496	0.00003486975907879	27.94924182	20.91841208	NA	NA	0.355282975657436	1.0448913818392	NA	NA	noG4	7
PF3D7_1011900	heme oxygenase	0.895799908644565	0.448040128069822	NA	NA	10.8473437633333	7.994311632	NA	NA	62.16942946	28.03758371	-1.15097582168693	8.27796965358473E-23	2.35774527586597	1.69524097681616	NA	NA	noG4	1
PF3D7_1012000	RING zinc finger protein, putative	20.5519724394354	14.856898819574	NA	NA	62.15084611	51.7696748766667	NA	NA	238.4053275	108.0311079	-1.14181233086256	1.64180725123422E-38	26.0589329974698	13.55423849034	NA	NA	noG4	1
PF3D7_1012100	conserved protein, unknown function	0.190478984651667	0.170695861620092	NA	NA	32.58738161	32.9468485666667	NA	NA	32.34351725	12.29603837	-1.39347725641144	3.08044078191664E-22	0.912777400026856	1.31982943781161	NA	NA	noG4	1
PF3D7_1012200	rhoptry associated adhesin	2.04208652253546	1.4011641541093	NA	NA	9.60803744666667	5.03349178066667	NA	NA	2675.902272	239.8080361	-3.48001456510798	0	12.5834000846999	55.9209160098128	2.14198193154652	4.68524774316484E-27	noG4	3
PF3D7_1012300	cytochrome b-c1 complex subunit 7, putative	3.62762561840225	2.57240859355645	NA	NA	129.1550317	46.3870793966667	-1.47565941980137	9.73729908147057E-25	349.3518734	190.7342294	NA	NA	11.7664856056797	8.82411549010699	NA	NA	noG4	7
PF3D7_1012400	hypoxanthine-guanine phosphoribosyltransferase	160.968671230731	107.96193915567	NA	NA	1104.17770476667	1087.84372133333	NA	NA	64.62086555	365.1793937	2.49878159181015	1.21351267821899E-75	326.730435786669	103.780967247372	-1.65492546046304	1.24914134985964E-16	noG4	8
PF3D7_1012600	GMP synthase [glutamine-hydrolyzing]	145.443041451218	113.010177280703	NA	NA	138.234803766667	172.575532466667	NA	NA	10.46604724	35.54112362	1.75274920012957	1.82649957724653E-27	145.045877361509	98.838617544731	NA	NA	noG4	4
PF3D7_1013000	zinc finger protein, putative	2.2922648814738	2.58131770425323	NA	NA	1.75335350566667	4.13813779533333	1.24834353902041	0.0000287696091324276	6.306349101	2.218654903	-1.50244536366765	2.62149806390831E-09	1.67602950390213	1.63505152511831	NA	NA	noG4	1
PF3D7_1013200	conserved Plasmodium protein, unknown function	2.91404146597796	4.62163435885004	NA	NA	23.8271239333333	37.5322249433333	NA	NA	28.08168177	8.565288002	-1.71324023165508	4.65257877591161E-45	3.4376976086984	5.32295929966076	NA	NA	noG4	1
PF3D7_1013600	conserved Plasmodium protein, unknown function	0.0775953023420987	0.110333128168094	NA	NA	15.3574427833333	12.5731854966667	NA	NA	25.11115928	12.08297647	-1.05476285620663	8.32150661017804E-24	0.280035803859928	1.34372034257403	2.23151369634807	5.51095434098993E-09	noG4	3
PF3D7_1013700	conserved Plasmodium protein, unknown function	0.0492888765047963	0.18367719002271	NA	NA	62.2968807	50.66799777	NA	NA	33.11965394	80.19995955	1.26215053887789	5.43312875047626E-18	0.7990693683086	1.9256882681344	NA	NA	noG4	4
PF3D7_1013800	conserved Plasmodium protein, unknown function	0.365191627191847	0.350887125600567	NA	NA	7.40046781933333	4.83066025633333	NA	NA	153.0820925	14.35496434	-3.41513203709063	9.68042997610402E-184	1.89720592004171	11.7737460946099	2.65847911124721	3.13473432904504E-18	noG4	3
PF3D7_1014000	GDP-L-fucose synthase	0	0	NA	NA	1.361329351	0.302729524666667	-2.15818395355363	0.000762840415014705	1.608638588	0.998950241	NA	NA	0.0911785174949357	0.274175342638983	NA	NA	noG4	7
PF3D7_1014100	merozoite surface protein MSA180, putative	0.13774272990206	0.416498090501171	NA	NA	0.0323980916666667	0.0718838843333333	NA	NA	33.85830083	2.10730386	-4.00194008062242	5.89001925550178E-160	1.09553222829249	11.5668614739532	3.40329934914214	2.19320452673348E-47	noG4	3
PF3D7_1014300	SPRY domain-containing protein, putative	0.419029468692455	0.569106920239064	NA	NA	27.11805607	24.47014024	NA	NA	17.00665246	19.51152026	NA	NA	1.15025257365163	2.70929626945937	1.24567882146063	4.30494704033832E-06	noG4	5
PF3D7_1014600	transcriptional coactivator ADA2	62.2858394686459	78.8793383111982	NA	NA	49.9513738566667	79.00962807	NA	NA	83.66338708	41.06090854	-1.02681014094049	1.30974560962531E-21	33.0706299646022	57.2382990750263	NA	NA	noG4	1
PF3D7_1014700	prohibitin 2, putative	0.522732635027485	0.83953227698881	NA	NA	100.40939651	130.168152933333	NA	NA	2.962684087	16.12957384	2.4342849418019	1.83562606459091E-18	2.48342976370704	1.0287159283608	NA	NA	noG4	4
PF3D7_1014800	conserved Plasmodium protein, unknown function	0	0.0339325986716423	NA	NA	1.223845274	0.427485012666667	-1.52249961667679	0.000228103032583682	4.340505494	1.644755775	-1.40448137782879	1.0251826350407E-09	0.0770416278294329	0.132824101583273	NA	NA	noG4	6
PF3D7_1014900	conserved Plasmodium protein, unknown function	0.0857741155548236	0.431760328400021	NA	NA	2.72937718433333	1.62486198933333	NA	NA	80.7014312	7.967062842	-3.34036713651489	1.20180823088521E-106	0.567604296925386	3.74084279941746	2.73841421048477	2.52545464833866E-23	noG4	3
PF3D7_1015000	FAD synthetase, putative	0.141523853795101	0.102514174050887	NA	NA	5.64801759433333	5.06128063233333	NA	NA	17.59271592	3.750367715	-2.22713308121469	2.27595842194573E-16	0.646849746163961	0.359546498342863	NA	NA	noG4	1
PF3D7_1015100	CWC16 domain-containing protein, putative	33.4169420105802	27.724427498139	NA	NA	27.6656341666667	36.0060320833333	NA	NA	56.10889275	24.51883613	-1.19354925649676	8.52874807501911E-16	23.2044167923494	23.8068569628267	NA	NA	noG4	1
PF3D7_1015200	cysteine--tRNA ligase	146.689823457877	123.240276761988	NA	NA	312.2099866	371.459576133333	NA	NA	30.7544377	95.05688183	1.62987423631524	2.2655006343228E-57	134.186408742133	107.967964575699	NA	NA	noG4	4
PF3D7_1015300	methionine aminopeptidase 1b, putative	19.7951272446688	18.5213328330396	NA	NA	25.94759984	31.6856924366667	NA	NA	1.365229188	7.699145515	2.53121114659298	1.1891674053972E-15	14.0267391548234	11.0724307240242	NA	NA	noG4	4
PF3D7_1015600	heat shock protein 60	0.70430599874267	0.539919175900373	NA	NA	237.455221	321.101278033333	NA	NA	14.87625155	41.99482713	1.50040932501783	3.31741210196152E-26	2.7381540833684	2.19905854964849	NA	NA	noG4	4
PF3D7_1015800	ribonucleoside-diphosphate reductase small chain, putative	0.131764777090129	0.118193787873054	NA	NA	122.238492833333	59.2266959166667	-1.04383489523331	3.66137006234932E-11	79.05275035	105.9211448	NA	NA	1.22982799815185	2.79987948908264	NA	NA	noG4	7
PF3D7_1015900	enolase	2469.04667394805	2003.24613071208	NA	NA	8584.065186	5624.00441166667	NA	NA	362.7953598	2107.025719	2.53810837402375	6.68416439216151E-141	3309.07414220173	1672.58917935932	NA	NA	noG4	4
PF3D7_1016000	conserved Plasmodium protein, unknown function	2.66165379011084	2.78258965013573	NA	NA	9.61891275766667	9.590811886	NA	NA	48.80672993	9.498391142	-2.36014249963526	2.86295233241032E-64	5.66296000890882	13.8343421826679	1.30708183174982	1.77392648354618E-07	G4	3
PF3D7_1016300	GBP130 protein	262.552105707029	218.113558317431	NA	NA	881.2827189	571.879331766667	NA	NA	89.27691187	352.2474751	1.98162571685949	1.21351267821899E-75	317.118800673127	109.814911207994	-1.52997522264468	1.91326621644176E-27	noG4	8
PF3D7_1016400	serine/threonine protein kinase, FIKK family	54.1839307300968	56.4450599615066	NA	NA	92.04940533	120.388144666667	NA	NA	3.940879035	26.47783667	2.7549025450443	1.57964410095436E-58	36.8715650974891	35.083721770854	NA	NA	noG4	4
PF3D7_1016600	Plasmodium exported protein (PHISTc), unknown function	64.3941170958637	65.1723655687481	NA	NA	9.03863621466667	2.03831707666667	-2.1319052924163	3.49538722423069E-11	39.85949627	42.43209793	NA	NA	59.0087047945043	64.0500947647502	NA	NA	noG4	7
PF3D7_1016700	Plasmodium exported protein (PHISTc), unknown function	34.6713876682748	40.9918045929841	NA	NA	2.67595885733333	17.11998096	2.67596678342744	5.36647087103222E-47	0.424386213	0.143431534	NA	NA	18.0857554752662	31.2982644344386	NA	NA	noG4	2
PF3D7_1016800	Plasmodium exported protein (PHISTc), unknown function	73.0891867171646	72.5304866567241	NA	NA	1.57022908733333	3.422371426	1.13885981130627	0.00986399146852239	10.42441347	1.292635188	-3.01299391295366	7.8532035876035E-23	52.946559214047	87.3188948427489	NA	NA	noG4	1
PF3D7_1017100	rhoptry neck protein 12	0.046515474371689	0	NA	NA	5.73370885933333	3.49999434033333	NA	NA	123.7616612	15.01808029	-3.0433456455082	1.93674459628044E-83	0.697564356164857	2.96589503690001	2.06406567772486	0.00293312698908881	noG4	3
PF3D7_1017200	enoyl-CoA hydratase-related protein, putative	0	0	NA	NA	3.74712899833333	1.53429661433333	-1.28262574903014	0.00010212676190277	4.293625379	4.76730923	NA	NA	0.0310215517621932	0.278199125900581	NA	NA	noG4	7
PF3D7_1017300	golgi re-assembly stacking protein 1, golgi re-assembly stacking protein 2	5.55448751423837	4.1812126162043	NA	NA	30.7238649566667	45.03044481	NA	NA	63.36922129	14.99775	-2.08047256647661	1.05329408101913E-61	7.12565876236669	5.89198769944031	NA	NA	noG4	1
PF3D7_1017400	phosphomannomutase, putative	44.4411769641533	37.9390819246111	NA	NA	29.0560427533333	40.1638015466667	NA	NA	5.089749757	16.07658888	1.65998803395592	1.07419388886226E-19	79.5259368301047	28.6316481370004	-1.47406898960913	6.19815265075359E-22	noG4	8
PF3D7_1017500	myosin essential light chain ELC	3.55574677838179	4.07242984545126	NA	NA	10.84770679	10.31918372	NA	NA	129.1469609	13.3760576	-3.26952239332074	9.15835167238166E-105	17.2506293128524	79.5263359222804	2.1954032694737	4.36224411026739E-27	noG4	3
PF3D7_1017700	conserved Plasmodium protein, unknown function	13.5199024384342	12.5135660919585	NA	NA	7.81009916333333	11.3725195856667	NA	NA	22.70790729	7.87304424	-1.52660910780641	1.61899489098378E-14	11.2640095263492	11.5151003373706	NA	NA	noG4	1
PF3D7_1018200	serine/threonine protein phosphatase 8, putative	0.718805089125477	0.638490004993877	NA	NA	1.12084297466667	0.78620336	NA	NA	114.4418534	13.06319053	-3.1308843690096	1.66398461143612E-230	1.54535365187129	4.06182323332695	1.39531399416047	4.76060732463694E-09	noG4	3
PF3D7_1018600	tRNA wybutosine-synthesizing protein, putative	33.0595804071671	40.4244561295799	NA	NA	16.5009426833333	34.1171559333333	1.04794534805824	3.69373887838824E-09	4.292999471	2.966240377	NA	NA	16.1951217653073	27.6823249035318	NA	NA	noG4	2
PF3D7_1019100	conserved Plasmodium protein, unknown function	0.491604289969386	0.412396039943756	NA	NA	0.143974713333333	0.0152061433333333	NA	NA	28.79027885	2.982418406	-3.27267053143492	9.58301146146277E-125	0.291678460952025	0.869174491563483	1.57119625134301	0.000594976555973738	noG4	3
PF3D7_1019200	conserved Plasmodium protein, unknown function	0	0	NA	NA	0	0	NA	NA	2.191879015	0.084713281	-4.66785281520367	5.18420740075294E-06	0.115934558410532	0.0709854794819686	NA	NA	noG4	1
PF3D7_1019300	zinc finger protein, putative	0.447111355277782	0.468213158541215	NA	NA	1.91569638233333	0.740025462333333	-1.37692067206962	2.64574230146173E-07	7.556664405	4.44973939	NA	NA	0.562222455187064	0.90085636490649	NA	NA	noG4	7
PF3D7_1019400	60S ribosomal protein L30e, putative	725.469734310603	797.355637149235	NA	NA	1561.10947366667	1878.32264166667	NA	NA	550.6262798	1106.873991	1.00654832290553	3.63253552242646E-20	1081.29843634258	718.290248039331	NA	NA	noG4	4
PF3D7_1019500	conserved Plasmodium membrane protein, unknown function	0.031109443981571	0.0132691725119411	NA	NA	10.0343463143333	3.75859674766667	-1.41451631242138	2.33804980530093E-21	28.76254531	16.36992608	NA	NA	0.321501231448291	0.706776157063552	1.14913407016018	0.00830068230874556	noG4	6
PF3D7_1019600	conserved Plasmodium protein, unknown function	0.115251715957231	0.0917830290220832	NA	NA	3.21337707566667	1.35280100733333	-1.2477950030606	1.08203110877457E-06	59.30284498	10.83423916	-2.45278271381361	8.32247601772316E-110	0.617752134319767	1.76752439785633	1.56778256292116	0.000220737078552696	noG4	6
PF3D7_1019700	conserved Plasmodium protein, unknown function	0.0432772507001693	0.0253115626291802	NA	NA	3.38036191866667	2.46113681433333	NA	NA	14.08989142	5.39388988	-1.39010689073003	2.11276868948377E-19	0.450105993180712	1.22268058151906	1.41705206137801	0.00677202506011362	noG4	3
PF3D7_1019800	tRNA methyltransferase, putative	0.0487132842161723	0.0310629918912645	NA	NA	11.11404311	10.2747321903333	NA	NA	22.0032935	7.926482144	-1.47325553315118	2.71891485798099E-32	0.326448176166355	0.937492414435964	NA	NA	noG4	1
PF3D7_1019900	autophagy-related protein 8	4.17179309768769	2.11949892245144	NA	NA	350.8898062	385.6317093	NA	NA	1519.537272	326.9820456	-2.21670827717403	3.77357313722652E-121	26.8044923571931	104.409186840468	1.94889862170954	1.20015882648357E-17	G4	3
PF3D7_1020200	conserved Plasmodium protein, unknown function	0.0480187611293772	0.0933920091307554	NA	NA	0.903868330333333	0.224850146666667	-1.96639433851865	0.00113545370509274	3.982434894	1.597584895	-1.31485584793013	1.65269364412933E-07	0.0971269595690245	0.390113010632574	NA	NA	noG4	6
PF3D7_1020300	cytoplasmic dynein intermediate chain, putative	0.0604341792299567	0	NA	NA	0.102409481666667	0.0399905	NA	NA	15.71501288	1.934075868	-3.01849625503774	4.2881465551138E-55	0.307178246264939	0.898892143437998	NA	NA	noG4	1
PF3D7_1020400	rRNA (cytosine-C(5))-methyltransferase, putative	24.8236126577006	28.6379432517547	NA	NA	17.33487134	21.41145967	NA	NA	2.471259728	7.346169967	1.57141764635027	6.15612825967327E-11	20.0692686771291	22.4051107856242	NA	NA	noG4	4
PF3D7_1020600	conserved Plasmodium membrane protein, unknown function	6.2913930912239	6.76427121480236	NA	NA	10.2445555306667	9.37554303733333	NA	NA	1.407829462	3.823453368	1.44926726192716	9.8423980251962E-14	3.74392985147659	4.82401328201193	NA	NA	G4	4
PF3D7_1020700	N-acetyltransferase, GNAT family, putative	27.189568871672	33.7369169260423	NA	NA	18.0374698066667	27.0334579366667	NA	NA	0.783816699	3.993597477	2.37671919589898	6.57458352857646E-19	23.0784289356043	27.2890584183283	NA	NA	noG4	4
PF3D7_1021100	conserved Plasmodium protein, unknown function	2.6819554950693	3.56962460220811	NA	NA	1.30383484066667	0.945641323666667	NA	NA	1.728468799	1.160138196	NA	NA	1.27678263030227	2.82796329687942	1.1448250166136	0.0000729125381699013	noG4	5
PF3D7_1021200	conserved Plasmodium protein, unknown function	0.216086669899513	0.617644295656602	NA	NA	70.2149564866667	55.68499941	NA	NA	121.6264048	75.98678997	NA	NA	1.63693905263516	5.19822867919645	1.67816177542365	3.25777219839869E-07	noG4	5
PF3D7_1021300	apicoplast integral membrane protein, putative	0.312348010426116	0.236932029268859	NA	NA	13.3053206266667	4.14833808	-1.6800444177941	3.71772961501648E-13	62.10350164	74.23784607	NA	NA	0.780914504361506	1.00000548785775	NA	NA	noG4	7
PF3D7_1021700	conserved Plasmodium membrane protein, unknown function	2.13841759265481	2.82982943935295	NA	NA	7.31403184533333	14.6890534933333	1.00509331293575	1.78394997554456E-06	16.45001874	2.506932438	-2.71388099274424	2.00303539285073E-102	2.57195847103078	5.20497019357441	1.01656187486164	1.18655951670246E-08	noG4	1
PF3D7_1021800	schizont egress antigen-1	0.31275675230902	0.4411693444046	NA	NA	15.6541219233333	15.6221268833333	NA	NA	102.0080733	31.80899703	-1.68133623618098	8.24006075758374E-38	1.2426737688072	8.30580070699884	2.75359503974578	2.90300532091376E-33	noG4	3
PF3D7_1021900	PHAX domain-containing protein, putative	1.52320444640209	1.31312741521486	NA	NA	144.9106181	162.7408974	NA	NA	137.1560492	92.8626023	NA	NA	3.44414381379132	7.14946139320496	1.05781524264871	1.37868075965484E-06	noG4	5
PF3D7_1022000	RNA-binding protein, putative	10.9070261472042	13.4962159983699	NA	NA	22.4049287866667	21.0084664366667	NA	NA	2.412506581	6.0444289	1.31776703823255	1.48604739729478E-11	7.87261407576712	9.1493703160063	NA	NA	noG4	4
PF3D7_1022300	ZIP domain-containing protein, putative	0	0	NA	NA	7.30015773966667	3.61935384466667	-1.00532776992184	0.0000880369137626898	0.399937366	2.366241113	2.60077552281862	1.52149403774114E-06	0.115242127664255	0.0803582152556698	NA	NA	noG4	4
PF3D7_1022500	citrate synthase, mitochondrial, putative	6.92034046009739	8.8251969923095	NA	NA	31.7345822766667	14.73319133	-1.10665158296245	1.0832416249064E-12	90.53370744	65.19646377	NA	NA	9.80889022361316	13.2351623154099	NA	NA	noG4	7
PF3D7_1022600	kelch protein K10	35.161183451522	43.0485729004374	NA	NA	11.2231107436667	19.4884545766667	NA	NA	0.996311631	2.65193025	1.44470089769278	0.000017075507743408	19.9226473045919	26.5856401978961	NA	NA	noG4	4
PF3D7_1022700	phospholipid scramblase, putative	0	0.0493376529120177	NA	NA	4.85791206466667	1.114904104	-2.14434282887613	0.0000154659947020731	194.632196	25.42200899	-2.93535954276755	1.14593508138552E-107	2.06518503700552	7.08750076566224	1.76141939638491	0.000103897237040007	noG4	6
PF3D7_1023000	conserved Plasmodium membrane protein, unknown function	6.21881907560319	7.65276351909799	NA	NA	13.1148303966667	15.8176492366667	NA	NA	76.99373826	20.81918218	-1.88607942067349	4.50651237516658E-43	9.02372583580492	14.9881780874277	NA	NA	noG4	1
PF3D7_1023100	dynein heavy chain, putative	0.0776241773065138	0.100048271038883	NA	NA	0.584173044666667	0.241896135	-1.28747821899678	0.0000419213832076565	0.044335308	0.072494416	NA	NA	0.0820985642212297	0.0735424116590743	NA	NA	noG4	7
PF3D7_1023200	orotidine 5'-phosphate decarboxylase	82.9402681901569	74.7708045056036	NA	NA	101.693880563333	124.534699733333	NA	NA	18.25497043	57.80167263	1.66098361969681	4.50877827354485E-30	96.4277482714589	57.8053277277009	NA	NA	noG4	4
PF3D7_1023900	chromodomain-helicase-DNA-binding protein 1 homolog, putative	473.730982330967	645.258782370725	NA	NA	289.4352805	623.088944166667	1.10611818599662	1.02706823636582E-08	256.7347177	199.7540361	NA	NA	284.800826669129	565.006344858513	NA	NA	noG4	2
PF3D7_1024000	conserved Plasmodium protein, unknown function	3.33266502906563	3.52374902945536	NA	NA	57.9115829133333	66.40113532	NA	NA	22.22281052	44.80167456	1.00984707216407	1.52770305195473E-15	6.9135859540853	6.26890172490017	NA	NA	noG4	4
PF3D7_1024100	conserved Plasmodium protein, unknown function	0.0421019481766283	0.0428126779035646	NA	NA	9.05815684233333	9.13244299	NA	NA	1.4529414	3.744413156	1.36627277043172	2.00522039357357E-07	0.310927475943958	0.380286135515436	NA	NA	noG4	4
PF3D7_1024200	RNA-binding protein, putative	0.179885568939478	0	NA	NA	20.7677447566667	17.3715800733333	NA	NA	6.819204851	16.44164595	1.22075345533207	0.000155195345120543	0.327637328425785	0.669203147532865	NA	NA	noG4	4
PF3D7_1025000	EF-hand calcium-binding domain-containing protein, putative	49.2945511332686	59.953635062921	NA	NA	15.1908849466667	22.17757212	NA	NA	63.18864894	15.55770201	-2.02156118008618	2.66321295469338E-74	36.9961429553919	44.8440914985041	NA	NA	noG4	1
PF3D7_1025200	ATP synthase mitochondrial F1 complex assembly factor 2, putative	0.149582839712665	0.168092208812537	NA	NA	4.075076878	2.988775655	NA	NA	12.15632373	5.529326452	-1.13208169187669	2.97036832558647E-07	0.172910173430328	0.185606173192748	NA	NA	noG4	1
PF3D7_1025400	conserved Plasmodium membrane protein, unknown function	0.0163589935815859	0.0582947679072795	NA	NA	1.12460643433333	0.659690635666667	NA	NA	22.59352701	3.602284023	-2.64885964766957	6.27636015063691E-103	0.264540491062603	0.978058473343995	1.89744450396116	0.000016634417493854	noG4	3
PF3D7_1025500	conserved Plasmodium protein, unknown function	0.124408308105477	0.226666895029423	NA	NA	1.34690637033333	0.410012206	-1.71560369100053	2.13354219644779E-18	0.671998981	0.873074953	NA	NA	0.172471697493755	0.149772702760579	NA	NA	noG4	7
PF3D7_1025600	cytochrome c oxidase copper chaperone, putative	0	0.40199250205161	NA	NA	166.0383307	86.9103557266667	NA	NA	33.46282256	127.6131457	1.93319803103204	8.83047986077587E-23	0.804029026361104	2.47632535924435	NA	NA	noG4	4
PF3D7_1025700	conserved protein, unknown function	0	0	NA	NA	25.63434324	10.7354783973333	-1.24648391485054	1.24699841406985E-06	6.767845661	16.24153046	1.2738355141759	0.0000129650793897407	0.197480002692186	0.165879298930842	NA	NA	noG4	4
PF3D7_1025800	conserved protein, unknown function	0.601775104005803	0.4162065410484	NA	NA	49.8043959366667	15.6912707933333	-1.65595506581091	1.84703154837914E-13	192.7777034	192.6035913	NA	NA	2.45067118387526	4.78954825056187	NA	NA	noG4	7
PF3D7_1025900	conserved protein, unknown function	1.58575198901373	2.2392057621893	NA	NA	4.06703763666667	4.694887994	NA	NA	164.3635701	26.84273093	-2.61391387351093	2.27333909300111E-150	2.97379889335136	4.46122575954884	NA	NA	noG4	1
PF3D7_1026000	conserved Plasmodium protein, unknown function	306.347909803111	327.935071073059	NA	NA	358.9996728	576.929633066667	NA	NA	75.42424918	179.7946003	1.2539099601688	3.5910162706348E-22	356.516664246011	225.494621110757	NA	NA	G4	4
PF3D7_1026100	conserved Plasmodium protein, unknown function	9.47707819519691	10.3531690339214	NA	NA	9.943614685	9.236722019	NA	NA	2.777279133	8.520759101	1.58163536637995	2.24862810005442E-08	8.59587016294941	7.53525765116871	NA	NA	noG4	4
PF3D7_1026200	conserved protein, unknown function	0	0.0381574086878727	NA	NA	22.9150148933333	24.8063446866667	NA	NA	2.011648788	7.535078503	1.86927376443026	3.37741070865282E-12	0.0814121303957137	0.298290567146356	NA	NA	noG4	4
PF3D7_1026300	conserved Plasmodium protein, unknown function	0.0471063972776893	0.04477637678382	NA	NA	9.53744124366667	9.47536337833333	NA	NA	1.320740449	4.498960796	1.7918582545064	7.37988880960621E-13	0.254320945724857	0.261519905428379	NA	NA	noG4	4
PF3D7_1026400	cell division cycle protein 20 homolog, putative	0.0513623619574253	0.0744185353316213	NA	NA	0.818317261666667	0.137744157	-2.57319478312069	0.00251993516490184	2.659362629	2.011808579	NA	NA	0.509545214624419	0.813232620560061	NA	NA	noG4	7
PF3D7_1026500	conserved Plasmodium protein, unknown function	1.18646351105812	1.09564615940581	NA	NA	0.736668724333333	1.77023112666667	NA	NA	54.48410639	32.72429504	NA	NA	0.390974063542003	7.80865463432392	4.05277979976316	0.00273561078100775	noG4	5
PF3D7_1026600	conserved Plasmodium protein, unknown function	19.0302122186364	24.9362705829524	NA	NA	4.29771293433333	9.28661992366667	1.10564636745986	4.72552384613792E-07	56.05594536	4.668267334	-3.58576467722443	1.62353155168299E-135	15.0981100660339	75.0326350514711	2.31261592577177	2.97157636178951E-58	noG4	3
PF3D7_1026800	40S ribosomal protein S2	2413.78303216119	2161.5022991892	NA	NA	4121.89233666667	5668.929243	NA	NA	934.977105	2522.316644	1.43195597293802	8.94803147914228E-47	3416.8112764689	2037.62458440294	NA	NA	G4	4
PF3D7_1026900	biotin--protein ligase 1	2.70946516762717	3.33414217766877	NA	NA	4.0848391	1.409951533	-1.52466838877768	0.00177649382981303	0.792837759	2.51051728	1.61347533795116	0.0078717488411316	3.80531376648643	2.76444154561503	NA	NA	noG4	4
PF3D7_1027000	conserved Plasmodium protein, unknown function	1.4058150549827	1.50531608799933	NA	NA	1.78835948833333	1.33778031733333	NA	NA	0.14531608	0.463098224	1.6723140290859	0.00348056606288467	1.08812086288496	1.05305905739212	NA	NA	noG4	4
PF3D7_1027100	U3 small nucleolar ribonucleoprotein protein MPP10, putative	154.085899435526	158.615591692073	NA	NA	40.3255563133333	80.74469158	1.00004362629019	1.16625319215457E-07	2.996448127	8.111340591	1.44097741593815	1.08274886942175E-11	77.0016375943058	89.7198943137877	NA	NA	noG4	4
PF3D7_1027200	mitochondrial ribosomal protein S22 precursor, putative	12.103875448939	14.50107666625	NA	NA	29.9332933333333	26.5986604033333	NA	NA	2.417198876	8.81354061	1.88188991069642	5.92426665808564E-13	13.0424271350211	8.12206171806892	NA	NA	noG4	4
PF3D7_1027300	peroxiredoxin	178.237697147132	204.996005682513	NA	NA	83.75822076	50.39765194	NA	NA	2197.686058	593.252556	-1.88915200651117	4.8804623371929E-83	146.708574146616	211.310822636381	NA	NA	G4	1
PF3D7_1027400	DNA-directed RNA polymerase II subunit RPB7, putative	91.1870635885242	89.3792683630836	NA	NA	126.1281528	125.052691766667	NA	NA	29.88337123	86.37713643	1.52748385447234	1.61241863094742E-31	116.153542467345	73.3561029173828	NA	NA	noG4	4
PF3D7_1027500	conserved Plasmodium protein, unknown function	12.2823467545189	11.6193600794933	NA	NA	58.97484389	62.34385175	NA	NA	7.34998036	29.17404343	2.05063018343361	3.1044899889187E-10	16.1380569019358	10.5502212981995	NA	NA	noG4	4
PF3D7_1027700	centrin-3	3.08586186868179	4.80942721930905	NA	NA	59.80470418	21.9935636933333	-1.44284701139389	4.82729725996978E-23	200.3812256	190.4666206	NA	NA	5.68230552199151	4.93912218355425	NA	NA	noG4	7
PF3D7_1027800	60S ribosomal protein L3	1761.26797740809	1685.83025735348	NA	NA	3520.45896766667	4477.01803333333	NA	NA	1412.464713	2941.77662	1.05864468260192	7.8532035876035E-23	2030.44103653537	1520.36100257232	NA	NA	noG4	4
PF3D7_1027900	palmitoyltransferase DHHC10, putative	0.707573614343132	0.913123156096528	NA	NA	3.938808769	1.707277783	-1.19997527552379	0.0000271309232501264	7.247414101	9.566590396	NA	NA	1.68001966487523	0.770056940381335	NA	NA	noG4	7
PF3D7_1028000	methyltransferase, putative	45.1587050718061	47.160951521715	NA	NA	26.2106492833333	48.5711293133333	NA	NA	1.669672703	8.50938333	2.36294132608241	1.94834555869929E-29	35.5872248608663	20.3401671223498	NA	NA	noG4	4
PF3D7_1028200	RING zinc finger protein, putative	1.29939223054688	0.505634084396817	NA	NA	31.5788875233333	14.30893087	-1.13637802483839	4.54045549763656E-08	92.72386199	125.3691032	NA	NA	1.45599590793972	2.16674218976564	NA	NA	noG4	7
PF3D7_1028300	rRNA-processing protein EBP2, putative	142.680168105795	135.30147217989	NA	NA	86.0499795666667	145.7089648	NA	NA	8.376607445	25.60687647	1.59221429560338	2.56189855317283E-15	137.695554195434	108.687663839259	NA	NA	noG4	4
PF3D7_1028400	nucleolar preribosomal assembly protein, putative	113.267234387045	117.458892281398	NA	NA	98.02473161	127.074984633333	NA	NA	11.46452336	35.92930429	1.64313767502006	1.96247486040126E-25	106.623204610725	98.26408463554	NA	NA	noG4	4
PF3D7_1028600	conserved Plasmodium protein, unknown function	1.00761147800656	0.485310738497218	NA	NA	49.2685213533333	17.9719616666667	-1.45661636306237	3.75770624208343E-22	226.5722235	201.0929087	NA	NA	4.96326722826789	11.9995198947269	1.26826432624277	5.27034699440842E-06	noG4	6
PF3D7_1028700	merozoite TRAP-like protein	16.8167230089897	15.8948209554827	NA	NA	72.4659041566667	36.2184237566667	-1.001659963227	2.1250379662261E-11	915.6508104	196.7626474	-2.21822742484647	6.05270460796041E-126	47.2550125124433	267.309451002217	2.50090281770692	6.34492656322056E-52	noG4	6
PF3D7_1028900	inner membrane complex protein 1m, putative	0.165735179765057	0.407344160511427	NA	NA	0.420165981333333	0.480090934666667	NA	NA	60.69366809	6.506966394	-3.21961203111938	2.71878491517553E-98	2.13011440799378	9.79846081546559	2.1946723353874	4.40529248480618E-11	noG4	3
PF3D7_1029000	conserved Plasmodium protein, unknown function, pseudogene	0	0	NA	NA	10.89395216	10.2683637996667	NA	NA	0.726867852	3.044601842	2.08550525894032	9.08864411710634E-08	0.117979095792046	0.0620844630230345	NA	NA	noG4	4
PF3D7_1029100	conserved Plasmodium protein, unknown function	0.0115114761684405	0.0146810422097567	NA	NA	11.1166133133333	11.6139281966667	NA	NA	0.720604367	2.574581579	1.80598110480458	4.42037005240158E-10	0.10073154604376	0.208548780037276	NA	NA	noG4	4
PF3D7_1029200	WD repeat-containing protein, putative	39.8149314020523	45.8406547322782	NA	NA	15.0023599233333	23.7615652	NA	NA	0.678448308	2.318136059	1.82364831579789	0.000108652921566959	37.8863248497905	32.859273910831	NA	NA	noG4	4
PF3D7_1029300	conserved protein, unknown function	1.15565203370358	1.80568022120487	NA	NA	14.9402237966667	13.8901854233333	NA	NA	1.706625865	3.459499401	1.01210849989683	0.000761036270761013	1.6996076104284	1.17046857117969	NA	NA	noG4	4
PF3D7_1029400	LEM3/CDC50 family protein, putative	17.8618372083094	18.6147659494668	NA	NA	25.2978042533333	31.9676291566667	NA	NA	59.98478465	20.50300848	-1.54920086711624	5.5300781265445E-37	16.4878754220636	13.8148161148137	NA	NA	noG4	1
PF3D7_1029600	adenosine deaminase	238.491487503987	197.029973953692	NA	NA	971.310073866667	409.924432666667	-1.2443184578955	4.34118874302673E-24	179.7637278	378.7518109	1.07545212508261	1.33742293151763E-19	377.559272339624	233.847027784091	NA	NA	noG4	4
PF3D7_1029900	conserved Plasmodium protein, unknown function	0.121209532349714	0.138877733537312	NA	NA	4.53407761466667	2.650709848	NA	NA	349.6770873	64.1473325	-2.44642613736666	1.11280331413257E-127	1.54675286857265	5.34855356446016	1.7736595489658	3.61453285625504E-13	noG4	3
PF3D7_1030200	claudin-like apicomplexan microneme protein, putative	4.6580601838262	4.26286319181113	NA	NA	3.636720273	2.41617331966667	NA	NA	686.0114161	54.27046763	-3.65951398609667	1.14060443979291E-197	15.3926694638558	52.1658905347556	1.76787766072026	3.80128770598067E-22	noG4	3
PF3D7_1030300	conserved Plasmodium protein, unknown function	18.1622832402557	19.0707897167989	NA	NA	6.00432255033333	5.926090834	NA	NA	6.489101569	1.5044936	-2.10193637441193	1.80056885666135E-24	18.3462580854871	31.4847697892961	NA	NA	noG4	1
PF3D7_1030600	tRNA N6-adenosine threonylcarbamoyltransferase	49.3420039636116	51.1792896117103	NA	NA	43.0749902433333	49.3707759233333	NA	NA	6.226741508	17.83869672	1.52443470204967	3.66628185639197E-19	33.1299755183075	33.2470550170188	NA	NA	noG4	4
PF3D7_1030700	RNA methyltransferase, putative	30.0271226615015	26.4364643379768	NA	NA	24.03811977	30.7186516133333	NA	NA	3.082762072	10.13132057	1.73879564832399	2.12962313536667E-07	29.8204311598563	22.0148165665326	NA	NA	noG4	4
PF3D7_1030800	calmodulin, putative	6.49968190518562	5.41636436287452	NA	NA	8.73633181266667	3.50306264133333	-1.31411811284131	0.000404365724770883	468.4947463	73.65582383	-2.66987426265721	1.17281600736718E-139	8.82494697943961	9.71486389043411	NA	NA	noG4	6
PF3D7_1031100	conserved Plasmodium protein, unknown function	4.19799957412683	3.8167806695103	NA	NA	11.5650404653333	13.7366211233333	NA	NA	24.61601117	6.684731155	-1.89167067744141	2.89209617412802E-17	8.33791796828169	4.94847657340104	NA	NA	noG4	1
PF3D7_1031200	MORN repeat-containing protein 1	0.833823432098563	1.17979070206819	NA	NA	2.524385621	6.21402188	1.25388672914721	0.000697598929349352	1112.391286	87.9347457	-3.66128908278137	1.40099901293667E-292	13.98431725181	33.8460783883957	1.2823335592853	1.73912609685939E-07	noG4	3
PF3D7_1031400	OTU-like cysteine protease	0.0376486390332827	0.189378960742689	NA	NA	1.92862747266667	1.89575396966667	NA	NA	55.85829027	6.902823483	-3.01618633701174	6.23300292756675E-162	0.777984978870722	3.24550334671745	2.09406833512527	3.07671688061419E-10	noG4	3
PF3D7_1031700	protein phosphatase inhibitor 3	69.4989556986602	59.2085423975524	NA	NA	277.4916391	250.940692033333	NA	NA	1103.268736	464.3837963	-1.24848435514242	3.37247566855793E-30	80.7865962129208	76.2750595452006	NA	NA	G4	1
PF3D7_1031800	conserved protein, unknown function	0.0844587507611053	0.240416457533462	NA	NA	5.52224677066667	1.95755163333333	-1.50066507947798	1.7092451165816E-07	42.20397522	27.97088345	NA	NA	0.600801679458275	1.08954842571552	NA	NA	noG4	7
PF3D7_1031900	conserved Plasmodium protein, unknown function	0.419434786064259	0.292374449681781	NA	NA	12.71247546	6.274957622	-1.01556843113331	3.57586074347425E-08	1.28325674	2.911302682	1.14214660322078	0.000238582951978869	0.342846051973074	0.386498729430503	NA	NA	noG4	4
PF3D7_1032200	conserved Plasmodium protein, unknown function	0.799943476294261	0.15244319790296	NA	NA	7.242583757	4.91348825166667	NA	NA	1.187449141	3.27172888	1.49777783823953	0.00661609209205558	0.842177714784932	0.404419996180844	NA	NA	noG4	4
PF3D7_1032300	conserved protein, unknown function	0.618041237647371	0.848725777829849	NA	NA	11.3721793	11.3328646666667	NA	NA	1.293461552	4.074195297	1.70768174766868	1.0124381675012E-08	1.52515782794086	0.976260434665424	NA	NA	noG4	4
PF3D7_1032400	phosphatidylinositol N-acetylglucosaminyltransferase subunit A, putative	0.273671951471198	0.307708937297692	NA	NA	8.48263762733333	2.56768766166667	-1.72275117778014	1.51057440896306E-13	11.19508727	10.97407222	NA	NA	0.221406277947887	0.219070213852839	NA	NA	noG4	7
PF3D7_1033200	early transcribed membrane protein 10.2	181.321123143075	217.935731169207	NA	NA	462.588621233333	933.4059039	1.01240012586394	4.25432273575076E-16	1246.64856	780.9301862	NA	NA	245.62324250896	126.613812207966	NA	NA	noG4	2
PF3D7_1033300	conserved protein, unknown function	5.81524056268174	4.96130069608518	NA	NA	23.9937822566667	33.4520139633333	NA	NA	3.594641065	14.55135491	2.04699960850038	4.18319554560219E-11	4.83185010010642	4.00046850274526	NA	NA	noG4	4
PF3D7_1033400	haloacid dehalogenase-like hydrolase	826.930649632526	755.535573214149	NA	NA	1920.20967333333	2465.900822	NA	NA	127.9999748	433.2140157	1.75682028603275	3.10130680176036E-38	1027.66063711545	597.07033005545	NA	NA	noG4	4
PF3D7_1033900	ubiquitin-conjugating enzyme E2, putative	10.7416287575034	8.66852541064355	NA	NA	9.73879730033333	4.75292739766667	-1.03318694230993	0.0000555361375641086	230.7534028	107.4642313	-1.10202660329855	5.13359377247775E-23	15.3736849890985	11.653970879403	NA	NA	noG4	6
PF3D7_1034500	conserved Plasmodium protein, unknown function	0.0275977358038329	0.0413473754851425	NA	NA	10.6334699466667	8.30689406633333	NA	NA	10.90800803	9.263575656	NA	NA	0.0774394363233029	0.398813572770149	2.38347572197777	0.00241470037429792	noG4	5
PF3D7_1034600	translation initiation factor IF-3, putative	0	0.342605863282255	NA	NA	147.633272733333	74.4118686066667	NA	NA	623.8568795	202.8066996	-1.62152728768165	2.0565735415163E-48	4.04109248366104	9.93961855071045	1.31671919583191	0.000318310931618024	noG4	3
PF3D7_1034700	ADP-ribosylation factor, putative	0	0	NA	NA	3.382083163	1.268990675	NA	NA	43.25577029	13.12300505	-1.71681711063607	2.04727566653825E-19	0	0.195933086841532	NA	NA	noG4	1
PF3D7_1035000	U2 snRNA/tRNA pseudouridine synthase, putative	9.56176218513342	10.0447330617252	NA	NA	4.765158023	6.98303991266667	NA	NA	3.334788613	1.437569358	-1.22275094187043	2.19043413553958E-06	4.34870735161822	6.22786164455969	NA	NA	noG4	1
PF3D7_1035100	probable protein, unknown function	0.445965139453743	0.477756189960306	NA	NA	1.08599091733333	1.09862864933333	NA	NA	473.9111773	81.9245888	-2.53241227615759	2.18895332735932E-137	2.41254222592884	7.44518961896812	1.61612140683496	3.42118268627478E-07	noG4	3
PF3D7_1035200	S-antigen	9.35200168797223	11.5432713630149	NA	NA	3.559995417	2.90143098533333	NA	NA	2250.836106	173.8402902	-3.69464422417228	3.1604216693153E-41	34.6359118221893	199.923969489918	2.53204541326133	1.06735199620981E-44	noG4	3
PF3D7_1035300	glutamate-rich protein GLURP	0.986630584034887	1.19289630803719	NA	NA	0.210448524333333	0.216691245333333	NA	NA	148.0710797	11.21662098	-3.72138341759734	3.06458379720604E-133	4.80482333368607	26.9711883043714	2.50073705912547	6.02190661046863E-35	noG4	3
PF3D7_1035400	merozoite surface protein 3	24.1059690773752	46.3226819548953	NA	NA	45.40777523	43.8558174366667	NA	NA	1838.30567	327.0855031	-2.49068005170086	3.65848723756631E-75	53.0310840129452	297.985271984976	2.49263345557028	1.48155632053153E-37	noG4	3
PF3D7_1035500	merozoite surface protein 6	63.2775405638922	204.367485268578	1.68889935456827	1.93868633469308E-23	22.0637156866667	101.470460913333	2.19090637167936	9.04539521978333E-40	941.5989172	73.54061009	-3.67869344645223	6.69406986711128E-270	51.1047290831248	318.93492046917	2.64437901221499	5.09451424393693E-42	noG4	3
PF3D7_1035600	merozoite surface protein	0.795764788510901	1.43047183557639	NA	NA	0.327219038666667	0.565035813666667	NA	NA	164.86042	21.92960972	-2.90957154675852	5.95341466222151E-143	1.8496179314159	5.4635927876734	1.57408254076709	0.000225756203114421	noG4	3
PF3D7_1035700	duffy binding-like merozoite surface protein	4.51916616438767	5.62180284910565	NA	NA	2.04695266233333	1.612288238	NA	NA	1007.132424	170.1782032	-2.56515174182905	1.4381281045703E-138	16.4931725842148	75.8091839616484	2.20387826061406	1.20154295701614E-28	noG4	3
PF3D7_1035800	probable protein, unknown function	27.6297039903589	16.3077785217172	NA	NA	3.58042367566667	5.297814495	NA	NA	0.519232234	0.292625044	NA	NA	78.2401316714754	8.66362961286752	-3.17477007257063	9.12840286948573E-68	noG4	8
PF3D7_1035900	probable protein, unknown function	1.58688226509265	1.76844555159441	NA	NA	0.579606100333333	0.597524339	NA	NA	108.240068	10.00829761	-3.43388222426866	5.10223123025265E-174	5.44835243984658	22.7675607637011	2.06184378610912	8.10598659187001E-24	noG4	3
PF3D7_1036000	merozoite surface protein 11	1.08908708802156	1.60544699554092	NA	NA	1.69945802566667	1.72614347566667	NA	NA	276.7980947	36.40334528	-2.92560239261633	6.811038467057E-174	14.294875274371	62.7042139874567	2.13532237690755	2.01363946921723E-27	noG4	3
PF3D7_1036300	duffy binding-like merozoite surface protein 2	0.35527674997153	0.500723595245943	NA	NA	0.0677063136666667	0.0807150913333333	NA	NA	12.83150725	1.021010556	-3.64481466318132	8.36310206547356E-52	0.812814745363656	3.02481007553047	1.89801787400025	5.15576742717869E-06	noG4	3
PF3D7_1036500	conserved Plasmodium protein, unknown function	1.80037999987817	5.91174492496235	1.70045579940894	0.00101198854171961	12.3031508633333	31.44329233	1.34520020211428	1.67001080189439E-12	83.20263887	10.59177129	-2.97401463966157	1.17838570639421E-122	10.630667288398	69.126365125111	2.71047359459804	1.30434687062025E-54	noG4	3
PF3D7_1036700	phosducin-like protein 2, putative	1.19029885556785	0.501864512098255	NA	NA	89.3796145933333	128.152499566667	NA	NA	6.964405119	16.2126382	1.2376642133397	2.31210652232359E-11	5.10952609152374	2.04033819571557	-1.31962668220257	0.0000821634846151331	noG4	8
PF3D7_1036800	acetyl-CoA transporter, putative	0.0472328558758787	0.288097073473523	NA	NA	9.46065720766667	4.56234551766667	-1.05813779532667	5.97584501349233E-08	56.90207587	33.49384262	NA	NA	0.729284770523903	1.17493594121975	NA	NA	noG4	7
PF3D7_1037100	pyruvate kinase 2	0.557568952459072	0.582578219051408	NA	NA	27.7524614666667	34.1926492266667	NA	NA	3.746324738	10.48206549	1.47475300836941	3.52378982393977E-14	1.21064626778839	0.809234663753945	NA	NA	noG4	4
PF3D7_1037300	ADP/ATP transporter on adenylate translocase	279.975335457099	235.240634347193	NA	NA	491.372991666667	473.7834761	NA	NA	45.30315392	218.3331385	2.26434441709328	1.07692081439042E-79	369.97451217392	190.612551100201	NA	NA	noG4	4
PF3D7_1037400	conserved Plasmodium protein, unknown function	0.0241517671946597	0	NA	NA	1.507336695	1.875369087	NA	NA	1.714193151	0.189542451	-3.17206395839033	8.92171413844496E-13	0.0425137861423824	0.341226646857789	NA	NA	noG4	1
PF3D7_1037500	dynamin-like protein	0.0248180721527204	0.031651471931791	NA	NA	3.26807101666667	2.86693808533333	NA	NA	66.94760152	6.682426978	-3.3239155905669	6.46416993020125E-102	0.519615183922629	2.99292015863346	2.50832110786348	1.88243623199616E-07	G4	3
PF3D7_1038000	antigen UB05	298.445768319246	265.65208714083	NA	NA	523.113210466667	486.2150687	NA	NA	1888.5252	887.3741501	-1.08953216059525	4.37213958647843E-34	384.335470608591	349.962421490427	NA	NA	noG4	1
PF3D7_1038400	gametocyte-specific protein	0.0352285095578419	0.109232979488804	NA	NA	0.208661239	0.0849955193333333	-1.32118532388577	0.000619626099781057	0.093132322	0.198318566	1.06612537140388	0.00275221409874798	0.211316184126498	0.34770976320824	NA	NA	noG4	4
PF3D7_1038600	Plasmodium exported protein, unknown function	0.418429131849484	0.56405887683522	NA	NA	0.173128343333333	0.105431679333333	NA	NA	1.530000239	0.213585811	-2.84321715974945	6.08379937403568E-06	0.143765787326647	0.236907677427015	NA	NA	noG4	1
PF3D7_1038700	Plasmodium exported protein, unknown function	2.32135500746955	2.73856596644352	NA	NA	2.448415531	0.631374444666667	-1.97692533013822	0.000365686912331706	0.41851308	0.724169243	NA	NA	1.82754800684353	1.7152847914348	NA	NA	noG4	7
PF3D7_1038800	RESA-like protein with PHIST and DnaJ domains	71.4537005523121	79.929769798392	NA	NA	3.70184703433333	1.33834240533333	-1.46501851125977	7.66918653611282E-08	1.759032894	0.86756257	-1.04047223361809	0.00376724120273695	33.5022877606941	41.5524127818517	NA	NA	noG4	6
PF3D7_1039000	serine/threonine protein kinase, FIKK family	84.8448904673775	100.39224236831	NA	NA	28.8181676366667	129.286517266667	2.16348434432676	1.41847088110212E-38	0.576155351	0.924938802	NA	NA	47.7430754318578	55.0990134441718	NA	NA	noG4	2
PF3D7_1040200	stevor	0.0909259408650023	0	NA	NA	13.8028908066667	60.36331812	2.12932780522026	7.74647846455241E-35	0.324842706	0.484200036	NA	NA	0.232895975739617	0	NA	NA	noG4	2
PF3D7_1040300	rifin	1.1550178202321	0.88690414125923	NA	NA	1.69079874866667	9.39759861366667	2.48652045276904	2.06822323749727E-17	0.038867856	0.039892077	NA	NA	1.30410655383896	0.77063623731587	NA	NA	noG4	2
PF3D7_1041200	rifin	0	0.0855957459449656	NA	NA	0.0643609953333333	0.172259389	NA	NA	1.796239224	0.303927792	-2.57469707126218	0.0000382175554826054	0.061534151054866	0.0505382886586546	NA	NA	noG4	1
PF3D7_1041300	erythrocyte membrane protein 1, PfEMP1	7.98163596166945	5.62597576259301	NA	NA	0.309635949333333	0.478739833666667	NA	NA	0.808157091	0.261030301	-1.60893689060362	8.79733680457855E-06	20.3123102568702	7.87794393352667	-1.36568575818674	2.03566176096037E-08	G4	1
PF3D7_1100100	erythrocyte membrane protein 1, PfEMP1	11.5503796792556	8.86506598413211	NA	NA	0.302831388666667	0.655529616333333	1.10751703882736	0.00501250855547885	2.428857786	0.361091694	-2.74225914165929	5.03154773926531E-29	19.1817398024818	8.38478520111726	-1.19338746279556	3.33881150153718E-07	G4	1
PF3D7_1100200	erythrocyte membrane protein 1, PfEMP1	25.8294625434025	23.1901921541861	NA	NA	0.409975999666667	3.42381506533333	3.08467477129386	5.18445867411861E-45	0.305151734	0.28453546	NA	NA	28.6214589426128	16.7247024014003	NA	NA	noG4	2
PF3D7_1100800	Pfmc-2TM Maurer's cleft two transmembrane protein	0	0	NA	NA	3.528561656	10.9542096116667	1.63665722332846	1.55575319359866E-07	0	0.070263662	NA	NA	0	0	NA	NA	noG4	2
PF3D7_1101300	rifin	0.0441049045184823	0	NA	NA	1.02310096166667	7.34877662766667	2.84756163854158	1.57283868779898E-14	0.441142884	0.023070471	NA	NA	0.161993107668285	0.0259849875620657	NA	NA	noG4	2
PF3D7_1102300	Plasmodium exported protein, unknown function	22.7604600200406	30.1338585042401	NA	NA	1.064683922	11.5988307766667	3.43475002582304	4.85594312052362E-28	0.310153214	2.011755882	2.86291978782758	0.0000353709089219906	10.7172804801239	15.9039567068527	NA	NA	noG4	4
PF3D7_1102500	Plasmodium exported protein (PHISTb), unknown function	10.0382030039812	12.0395110160206	NA	NA	10.64147024	5.60858899866667	NA	NA	0.670745235	1.654316108	1.30911515514536	0.00588191688652399	4.25079897975643	4.9424243057304	NA	NA	noG4	4
PF3D7_1102600	Plasmodium exported protein, unknown function	3.21465005326752	4.57882999691072	NA	NA	6.67669696433333	2.44881399233333	-1.44782099317668	0.0000858958889013697	1.163347097	2.182326267	NA	NA	5.83779744139388	4.65978802756469	NA	NA	noG4	7
PF3D7_1102700	early transcribed membrane protein 11.1	14677.9735974612	11810.9735727255	NA	NA	653.6113184	1314.77809333333	1.00901494721464	1.26280529134342E-10	301.7380662	96.76855801	-1.64267342615446	2.70623603501999E-38	13627.383020088	10080.8785499185	NA	NA	noG4	1
PF3D7_1102800	early transcribed membrane protein 11.2	169899.386655302	134881.932833619	NA	NA	3874.410374	6817.803622	NA	NA	4682.323232	967.9145997	-2.27411996004012	1.66841789858042E-125	191551.624808984	186461.860639667	NA	NA	noG4	1
PF3D7_1103100	60S acidic ribosomal protein P1, putative	1128.31577442827	961.966942516709	NA	NA	1266.57237366667	2017.54356866667	NA	NA	365.8347402	867.8959892	1.24624187839976	9.15140052154697E-26	1205.66926167091	695.471736512994	NA	NA	noG4	4
PF3D7_1103300	tRNA Leucine	1.07831991047228	0.50605645166714	NA	NA	8.75427246833333	8.480767829	NA	NA	0	6.452095098	4.58727094631872	0.003726946499938	1.83592217310416	1.75783973688164	NA	NA	noG4	4
PF3D7_1103800	CCR4-NOT transcription complex subunit 1, putative	0.409658017758207	0.232160581154647	NA	NA	18.99941022	29.5515846066667	NA	NA	9.42283803	8.394830077	NA	NA	0.845913004188739	2.0896297761638	1.30302677247327	8.38659268534828E-08	noG4	5
PF3D7_1103900	conserved Plasmodium protein, unknown function	0	0	NA	NA	1.16131386333333	0.927622569333333	NA	NA	35.68856552	5.795703692	-2.61890556732327	1.54753365368852E-11	0.853628066493128	1.13088299426083	NA	NA	noG4	1
PF3D7_1104000	phenylalanine--tRNA ligase beta subunit	31.2713650404422	36.4471991886432	NA	NA	43.6063978166667	45.6718206233333	NA	NA	16.09195086	35.30201673	1.12721864251292	2.38009522144607E-19	25.7854321735585	20.3687985838406	NA	NA	noG4	4
PF3D7_1104300	conserved Plasmodium protein, unknown function	3.12207884154588	2.94498702664708	NA	NA	104.322956323333	97.9938923966667	NA	NA	50.5705791	76.69458766	NA	NA	3.55915622983003	8.54458613478926	1.27213665669424	1.74554432152622E-08	noG4	5
PF3D7_1104700	DNA-directed RNA polymerase III subunit RPC8, putative	40.2313960860606	40.1342929617912	NA	NA	158.1222033	153.040507833333	NA	NA	35.25207535	139.9218232	1.98381409965391	3.05627343347113E-50	58.7546355830636	24.2356936093605	-1.27918045629447	7.57232960151076E-09	G4	8
PF3D7_1104800	metabolite/drug transporter, putative	4.07443593294044	5.49683386461706	NA	NA	39.16175534	36.5055635866667	NA	NA	7.738421941	23.33037291	1.59597412573388	1.00730100539706E-24	9.87186055778686	3.20154491219521	-1.6263864109994	2.00275026379354E-10	noG4	8
PF3D7_1104900	calcium/calmodulin-dependent protein kinase, putative	0.370027309420868	0.196520325605008	NA	NA	1.47413237633333	1.454980556	NA	NA	31.51132792	2.274685345	-3.78898604405541	1.06154722273441E-170	1.26108096061275	7.71030921138152	2.62158557545901	2.2488334762521E-28	G4	3
PF3D7_1105000	histone H4	1588.40732635219	1299.44475209763	NA	NA	15623.2850166667	9295.449813	NA	NA	79457.03146	28425.62162	-1.48297724149936	2.89537566186303E-26	3035.29452920699	3879.26388165326	NA	NA	noG4	1
PF3D7_1105100	histone H2B	285.196698173899	165.086828294441	NA	NA	6235.75802	2984.630424	-1.06299896793056	2.47767860131798E-13	40860.3984	15192.4923	-1.4273248399616	9.84404344431632E-21	581.768081593127	622.716413364298	NA	NA	noG4	6
PF3D7_1105200	WD repeat-containing protein WRAP73, putative	0.463911737377162	0.567457782820114	NA	NA	3.26103411966667	1.53149544633333	-1.07388777732688	0.000569177146784298	0.923490065	2.577018758	1.51988735406624	5.77017324479761E-06	0.374886393959708	0.383552672619701	NA	NA	noG4	4
PF3D7_1105300	conserved Plasmodium protein, unknown function	0.93413410635282	1.57542000175036	NA	NA	8.73529856366667	6.79629071033333	NA	NA	45.27122989	18.86002473	-1.26227907106009	5.45055355082508E-27	1.41912273495774	1.80939379267136	NA	NA	noG4	1
PF3D7_1105400	40S ribosomal protein S4, putative	474.603384642366	424.101941706995	NA	NA	875.1905276	1038.123402	NA	NA	212.3423195	533.8736955	1.33037400263353	2.80535709296552E-45	611.04096623977	352.497529536947	NA	NA	noG4	4
PF3D7_1105500	centrin-4	5.78068567730877	7.0713782486367	NA	NA	89.00366428	33.3566921466667	-1.41390853765257	6.70433612599842E-22	162.8571889	197.1062369	NA	NA	9.10336031689125	6.49252344448148	NA	NA	noG4	7
PF3D7_1105700	tRNA-splicing ligase RtcB, putative	97.2655746881223	82.0746491513734	NA	NA	137.949218966667	131.549864633333	NA	NA	34.41840501	80.0722128	1.21964279464128	3.55936389994066E-25	116.904257147876	82.6565787431092	NA	NA	noG4	4
PF3D7_1106300	exonuclease, putative	0.226701406529696	0.272536953808204	NA	NA	73.5073856266667	64.99377823	NA	NA	54.44536815	67.9019096	NA	NA	1.05619831981466	2.40582061770902	1.19151479496849	0.00121433700808318	noG4	5
PF3D7_1106600	DEAD/DEAH box helicase, putative	0.86958244278142	0.658464761029206	NA	NA	10.0488393376667	10.94512477	NA	NA	0.852140961	2.552204943	1.62921261748769	9.78332755780483E-08	0.446366987053158	0.459556329994131	NA	NA	noG4	4
PF3D7_1107000	U6 snRNA-associated Sm-like protein LSm4, putative	142.197690824651	110.509862676109	NA	NA	393.033606866667	399.265704533333	NA	NA	309.2153531	372.2191953	NA	NA	333.417610827027	132.477300686345	-1.33193987441713	1.52452426277601E-09	noG4	8
PF3D7_1107100	nucleic acid binding protein, putative	0.721764892651734	0.431913649489736	NA	NA	14.78978489	6.525705998	-1.18362747313061	1.70263698180483E-12	261.852931	74.81222151	-1.80721603678593	1.26291624478516E-73	2.14220374097005	3.66353411491159	NA	NA	noG4	6
PF3D7_1107400	DNA repair protein RAD51	0.044209713643012	0.515764726424744	NA	NA	60.54562233	28.81905183	-1.06898825393682	5.36223008879742E-10	35.25643959	74.62605149	1.0909424106706	1.59581241214152E-15	1.30400113162163	1.57601597434517	NA	NA	noG4	4
PF3D7_1107500	prefoldin, putative	55.7239027017632	47.1424492372916	NA	NA	132.6623064	142.559098933333	NA	NA	31.68175563	89.74031902	1.50227899783249	6.60234489950832E-33	60.1249964492936	34.8029000675117	NA	NA	noG4	4
PF3D7_1107700	pescadillo homolog	50.7438101164588	55.5408118743767	NA	NA	49.3964233733333	66.6664869133333	NA	NA	8.236495506	17.80899985	1.12237522198976	5.73161359854942E-11	38.3333891638247	41.4284849388869	NA	NA	noG4	4
PF3D7_1107800	AP2 domain transcription factor, putative	27.2557704486003	39.310136160227	NA	NA	49.9298075866667	112.576202666667	1.17249370824112	1.04830222066717E-19	314.7453207	28.47528817	-3.46628617121325	6.53518353631794E-194	41.4711675851215	40.7174793937512	NA	NA	noG4	1
PF3D7_1107900	mechanosensitive ion channel protein, putative	0.98377015023267	1.29760114687244	NA	NA	0.789274646666667	1.56803653666667	NA	NA	1.086950836	0.532569387	-1.02263833873887	0.00222694317206594	0.686894147652503	0.761429765986622	NA	NA	noG4	1
PF3D7_1108100	conserved Plasmodium protein, unknown function	2.16126297486688	2.28345168614061	NA	NA	0.772419266666667	1.07028419266667	NA	NA	79.22387396	5.566063717	-3.82992941595985	2.20359487001244E-183	2.22507525937719	6.19133227656065	1.47967993792285	7.5861176427671E-12	noG4	3
PF3D7_1108500	succinyl-CoA synthetase alpha subunit, putative	0.734442544448016	0.337571534826072	NA	NA	24.1969989933333	5.77999845366667	-2.06378304780186	1.87505191066152E-25	52.82281527	60.36588052	NA	NA	1.41365548936147	1.79297108245452	NA	NA	noG4	7
PF3D7_1108600	endoplasmic reticulum-resident calcium binding protein	420.633773796131	309.940928537105	NA	NA	1362.79638533333	1084.33222243333	NA	NA	4953.700578	2623.76826	NA	NA	611.728317775442	277.119870721219	-1.14235702531695	1.65995677856742E-18	noG4	8
PF3D7_1108900	tetratricopeptide repeat protein, putative	21.5471904161901	20.5758747271615	NA	NA	22.3864569333333	36.58169511	NA	NA	2.556943245	6.137824278	1.25945858401723	0.0000819014650493054	17.6978760468375	9.54006654828814	NA	NA	noG4	4
PF3D7_1109000	small nucleolar RNA snoR07	154.687975902571	125.15150457298	NA	NA	245.769926733333	337.637649433333	NA	NA	93.40064339	172.6268868	NA	NA	467.920933650836	187.324210931415	-1.32135650722575	1.2390365698578E-10	noG4	8
PF3D7_1109100	conserved Plasmodium protein, unknown function	3.98286710904446	4.19884044227824	NA	NA	1.257430546	3.08498920733333	1.27104935138395	0.0000148212984798557	0.157547128	0.332813427	NA	NA	3.51240487661364	2.44341436433943	NA	NA	noG4	2
PF3D7_1109200	conserved Plasmodium protein, unknown function	17.1169887770582	22.2824897677215	NA	NA	20.89886252	27.7668000533333	NA	NA	1.428194201	3.832142143	1.37037606147631	0.0000677910699402574	15.1050229611104	12.0730800761971	NA	NA	noG4	4
PF3D7_1109400	essential nuclear protein 1, putative	77.0164552765677	72.7634458835433	NA	NA	60.8659670566667	86.55485146	NA	NA	12.41999629	25.27076075	1.03203353368658	1.48981521127751E-13	68.8230515190982	54.7800997075404	NA	NA	noG4	4
PF3D7_1110000	conserved Plasmodium protein, unknown function	54.1388113730727	52.9826364642158	NA	NA	79.2307868566667	65.9173246733333	NA	NA	32.23073173	89.91029047	1.48372504971415	1.38541918923614E-20	47.036705160869	27.8007112713786	NA	NA	noG4	4
PF3D7_1110100	conserved Plasmodium protein, unknown function	43.1775690667577	36.6232494296218	NA	NA	31.6340645166667	38.2953684166667	NA	NA	404.6801243	76.59415501	-2.40175175517903	4.51298086214895E-151	48.0141001118862	27.5582473863586	NA	NA	noG4	1
PF3D7_1110300	conserved Plasmodium protein, unknown function	81.1986543669639	85.1234423252562	NA	NA	87.97396932	167.236713266667	NA	NA	18.99183859	40.63804401	1.10641948495457	1.47297958840022E-14	84.1032424222326	73.3884595671728	NA	NA	noG4	4
PF3D7_1110700	actin-like protein, putative	0	0.0294323633610563	NA	NA	7.050274075	1.839461609	-1.92843047391609	8.48490912352392E-12	214.5814468	72.76262405	-1.56111060958231	1.91200347885168E-56	0.920314957921914	2.52961325111325	1.41024464560024	0.00439159297352448	noG4	6
PF3D7_1110800	conserved Plasmodium protein, unknown function	0.949729457748635	1.18260341229724	NA	NA	9.77975163366667	3.23876474733333	-1.58045770928827	4.29849585272452E-09	8.771149477	10.81991723	NA	NA	0.976580976900968	1.80458815827942	NA	NA	noG4	7
PF3D7_1111200	conserved protein, unknown function	18.9136264345696	21.6365143629094	NA	NA	21.88041704	28.68458028	NA	NA	2.356899788	7.322441403	1.65008274761228	1.16928168082969E-10	12.5199830564143	11.6703094571311	NA	NA	noG4	4
PF3D7_1111500	acylphosphatase, putative	6.91710476483141	9.85795291303886	NA	NA	52.1395213	42.3930272866667	NA	NA	21.4025533	66.22405695	1.61535991935636	3.34552148446618E-21	10.8934383847479	6.44990268292243	NA	NA	noG4	4
PF3D7_1112100	conserved Plasmodium protein, unknown function	1.23562006407279	1.85940292801728	NA	NA	10.8445880276667	11.335979291	NA	NA	38.49425692	14.19524118	-1.43953699827261	2.04870090594773E-27	1.5426245228793	4.16116444502717	1.43612600486765	2.24092620068415E-11	noG4	3
PF3D7_1112500	RNA transcription, translation and transport factor protein, putative	28.0310490469686	25.1631093041731	NA	NA	34.8736115333333	45.3783716033333	NA	NA	5.521285095	15.65152971	1.47060137017329	2.06214376784475E-08	26.0737743087839	21.4065396345112	NA	NA	noG4	4
PF3D7_1112900	conserved Plasmodium protein, unknown function	0	0.0319447816593611	NA	NA	0.0183174393333333	0.0119536063333333	NA	NA	8.435506313	1.010861696	-3.06282978036708	1.12429131328448E-35	0.14866733929578	0.558771439099456	NA	NA	noG4	1
PF3D7_1113000	conserved Plasmodium protein, unknown function	0.0227886497990014	0.00446648383840679	NA	NA	0.606258324333333	0.405336699333333	NA	NA	16.75427614	1.577633314	-3.40860301844345	1.2407852482384E-126	0.0962235205303872	0.601460919035749	2.61681618942149	6.73130212736222E-12	noG4	3
PF3D7_1113300	UDP-galactose transporter, putative	3.77289561885994	2.41751548618114	NA	NA	118.722015133333	51.19598242	-1.21150246660952	4.22255638441555E-12	518.4492148	288.0528836	NA	NA	6.20615795860256	7.33712200584845	NA	NA	noG4	7
PF3D7_1113700	glyoxalase I	88.6657661526223	82.0188654048426	NA	NA	160.716766833333	131.313116966667	NA	NA	44.51534976	94.99474966	1.09669755664367	1.87078360832774E-18	88.177139594889	61.5947887702214	NA	NA	noG4	4
PF3D7_1113800	conserved Plasmodium membrane protein, unknown function	0.996339905941031	0.825115967390263	NA	NA	45.5070135633333	24.9257512166667	NA	NA	225.030738	111.4721172	-1.01403217623804	6.99840941038102E-27	2.07004158116036	2.92156342988505	NA	NA	noG4	1
PF3D7_1113900	mitogen-activated protein kinase 2	0.92887849549939	0.549477265455693	NA	NA	4.46330406233333	1.79572661033333	-1.30207800897123	0.00014965018112716	0.483906888	0.700953032	NA	NA	1.74821186739116	1.99423965303464	NA	NA	noG4	7
PF3D7_1114400	RAP protein, putative	0	0	NA	NA	5.833463255	5.85534856666667	NA	NA	2.042141837	4.189283228	1.05991273486507	0.000809260808640264	0.1536033475899	0.135830263924708	NA	NA	noG4	4
PF3D7_1114600	conserved Plasmodium protein, unknown function	0.129153193985345	0.140894949922953	NA	NA	2.88436882366667	2.85885085066667	NA	NA	8.514300061	4.058517922	-1.07499570503419	0.0000670184758648758	0.313646856606214	1.05320612321053	NA	NA	noG4	1
PF3D7_1114800	glycerol-3-phosphate dehydrogenase, putative	0	0	NA	NA	0.202593342	0	NA	NA	9.326460191	1.862217231	-2.31116228217446	6.61290485170603E-21	0.116747814906171	0.362341959200476	NA	NA	noG4	1
PF3D7_1114900	conserved protein, unknown function	0.074150007917571	0.121975481643512	NA	NA	0.112276422666667	0.0703276916666667	NA	NA	8.376281035	1.386712271	-2.59853072047519	7.7492203188894E-60	0.0841693186179575	0.413268068250173	2.31326027488132	0.000323654274183477	noG4	3
PF3D7_1115000	conserved protein, unknown function	0	0.0711528439933713	NA	NA	23.2640289833333	13.38229111	NA	NA	11.11998062	22.59411331	1.03558907782678	2.88318074437693E-06	0.174712541773102	0.351982063854002	NA	NA	noG4	4
PF3D7_1115100	conserved protein, unknown function	0.959544671648204	1.46671286523075	NA	NA	2.12230380066667	0.676318443333333	-1.64490188402226	0.0000796701992280431	5.398981665	7.016902711	NA	NA	2.61026764134262	1.00393307097347	-1.37473182500653	0.00050428243456219	noG4	7
PF3D7_1115200	histone-lysine N-methyltransferase SET7	98.2888111093416	88.1900918941205	NA	NA	35.05118129	30.6734896	NA	NA	249.3746629	89.31410805	-1.48107485091693	4.7792563396892E-60	85.6990795167085	54.303607639716	NA	NA	noG4	1
PF3D7_1115300	cysteine proteinase falcipain 2b	56.7843505644975	51.5881022894575	NA	NA	19.39376228	34.8730058033333	NA	NA	1.463211667	5.205775812	1.84306844249528	8.42096127671853E-08	43.9220907779729	31.7553950741138	NA	NA	noG4	4
PF3D7_1115500	AP2 domain transcription factor, putative	10.3477651914916	9.77373427441619	NA	NA	52.0599642866667	17.0394956766667	-1.6086237520541	5.3119600822474E-24	28.40254311	64.39435055	1.17506404061355	1.95800807379261E-16	9.38898537455519	10.8401753702548	NA	NA	noG4	4
PF3D7_1115600	peptidyl-prolyl cis-trans isomerase	123.437447250006	100.041418445712	NA	NA	372.437141266667	219.726949033333	NA	NA	3046.059751	2039.263962	NA	NA	227.277010917216	103.641134066797	-1.13354096404526	3.93935931941625E-11	noG4	8
PF3D7_1115700	cysteine proteinase falcipain 2a	11.5354994217538	9.72673620209908	NA	NA	76.27226347	179.246778766667	1.23029663674368	5.02600928271783E-20	4.098804178	6.500467492	NA	NA	18.8356659018994	8.93018259163901	-1.07547862962651	0.0000364036943588205	noG4	2
PF3D7_1115800	conserved Plasmodium protein, unknown function	150.669161474282	112.720366700903	NA	NA	10.7863386803333	12.1706658033333	NA	NA	43.49298565	14.08130779	-1.62952721961488	1.35756955909896E-26	202.923313975426	187.073499402528	NA	NA	noG4	1
PF3D7_1115900	palmitoyltransferase DHHC9	7.41744089998019	8.84971203013292	NA	NA	5.15132477233333	3.775690467	NA	NA	94.06884816	13.2351215	-2.82944650604301	3.6059813314531E-115	15.6277006617354	17.5504709783303	NA	NA	noG4	1
PF3D7_1116000	rhoptry neck protein 4	1.016676546353	0.778637444488383	NA	NA	9.489887821	3.90462314833333	-1.28983318926418	1.97451335230437E-09	1870.688752	165.1775801	-3.5014200427632	7.75316349027937E-284	9.95377928736694	31.0851862201739	1.64083761407958	1.71983443967329E-19	noG4	6
PF3D7_1116100	serine esterase, putative	0.500263653308652	0.691666115252931	NA	NA	9.04566207233333	5.71013024166667	NA	NA	67.12855235	20.91164591	-1.68292212457874	4.22769385666335E-59	1.40955042339361	8.16481888740944	2.53495699686221	2.10999493613792E-32	noG4	3
PF3D7_1116200	pyridoxine biosynthesis protein PDX2	63.8603118536092	67.3199002302068	NA	NA	21.2569790633333	29.72572096	NA	NA	4.304884604	10.27832575	1.23518506566314	4.35452419583604E-07	86.474319784888	59.6230553092285	NA	NA	noG4	4
PF3D7_1116300	peptidyl-prolyl cis-trans isomerase	43.5591678174091	41.1994189528368	NA	NA	34.74385421	37.7935471166667	NA	NA	13.79014472	29.6210142	1.10556540953936	1.13635066857972E-13	65.8143670682878	40.0028450786872	NA	NA	noG4	4
PF3D7_1116400	guanine nucleotide-exchange factor SEC12	201.959068600094	176.09299790766	NA	NA	249.925670233333	353.5406281	NA	NA	583.233336	275.873744	-1.08039773127589	5.65553305631634E-35	275.183209627517	175.483029029977	NA	NA	noG4	1
PF3D7_1116500	folate transporter 2	1.93943518324044	0.878050663380381	NA	NA	38.4888432333333	28.9983965633333	NA	NA	117.5536737	56.03384362	-1.06965310100076	3.32122733911995E-16	2.5615439802536	3.80494892426303	NA	NA	noG4	1
PF3D7_1116600	dolichyl-diphosphooligosaccharide--protein glycosyltransferase subunit STT3, putative	17.8184241134461	13.5125926200364	NA	NA	157.968703	111.559415433333	NA	NA	82.09399959	122.0536233	NA	NA	27.1576066357491	12.5020671587156	-1.11598254016481	5.50653731697632E-11	noG4	8
PF3D7_1116700	dipeptidyl aminopeptidase 1	713.971506978809	717.935448766981	NA	NA	659.5067297	1087.80776326667	NA	NA	71.97187659	243.3161483	1.75707476161447	4.50353117478431E-61	704.462543894792	638.356091183954	NA	NA	noG4	4
PF3D7_1116800	heat shock protein 101	1137.28283903015	945.275789251144	NA	NA	142.6666408	269.066665066667	NA	NA	85.34124913	36.11013223	-1.24067085226245	3.31788736675654E-35	1158.69288211066	849.646912329166	NA	NA	noG4	1
PF3D7_1116900	conserved protein, unknown function	0.0735388665457783	0	NA	NA	0.412518458	0.187151097	NA	NA	8.866127898	3.023051883	-1.55596921433136	3.19176056037295E-10	0.392833604046744	0.341449545589756	NA	NA	noG4	1
PF3D7_1117300	conserved protein, unknown function	115.593024158587	126.239880260346	NA	NA	42.9290048766667	27.1623804166667	NA	NA	399.4974028	186.5921623	-1.09972946132647	6.37092741099316E-22	124.552119184752	126.331121760197	NA	NA	noG4	1
PF3D7_1117400	conserved Plasmodium protein, unknown function	3.50319362766069	4.27109538644777	NA	NA	0.773575777666667	0.768553228333333	NA	NA	80.63137924	7.624858548	-3.39925812817148	3.37954261695462E-103	6.5337182381975	6.34392963021942	NA	NA	noG4	1
PF3D7_1117600	peptidyl-tRNA hydrolase ICT1	0	0.0726664985899173	NA	NA	10.96269729	8.99513628066667	NA	NA	3.858046119	9.491414527	1.31689861687495	1.17661599349122E-06	0	0.374830001671893	NA	NA	noG4	4
PF3D7_1117900	conserved Plasmodium protein, unknown function	3.48428563472031	2.76386875619108	NA	NA	5.33877266266667	5.57866123066667	NA	NA	27.93851678	7.998229154	-1.80526441128886	2.4700646014227E-49	2.17912588121529	2.76570156048967	NA	NA	noG4	1
PF3D7_1118200	heat shock protein 90, putative	29.9149292552015	29.3105924698936	NA	NA	145.6519542	283.930100966667	NA	NA	7.536160014	21.49714729	1.50889493759927	2.46779004989906E-28	23.7072948036667	15.2921006741802	NA	NA	noG4	4
PF3D7_1118400	haloacid dehalogenase-like hydrolase, putative	14.8544318167957	13.3580518484717	NA	NA	9.863420958	12.23589647	NA	NA	187.0271528	31.28331362	-2.57870584872539	1.14615548426352E-108	10.6984686270702	8.11406711371353	NA	NA	noG4	1
PF3D7_1118500	nucleolar protein 56, putative	399.35386857845	324.853915799388	NA	NA	172.114529833333	354.523442433333	1.04178005151543	3.08913241506462E-11	97.39223023	53.44142218	NA	NA	245.941382536597	213.040024858047	NA	NA	noG4	2
PF3D7_1118700	myosin light chain B	2.84261473036835	7.16956721945608	1.32798340158489	3.45528204159961E-07	0.602216444666667	0.371656181666667	NA	NA	124.3816751	13.19535453	-3.23650083531152	1.5985126250063E-214	1.10292295607347	5.02115645127583	2.19655361298621	9.06339398892684E-17	noG4	3
PF3D7_1118800	actin-related protein 2/3 complex subunit 1, putative	0.197287010610432	0.269616948099246	NA	NA	3.11030408733333	0.807757295333333	-1.93542271169347	2.36235465747746E-07	1.58961165	2.083885959	NA	NA	0.288658096384718	0.0797673775899857	NA	NA	noG4	7
PF3D7_1119100	tRNA m(1)G methyltransferase, putative	50.5074749793889	29.5171319637934	NA	NA	114.5655732	184.4137758	NA	NA	57.41524419	74.16821248	NA	NA	69.3617265024251	23.4419326019543	-1.56574500473286	5.94506179856987E-15	G4	8
PF3D7_1119200	conserved protein, unknown function	84.2393916498992	68.7953749426414	NA	NA	36.9485889333333	65.18599954	NA	NA	6.241550617	13.40255944	1.11267867131014	0.00019817300738557	91.2606401266381	73.96694174705	NA	NA	noG4	4
PF3D7_1119400	ubiquitin-protein ligase, putative	12.3510586382833	13.1817981997472	NA	NA	8.10544916666667	8.66520254366667	NA	NA	15.58576144	7.757841148	-1.00591960170761	4.20079303283091E-19	6.70179486094441	8.85905315413179	NA	NA	noG4	1
PF3D7_1119600	ATP-dependent zinc metalloprotease FTSH, putative	7.57220710756436	7.78127356714061	NA	NA	18.1283124466667	22.02965875	NA	NA	4.55595162	9.664215388	1.09909061358504	1.39098096694377E-08	5.12363494309214	4.37127377618287	NA	NA	noG4	4
PF3D7_1119700	conserved Plasmodium protein, unknown function	7.47417718033762	11.3056233813797	NA	NA	9.073197644	10.78676508	NA	NA	55.68220715	15.03104023	-1.89246409346527	1.78176892712406E-41	11.2514596871973	17.080760620035	NA	NA	noG4	1
PF3D7_1119800	alternative splicing factor ASF-1, putative	212.46154478429	202.103380643509	NA	NA	196.487889466667	229.007569966667	NA	NA	474.7674784	206.4658207	-1.20102803674584	5.17638334150581E-29	209.443287348604	167.493074593482	NA	NA	noG4	1
PF3D7_1119900	protein transport protein SEC16, putative	65.7448181886074	67.351327474304	NA	NA	18.0818940666667	21.21659667	NA	NA	43.9644653	19.05688282	-1.20547985227297	1.60780033274827E-30	30.7083473464372	36.7710790773851	NA	NA	G4	1
PF3D7_1120100	phosphoglycerate mutase, putative	591.813653990441	529.218958888065	NA	NA	813.006414733333	704.920635666667	NA	NA	184.9645165	387.2084025	1.06731383188076	1.09820002620235E-29	623.549866730217	341.554381883938	NA	NA	noG4	4
PF3D7_1120200	conserved Plasmodium protein, unknown function	2.98182252864497	1.91653939073732	NA	NA	7.88638352966667	5.57285912433333	NA	NA	39.95133607	14.61853133	-1.45948848493665	5.26316544281077E-14	6.1026070149591	4.38522882454415	NA	NA	noG4	1
PF3D7_1121100	conserved protein, unknown function	40.9830567158501	41.9646497209522	NA	NA	12.74340021	10.516604344	NA	NA	49.49025897	16.04208239	-1.62554413700345	6.29633326875514E-34	19.0381132462842	31.5903627575856	NA	NA	noG4	1
PF3D7_1121200	conserved protein, unknown function	0.874501104850175	0.133524034300766	NA	NA	22.93183358	8.95650782233333	-1.35015211934817	9.41644741201628E-09	7.052689963	19.46398772	1.43807017572016	2.06645903990455E-08	0.437811395169843	0.201108049699284	NA	NA	noG4	4
PF3D7_1121300	tyrosine kinase-like protein	0.0864279198237557	0.142154248347984	NA	NA	2.00439869	0.343303451666667	-2.55851438982826	2.10403700174619E-14	37.89270059	21.70740497	NA	NA	0.364338763075808	1.28840152472657	1.85484485258359	0.0000446119012725857	G4	6
PF3D7_1121600	exported protein 1	3365.48626069734	2686.69166049775	NA	NA	8295.704258	16308.7738566667	NA	NA	1069.172227	3418.099099	1.67684543687379	9.8758883840636E-60	4500.26956869753	3512.39428361872	NA	NA	noG4	4
PF3D7_1121900	serine/threonine protein kinase, putative	0	0.0258733284453003	NA	NA	1.87037829666667	0.431512546666667	-2.13171240413861	0.000240733180103537	27.4057224	19.3461568	NA	NA	0.361951457448946	0.479595013649299	NA	NA	noG4	7
PF3D7_1122000	conserved protein, unknown function	0	0	NA	NA	1.75964617633333	2.02022198266667	NA	NA	0.105375438	0.732858427	2.77289245223263	0.00534672215682333	0.0323201283475874	0	NA	NA	noG4	4
PF3D7_1122100	GPI transamidase component GPI16, putative	0.931738696313763	1.1798422281298	NA	NA	14.5599407366667	5.03474575566667	-1.52855164083799	2.14482606807535E-12	17.87833441	28.85132685	NA	NA	1.04519841806961	1.16841023334471	NA	NA	noG4	7
PF3D7_1122200	JmjC domain-containing protein, putative	10.3232159732029	11.6804007049991	NA	NA	4.38884689733333	6.97228525866667	NA	NA	8.674354138	2.015954461	-2.11243763867495	7.3502247255509E-25	7.66883877212135	7.32543647507949	NA	NA	noG4	1
PF3D7_1122300	conserved Plasmodium protein, unknown function	11.3214870218212	12.197814909029	NA	NA	1.0374627	0.914685128	NA	NA	19.35926656	3.649767071	-2.4093080066489	2.50491252733791E-25	12.7996187154489	12.6373948545187	NA	NA	noG4	1
PF3D7_1122500	conserved Plasmodium protein, unknown function	0.515738333570315	0.57105258087386	NA	NA	3.90919677366667	3.51187022366667	NA	NA	11.44937525	5.407952797	-1.08459880569056	6.16749324482387E-17	0.622550780657632	0.698821604077187	NA	NA	noG4	1
PF3D7_1122600	conserved Plasmodium protein, unknown function	0.0130689279280588	0	NA	NA	0.235688689333333	0.113352426	NA	NA	2.035739835	0.622003419	-1.70632526158093	7.8403820856408E-14	0.0438697161448682	0.0996938365469688	NA	NA	noG4	1
PF3D7_1122700	conserved Plasmodium protein, unknown function	0	0	NA	NA	4.23230428866667	0.692619919	-2.56455154949355	9.75716100828264E-06	216.8812705	113.6899331	NA	NA	1.83822221365064	2.84436285184446	NA	NA	noG4	7
PF3D7_1123000	conserved Plasmodium protein, unknown function	73.8055430713133	72.253735036765	NA	NA	22.4917602066667	34.96180488	NA	NA	29.0891464	14.28022592	-1.02722072430415	4.13573791912907E-16	36.0913938875103	50.2735091204492	NA	NA	noG4	1
PF3D7_1123100	calcium-dependent protein kinase 7	79.166421944239	76.743633800033	NA	NA	12.011311399	18.6153589166667	NA	NA	33.50674174	7.746540312	-2.11323825343207	2.59493755544597E-58	36.2850212031846	51.3491855497476	NA	NA	noG4	1
PF3D7_1123200	leucine-rich repeat protein	0.588597337510841	0.67130581626479	NA	NA	1.282671463	0.285240637	-2.16156202169701	0.0000216542486565508	15.59077989	7.311595599	-1.08671950500631	4.08308331091665E-12	0.589954000576038	1.13806611453411	NA	NA	noG4	6
PF3D7_1123300	RING zinc finger protein, putative	10.26950959126	10.6613576887975	NA	NA	8.369780888	11.2767265193333	NA	NA	25.00198644	8.447364025	-1.56578656738056	2.98514151548484E-25	6.49664477177184	6.20235875208972	NA	NA	noG4	1
PF3D7_1123400	translation elongation factor EF-1, subunit alpha, putative	450.584382675968	375.546999966493	NA	NA	803.549894766667	814.2716762	NA	NA	109.1056401	309.9016575	1.50705325674819	1.69282369329283E-61	462.276827445774	321.072889257761	NA	NA	noG4	4
PF3D7_1123700	mitochondrial ribosomal protein L37, putative	0.0798152199594287	0.198184305407639	NA	NA	87.3634815533333	48.7807133066667	NA	NA	21.5357749	79.15870225	1.86824382754401	8.59706050088106E-30	0.439730535468139	1.63476065376538	NA	NA	noG4	4
PF3D7_1123900	13 kDa ribonucleoprotein-associated protein, putative	312.452429011826	261.255257352143	NA	NA	364.6561687	415.377983533333	NA	NA	33.50318798	139.847088	2.05942625929878	1.26238518067586E-55	485.0596629928	292.350998779761	NA	NA	noG4	4
PF3D7_1124200	thioredoxin-like protein, putative	2.45482343601417	3.18183191317366	NA	NA	13.42815614	10.676099806	NA	NA	70.83788318	16.3734662	-2.11252016326691	2.78050680655573E-72	1.90006517916193	1.83191201080681	NA	NA	noG4	1
PF3D7_1124400	U6 snRNA-associated Sm-like protein LSm1, putative	97.2833440479917	104.827993610143	NA	NA	144.627752633333	169.423699433333	NA	NA	27.15436942	86.85482158	1.65812882823867	4.56610672102662E-25	129.274520910312	109.960322990098	NA	NA	noG4	4
PF3D7_1124500	pyruvate dehydrogenase E1 component subunit alpha	6.10515973810804	10.7414013968505	NA	NA	10.627628678	7.71022497366667	NA	NA	5.075961531	11.36407332	1.15204488201279	4.04291326937786E-09	5.61191708314573	4.31413200341045	NA	NA	noG4	4
PF3D7_1124600	ethanolamine kinase	5.97607781784806	4.80876276963573	NA	NA	172.5102048	186.4902686	NA	NA	287.4065672	189.1526171	NA	NA	13.7201616914049	36.9957037909505	1.43098727243208	5.35985536914194E-13	noG4	5
PF3D7_1124700	GrpE protein homolog, mitochondrial, putative	28.6951427279466	25.2095516562716	NA	NA	104.9627891	152.970463233333	NA	NA	8.072963622	27.02174498	1.75888332441995	1.96317175632279E-19	24.7787993323807	13.273718062829	NA	NA	noG4	4
PF3D7_1124800	ribosome biogenesis regulatory protein, putative	278.993350955236	227.625154592973	NA	NA	243.733938366667	390.9211485	NA	NA	33.33354901	79.48925376	1.25533887936419	1.8479788609278E-23	316.84553989738	195.824068839087	NA	NA	noG4	4
PF3D7_1125000	conserved protein, unknown function	0.0779719822201693	0.0201996354145033	NA	NA	17.0614173033333	8.01233311666667	-1.08732070817629	2.39901062670346E-09	83.54497779	71.3517812	NA	NA	0.757303992530434	1.11170515160635	NA	NA	noG4	7
PF3D7_1125200	conserved Plasmodium protein, unknown function	7.71234161079608	8.97571879968811	NA	NA	21.10160606	31.64382475	NA	NA	6.256503026	11.89265211	NA	NA	13.1667312715438	5.33430987185819	-1.30316761954764	8.51734742483533E-07	noG4	8
PF3D7_1125300	DNA-directed RNA polymerase	1.98271479597392	2.21130929644346	NA	NA	16.7073778933333	21.19508762	NA	NA	1.797747922	4.389057925	1.30362959175742	9.3934920607225E-11	2.19711315797708	1.2950374040509	NA	NA	G4	4
PF3D7_1125400	mitochondrial import inner membrane translocase subunit TIM44, putative	68.0487557286607	61.6006407627234	NA	NA	79.9381754466667	127.696405666667	NA	NA	2.053343195	12.63679489	2.61972837803738	1.24313067936132E-26	49.9719852558321	36.8841710103215	NA	NA	noG4	4
PF3D7_1125500	small nuclear ribonucleoprotein Sm D1, putative	598.720971975897	555.927955772181	NA	NA	578.073873	701.6033376	NA	NA	162.2382457	416.9460495	1.35785309622118	2.23221315345057E-36	506.342398321302	396.052849845944	NA	NA	noG4	4
PF3D7_1125600	conserved protein, unknown function	0.483434538612817	0.0719935723747683	NA	NA	95.75597453	48.48334038	NA	NA	391.9975962	207.4355368	NA	NA	3.5926410591594	10.038928503241	1.45226896402625	0.00150124483814218	noG4	5
PF3D7_1125700	kelch domain-containing protein, putative	0.200006859849832	0.367136163002375	NA	NA	2.17238989266667	1.59075767566667	NA	NA	22.18666158	3.644143865	-2.60702705175822	8.64926835535316E-68	1.52933413277599	8.4083687058194	2.46510929784839	2.93033741193084E-18	noG4	3
PF3D7_1125800	kelch domain-containing protein, putative	5.48431384358034	4.65767239758043	NA	NA	6.15946142333333	4.81948527533333	NA	NA	156.0694988	13.97825797	-3.47971216546395	2.08243745779584E-182	12.4729737112004	81.2166949495485	2.70649363175513	5.63577153679032E-55	noG4	3
PF3D7_1125900	XTBD domain-containing protein, putative	227.62762297655	164.624086713771	NA	NA	214.1094339	245.904586833333	NA	NA	57.77595877	133.3695157	1.19269857859108	8.82190596088862E-14	303.656493224608	162.440947708199	NA	NA	noG4	4
PF3D7_1126200	40S ribosomal protein S18, putative	2098.88072287779	1923.64139016642	NA	NA	2959.50407833333	3341.003122	NA	NA	964.9743693	2370.744328	1.29660678875937	1.26076458496359E-51	2590.14037624492	1642.4161488447	NA	NA	G4	4
PF3D7_1126300	DnaJ protein, putative	15.0018157796515	18.160972527821	NA	NA	11.8009584766667	14.9193179133333	NA	NA	44.8555851	21.4054744	-1.06945016214816	1.87501993686022E-21	12.4405862937759	9.89872187945015	NA	NA	noG4	1
PF3D7_1126400	mediator of RNA polymerase II transcription subunit 21, putative	173.968124254915	138.202189888645	NA	NA	164.478136666667	187.3190389	NA	NA	53.48467255	121.4489783	1.17690709264543	5.34655256014621E-18	189.849343222496	88.8698230772936	-1.09524924797844	2.85041019604502E-10	noG4	8
PF3D7_1126500	WD repeat-containing protein, putative	27.8034395474275	34.3960401654232	NA	NA	19.1938223866667	23.9164048766667	NA	NA	2.101720031	6.404046112	1.60771587145481	1.05933555631308E-17	17.1659453000633	21.6833299428439	NA	NA	noG4	4
PF3D7_1126700	autophagy-related protein 23, putative	0.3256640950503	0.425341432102568	NA	NA	0.435338181666667	0.079610612	-2.43717042519188	0.000158928156350946	52.47232046	4.034629504	-3.70019909987733	9.50695409139406E-245	1.85678963326289	13.1791814378053	2.82394040679004	1.03548049188387E-44	noG4	6
PF3D7_1126800	RNA-binding protein, putative	1.6930759483974	2.07114434082973	NA	NA	0.828788967	1.79174048933333	1.13654436785455	0.00808371374076696	0.283456424	0.229715091	NA	NA	2.73405775193149	1.59130463453279	NA	NA	noG4	2
PF3D7_1126900	small nuclear ribonucleoprotein F, putative	222.759024935054	188.079197281917	NA	NA	298.552458833333	312.696196133333	NA	NA	113.3011664	265.2953862	1.2326492930204	5.14293357045403E-28	315.601476854183	204.424990129922	NA	NA	noG4	4
PF3D7_1127000	protein phosphatase, putative	80.7250880326397	79.7668513999305	NA	NA	101.746921326667	98.96653995	NA	NA	29.44425655	68.23874443	1.20608170014679	1.54273965001554E-25	75.3029291744663	65.3163401939741	NA	NA	G4	4
PF3D7_1127100	deoxyuridine 5'-triphosphate nucleotidohydrolase	0.787031269066692	0.142985087964741	NA	NA	248.905947233333	81.7553063866667	-1.60614573056384	4.63303494979034E-33	77.50624122	256.7159276	1.72800969734276	8.33722052625688E-50	2.20993458048263	3.38861743766946	NA	NA	noG4	4
PF3D7_1127300	tRNA (guanine-N(7)-)-methyltransferase, putative	14.2075719758966	14.1522140684971	NA	NA	16.12413299	19.0774689066667	NA	NA	3.943121981	10.20762029	1.32914101660311	0.0000771878274186719	16.5083148316917	8.53103416716457	NA	NA	noG4	4
PF3D7_1127400	conserved Plasmodium protein, unknown function	1.29313903590244	2.56365073764817	NA	NA	6.316915603	5.53574731233333	NA	NA	2.645047841	6.838558273	1.39882337828628	0.00104923007719977	2.6918078577401	0.729653864706434	NA	NA	noG4	4
PF3D7_1127500	protein disulfide-isomerase, putative	0.104906040264345	0.306821982822208	NA	NA	7.308929496	3.236014376	-1.17204445818981	2.09503684899707E-08	48.71297292	27.6821485	NA	NA	0.702666234775747	1.468688035946	NA	NA	noG4	7
PF3D7_1127600	CRAL/TRIO domain-containing protein, putative	2.28327743467424	2.62269864519548	NA	NA	72.33939278	86.0143253133333	NA	NA	170.5881808	67.62926312	-1.33535734490119	3.18746156107852E-40	8.03099085669348	17.6571643635143	1.136928802973	2.72068430043637E-08	noG4	3
PF3D7_1127900	conserved Plasmodium protein, unknown function	10.4428792251762	11.0536897741545	NA	NA	10.789163021	20.6414313	NA	NA	17.82523551	8.135121778	-1.13034815563953	1.21484665971264E-12	13.5252435472467	14.1816442032837	NA	NA	noG4	1
PF3D7_1128300	ATP-dependent 6-phosphofructokinase	1.00212946300932	1.02969312903175	NA	NA	10.4871695836667	13.6445326633333	NA	NA	1.287804305	3.508440683	1.42547897359027	4.06847341722987E-11	1.13822297752207	0.962271774724666	NA	NA	noG4	4
PF3D7_1128400	bifunctional farnesyl/geranylgeranyl diphosphate synthase	3.88548668906361	4.06939906987015	NA	NA	43.02167188	39.7336904766667	NA	NA	17.22236174	36.02484319	1.06678789936856	2.49878452358871E-16	5.43963994105106	4.13501295827052	NA	NA	noG4	4
[truncated: 1,098 more rows]
