# Supplementary material for: Genome wide distribution of G-quadruplexes and their impact on gene expression in malaria parasites
Source: PLoS Genet. 2020 Jul 6;16(7):e1008917. doi: 10.1371/journal.pgen.1008917 (PMC7365481; doi:10.1371/journal.pgen.1008917)
Supplement: S7 Table — (XLSX) [file pgen.1008917.s009.xlsx]

## Sheet: Feuil2
Target	Primer_name	Primer_sequence (restriction site underligned)
calmodulin promoter	5'Cam_ctrl_F	CTCCCGGCCGCCATGGGCATGCGGGCCCTATAAGGA
	5'Cam_ctrl_R	ATGCGGCCGCACTAGTCCAATGCCCTAGGTGATATATTTC
	5'Cam_FL_F	TAAGCATGCGGCGCGCCGCATGCGGGCCCTATAAGGA
	5'Cam_FL_R	ATGCCTGCAGCCCGGGCCAATGCCCTAGGTGATATATTTC
PF3D7_0800100_pos	G4C_F	CTATGCATCCAACGCGTAACTGGGTTAAGGGTATAACTTTAGGGGTTA
	G4C_R	CCCGCATGCGGCGCGCCCCCTAACCCCTAAAGTTATACCCTTAA
PF3D7_0800100_neg	G4NC_F	CTATGCATCCAACGCGTAACTCGCCACCACCACCGCCCACACCTACC
	G4NC_R	CCCGCATGCGGCGCGCCGTGGTAGGTGTGGGCGGTGGTGGTGG
mPF3D7_0800100_neg	mutG4NC_F	CTATGCATCCAACGCGTAACTCGCTACAACTACAGCACACACGTA
	mutG4NC_R	CCCGCATGCGGCGCGCCGTCGTACGTGTGTGCTGTAGTTGTAG
