# Supplementary material for: Genome wide distribution of G-quadruplexes and their impact on gene expression in malaria parasites
Source: PLoS Genet. 2020 Jul 6;16(7):e1008917. doi: 10.1371/journal.pgen.1008917 (PMC7365481; doi:10.1371/journal.pgen.1008917)
Supplement: S8 Table — (XLSX) [file pgen.1008917.s010.xlsx]

## Sheet: Feuil1
Target_Gene_ID	Gene_product	Forward_primer	Reverse_primer	var_group
PF3D7_1444800	fructose-biphosphate aldolase gene	TGTACCACCAGCCTTACCAG	TTCCTTGCCATGTGTTCAAT
PF3D7_0613300	rhoptry protein ROP14	TGAATGCTCAGTATGGGTCTTT	GTGTGCCATGTAGTATTATCATCAATC
PF3D7_0704800	conserved Plasmodium protein, unknown function	GGGAGTGACAAGACATATACGG	TGGTTTCCTCACTTTCCTCAA
PF3D7_1121300	tyrosine kinase-like protein	TCTTAAGCTCATGGAGGACAAA	CCTTCCTTCATATTCTCACCATTTC
PF3D7_1145200	serine/threonine protein kinase, putative	AACAAGCGAACAGAAGGACA	ACTCATGCCATTCTTGTCGT
PF3D7_1364800	DNA-directed RNA polymerases I, II, and III	ACGTGTTGTGAAATGTTGGAG	AGATCGTTGTCTATCATTATCCTCA
PF3D7_1429900	ADP-dependent DNA helicase RecQ	AGTAGAAGCTGTTCATGCTACTTT	CATGAGGGACGGAATCTGATAAC
PF3D7_1240600	erythrocyte membrane protein 1, PfEMP1	CATCCATTACGCAGGATACG	AAATAGGGTGGGCGTAACAC	C
PF3D7_1300300	erythrocyte membrane protein 1, PfEMP1	CACAGGTATGGGAAGCAATG	CCATACAGCCGTGACTGTTC	A
PF3D7_0412700	erythrocyte membrane protein 1, PfEMP1	TAAAAGACGCCAACAGATGC	TCATCGTCTTCGTCTTCGTC	C
PF3D7_0412900/PF3D7_0413100	erythrocyte membrane protein 1, PfEMP1	ACTTTCTGGTGGGGAATCAG	TTCACCGCCACTTACTTCAG	C
PF3D7_0425800	erythrocyte membrane protein 1, PfEMP1	AAACACGTTGAATGGCGATA	GACGCCGAGGAGGTAAATAG	A
PF3D7_0500100	erythrocyte membrane protein 1, PfEMP1	GAAGCTGGTGGTACTGACGA	TATTTTCCCACCAGGAGGAG	B
PF3D7_0632500	erythrocyte membrane protein 1, PfEMP1	ATGTGTGCGAGAAGGTGAAG	TGCCTTCTAGGTGGCATACA	B
PF3D7_0421100	erythrocyte membrane protein 1, PfEMP1	ACGATTGGTGGGAAACAAAT	CCCCATTCTTTTATCCATCG	B/C
PF3D7_0421300	erythrocyte membrane protein 1, PfEMP1	AAAGGAATTGAGGGGGAAAT	TAAACCACGAAACGGACTGA	B/C
PF3D7_0617400	erythrocyte membrane protein 1, PfEMP1	ATTTGTCGCACATGAAGGAA	AACTTCGTGCCAATGCTGTA	C
PF3D7_0412400	erythrocyte membrane protein 1, PfEMP1	ACCGCCCCATCTAGTGATAG	CACTTGGTGATGTGGTGTCA	C
PF3D7_0420700/PF3D7_0420900	erythrocyte membrane protein 1, PfEMP1	AGAGGGTTATGGGAATGCAG	GCATTCTTTGGCAATTCCTT	C
PF3D7_0533100	erythrocyte membrane protein 1, PfEMP1	AAGAAAGTGCCACAACATGC	GTTCGTACGCCTGTCGTTTA	D
PF3D7_0937800	erythrocyte membrane protein 1, PfEMP1	CACACGTGGACCTCAAGAAC	AAAACCGATGCCAATACTCC	B
PF3D7_0600200	erythrocyte membrane protein 1, PfEMP1	TGGAAAGAACATGGACCTGA	TTCCTCGAGGGAAGAATCAC	B
PF3D7_0712800	erythrocyte membrane protein 1, PfEMP1	ACGTGGTGGAGACGTAAACA	CCTTTGTTGTTGCCACTTTG	B/C
PF3D7_0712400	erythrocyte membrane protein 1, PfEMP1	GCGACGCTCAAAAACATTTA	TCATCCAACGCAATCTTTGT	B/C
PF3D7_1200400	erythrocyte membrane protein 1, PfEMP1	TCGATTATGTGCCGCAGTAT	TTCCCGTACAATCGTATCCA	B
PF3D7_0100300	erythrocyte membrane protein 1, PfEMP1	TCATTATGGGAAGCACGATT	TGATTTCTACCATCGCAAGG	A
PF3D7_0712000	erythrocyte membrane protein 1, PfEMP1	GTTGAGTCTGCGGCAATAGA	CTGGGGTTTGTTCAACACTG	C
PF3D7_0712600	erythrocyte membrane protein 1, PfEMP1	CGTGGTAGTGAAGCACCATC	CCCACCTTCTTGTGGTTTCT	C
PF3D7_0711700	erythrocyte membrane protein 1, PfEMP1	CAATTTTTCCGACGCTTGTA	CACATATAGCGCCGTCCTTA	C
PF3D7_0712900	erythrocyte membrane protein 1, PfEMP1	CACACATGTCCACCACAAGA	ACCCTTCTGTGGTGTCTTCC	C
PF3D7_0808600	erythrocyte membrane protein 1, PfEMP1	CCTAAAAAGGACGCAGAAGG	CCAGCAACACTACCACCAGT	C
PF3D7_0712300	erythrocyte membrane protein 1, PfEMP1	GGTGGAGGTAGTCCACAGGA	CAGCTATTTCCCCACCAGAA	B/C
PF3D7_0809100	erythrocyte membrane protein 1, PfEMP1	TGCAAGGGTGCTAATGGTAA	CCTGCATTTTGACATTCGTC	B/C
PF3D7_0808700	erythrocyte membrane protein 1, PfEMP1	TTTGTCCGGAAGACGATACA	ATCTGGGGCAGAATTACCAC	B/C
PF3D7_1240300	erythrocyte membrane protein 1, PfEMP1	AGCAAAATCCGAAGCAGAAT	CCCACAGATCTTTTCCTCGT	B/C
PF3D7_0800200	erythrocyte membrane protein 1, PfEMP1	GGTGTCAAGGCAGCTAATGA	TATGTCCTGCGCTATTTTGC	A
PF3D7_0400400	erythrocyte membrane protein 1, PfEMP1	ATATGGGAAGGGATGCTCTG	TGAACCATCGAAGGAATTGA	A
PF3D7_1100200	erythrocyte membrane protein 1, PfEMP1	GACGGCTACCACAGAGACAA	CGTCATCATCGTCTTCGTTT	A
PF3D7_0100300/PF3D7_0600400/PF3D7_0937600	erythrocyte membrane protein 1, PfEMP1	CGTAAAACATGGTGGGATGA	GGCCCATTCAGTTAACCATC	A
PF3D7_1150400	erythrocyte membrane protein 1, PfEMP1	TGCTGAAGACCAAATTGAGC	TTGTTGTGGTGGTTGTTGTG	A
PF3D7_0632800	erythrocyte membrane protein 1, PfEMP1	GACAAATACGGCGACTACGA	TGTTTCACCCCATTCTTCAA	B
PF3D7_0733000	erythrocyte membrane protein 1, PfEMP1	TGACGACGATAAATGGGAAA	TTCTTTTGGAGCAGGGAGTT	B
PF3D7_0800100	erythrocyte membrane protein 1, PfEMP1	GTCGTGGAAAAACGAAAGGT	TATCTATCCAGGGCCCAAAG	B
PF3D7_1000100	erythrocyte membrane protein 1, PfEMP1	GCGTTCTGTGCTCAAACAAA	GTCCTCGTCATCATCGTCCT	B
PF3D7_1041300	erythrocyte membrane protein 1, PfEMP1	GTGCACCAAAAGAAGCTCAA	ACAAAACTCCTCTGCCCATT	B
PF3D7_1100100	erythrocyte membrane protein 1, PfEMP1	GAGGCTTATGGGAAACCAGA	AGGCAGTCTTTGGCATCTTT	B
PF3D7_1300100	erythrocyte membrane protein 1, PfEMP1	ACAAAGGAACGTCCATCTCC	GCCAATACTCCACATGATCG	B
PF3D7_1373500	erythrocyte membrane protein 1, PfEMP1	CGGAATTAGTTGCCTTCACA	CATTGGCCACCAAGTGTATC	B
PF3D7_0100100	erythrocyte membrane protein 1, PfEMP1	TGCGCTGATAACTCACAACA	AGGGGTTCATCGTCATCTTC	B
PF3D7_0115700	erythrocyte membrane protein 1, PfEMP1	AACCCCCAATACCATTACGA	TTCCCCACTCATGTAACCAA	B
PF3D7_0200100	erythrocyte membrane protein 1, PfEMP1	ATGTGCGCTACAAGAAGCTG	TTGATCTCCCCATTCAGTCA	B
PF3D7_0223500	erythrocyte membrane protein 1, PfEMP1	CAATTTTGGGTGTGGAATCA	CACTGGCCACCAAGTGTATC	B
PF3D7_0300100/PF3D7_0324900	erythrocyte membrane protein 1, PfEMP1	CAATCTGCGGCAATAGAGAC	CCACTGTTGAGGGGTTTTCT	B
PF3D7_0400100	erythrocyte membrane protein 1, PfEMP1	GACGACGATGAAGACGAAGA	AGATCTCCGCATTTCCAATC	B
PF3D7_0426000	erythrocyte membrane protein 1, PfEMP1	TGACGACTCCTCAGACGAAG	CTCCACTGACGGATCTGTTG	B
PF3D7_0900100	erythrocyte membrane protein 1, PfEMP1	TGCAAACCACCAGAAGAAAG	GTTCTCCGTGTTGTCCTCCT	B
PF3D7_1200100	erythrocyte membrane protein 1, PfEMP1	CGGAGGAGGAAAAACAAGAG	TGCCGTATTTGAGACCACAT	B
PF3D7_1219300	erythrocyte membrane protein 1, PfEMP1	GACGCCTGCACTCTCAAATA	TTGGAGAGCACCACCATTTA	B/C
PF3D7_1255200	erythrocyte membrane protein 1, PfEMP1	GCGAGGTCTTCTCGTTCTTG	ATGACGAAGAAGCAGCAGGT	B
PF3D7_0800300	erythrocyte membrane protein 1, PfEMP1	GGAGGAGGAAGAGGAAAACG	CCACCTCCTCTTGTTGTGGT	B
PF3D7_1240400/PF3D7_1240900	erythrocyte membrane protein 1, PfEMP1	AAAGCCACTAGCGAGGGTAA	TGTTTTTGCCCACTCCTGTA	C
PF3D7_0420700	erythrocyte membrane protein 1, PfEMP1	TCACAACCTGACCCCCTACT	TCTTCGTCGTTGTCATCCTC	C
PF3D7_0937600	erythrocyte membrane protein 1, PfEMP1	TGACCAAGACGAAGTATGGAA	TTGATCTCTGTTCGCTGTCC	A
PF3D7_1200600	erythrocyte membrane protein 1, PfEMP1	TGGTGATGGTACTGCTGGAT	TTTATTTTCGGCAGCATTTG	E
